# Supplementary material for: Gene Expression Profiling and Fine Mapping Identifies a Gibberellin 2-Oxidase Gene Co-segregating With the Dominant Dwarfing Gene Ddw1 in Rye (Secale cereale L.)
Source: Front Plant Sci. 2019 Jul 3;10:857. doi: 10.3389/fpls.2019.00857 (PMC6616298; doi:10.3389/fpls.2019.00857)
Supplement: Supplementary file 1 [file Table_1.xlsx]

## Sheet: suppl. Table1
Gene Expression Profiling and Fine Mapping Identifies a Gibberellin 2-Oxidase Gene Co-segregating With the Dominant Dwarfing Gene Ddw1 in Rye (Secale cereale L.)
Eva-Maria Braun, Natalia Tsvetkova, Björn Rotter, Dörthe Siekmann, Konrad Schwefel, Nicolas Krezdorn, Jörg Plieske, Peter Winter, Gilbert Melz, Anatoly V. Voylokov, and Bernd Hackauf*
Supplementary Table 1: List of PCR primers and amplification conditions.
Marker	SEQ ID	F-Primer (5'→3')	R-Primer (5'→3')	Reference	Tm [°C]	Cycles	MgCl2 [mM]	Vol. [µL]	F-Primer [pmol]	R-Primer [pmol]	DNA [ng]
TNAC1531	BT009335	TTCATCTGTATGTGAGACTGCAAA	GCTAATGGATTGCTTGAATTGG	doi: 10.1007/s00122-008-0916-y	55	35	1.5	25	5	5	25
rGA29	Sce_Assembly03_c26492	AATTGGACAGAATGGCAGAC	GGGTAGGGGAAGCCTGTACT	this study	60	35	1.5	25	5	5	50
ScCbf12_1	EF028763	GCCTCAACTTCCCGGACT	TCTTTCTTGTTTGCCAGCCT	doi: 10.1186/1471-2229-11-6	52	35	1.5	25	5	5	25
tcos4496	BF478964	TAGAAAGCGTGGGATTGGTC	TCTTGAACGAAACTCTGCGA	doi: 10.1186/1471-2164-11-702	55	35	1.5	25	5	5	25
Sc5Loc01498585	Sc5Loc01498585.3	TTGGTTTCAATGCGATCAAC	TGTCGCCATCGATTATTTCA	this study	53	35	2.5	25	5	5	25
Xscm98	BE493824	TGCTGCTCATTGCTACTGTCA	CGATCCAGGATAACGGCTACA	doi: 10.1046/j.1439-0523.2002.00649.x
tcos1174	BE498757	TTGGAATAATCGGTCCTTCG	CTTTTTCATGCCTCCGGATA	doi: 10.1186/1471-2164-11-702	55	35	2	25	5	5	25
ScDhn1	AF043087	CCACGTAGCACGCACGCTGT	TCTTCCTCCTCCCGCCCACG	doi: 10.1186/1471-2229-11-6	61	35	1.5	25	5	5	25
tcos1173	BM138279	CGGGTTCCTTCAGCGTATAA	GTCCAGCTTCTTGCTGCTCT	doi: 10.1186/1471-2164-11-702	55	35	1.5	25	5	5	25
gwm271		CAAGATCGTGGAGCCAGC	AGCTGCTAGCTTTTGGGACA	Röder MS, Korzun V, Wendehake K, Plaschke J, Tixier M-H, Leroy P, Ganal MW. Microsatellite map of wheat. Genetics. 1998;149:2007–2023.
tcos1166	BF293297	AGCCAACAGGGATCTGTGAC	CAAATATCCACTGCCACACG	doi: 10.1186/1471-2164-11-702	55	35	1.5	25	5	5	25
tcos1475	BG608352	TCCACAATGCAGAGCTTGAC	AGCTCCCCGAGACTACCATT	doi: 10.1186/1471-2164-11-702	50	35	1.5	25	5	5	25
tcos1308	BE499738	GTCTTCGTTGATCTCGAGCC	TGATCTCCGACACAGACAGC	doi: 10.1186/1471-2164-11-702	60	35	1.5	25	5	5	25
c82593	Sce_Assembly02_c82593	GTAGTTGGCTACGCAAAATGG	AAACAAAAACCACAGCCACA	this study	50	35	1.5	25	5	5	25
tcos1358	BM137400	AGGTGGATCTGGTCGACTTC	GGAATGCAGCTTGATGACCT	doi: 10.1186/1471-2164-11-702	60	35	1.5	25	5	5	25
Xscm174	BE705571	CTTGGGCGCTCTGGTTTC	AACAGCAGCTTCAGCAGCATC	doi: 10.1046/j.1439-0523.2002.00649.x
tcos1171	BM138063	CAAGTGGCTTCACATGGAGA	GGGAACGGTTGAGAAGTTGA	doi: 10.1186/1471-2164-11-702	55	35	1.5	25	5	5	25
rGA35	Sce_Assembly03_c34861	TTGGAGGCAGGTTGGATTAC	TTGAGGAACAGCATGAACGA	this study	60	35	1.5	25	5	5	50
tcos1172	BG312685	TCTTCTGTTCCAATGGTCCC	CCTTCTCCTTGATCTGCTGG	doi: 10.1186/1471-2164-11-702	55	35	1.5	25	5	5	25
tcos1305	BG313955	TGAGGAACTGGACCAAGGAG	GTGGAGCATCCCCATTGTAG	doi: 10.1186/1471-2164-11-702	55	35	1.5	25	5	5	25
tcos3539	BG606986	CTGATGGCCTCAGTGACAAA	AAGGCAGAACACAGGTCCAG	doi: 10.1186/1471-2164-11-702	55	35	1.5	25	5	5	25
TNAC1392	BT009555	TTTGACTTTGCCGCTAACAAG	TTGTTCATTCAAAGGGTCTGG	doi: 10.1007/s00122-008-0916-y	55	35	1.5	25	5	5	25
tcos1010	BE444616	CCCTGATCTGATACGCGATT	ACTGGCGAAGAAATTCTGGA	doi: 10.1186/1471-2164-11-702	55	35	1.5	25	5	5	50
TNAC1394	DR741617	GCTTTGGTGTTCTTCTGTTGG	TGGAATTTCCTCTTGTCATGC	doi: 10.1007/s00122-008-0916-y	55	35	1.5	25	5	5	25
tcos3066	CD452795	GTTCTCCTGTGGGTCGAAGA	TCCAGAATTTCTTCGCCAGT	doi: 10.1186/1471-2164-11-702	55	35	1.5	25	5	5	50
tcos1090	BE403305	GCTTCCTTTCTGTGGTCAGC	CGATCTTCTTCAGGTCCGAG	doi: 10.1186/1471-2164-11-702	53	35	1.5	25	5	5	25
tcos4324	BE403305	CAGTTATCGGCAGAGCACAA	CACTAGCTTTCGAGCGATCC	doi: 10.1186/1471-2164-11-702	55	35	1.5	25	5	5	25
TNAC1391	CK217716	GTACACGACCACCGAGGAAG	TGCATCTTTCGACCCTCATAA	doi: 10.1007/s00122-008-0916-y	55	35	1.5	25	5	5	25
Xgwm6		CGTATCACCTCCTAGCTAAACTAG	AGCCTTATCATGACCCTACCTT	Röder MS, Korzun V, Wendehake K, Plaschke J, Tixier M-H, Leroy P, Ganal MW. Microsatellite map of wheat. Genetics. 1998;149:2007–2023.
tcos1125	BE499546	CCATGTAGTGGCAAGTGTGG	CAAGCAACTTGTTGAAGGCA	doi: 10.1186/1471-2164-11-702	55	35	1.5	25	5	5	25
TNAC1390	CK155344	CTTGGTCCACTGTCACCTTTC	TTATCTTGAAGACGCCTCCTG	doi: 10.1007/s00122-008-0916-y	55	35	1.5	25	5	5	25
c15353	Sce_Assembly02_c15353	ACCACCGGTCAAGAATTTCA	GGCTGCTGAACTTTTCCTTG	this study	55	35	4	25	5	5	50
tcos3096	CD454358	GCTTGATGAGGTTGGCTCTC	AGCCGAATCTCCTTCTGGAT	doi: 10.1186/1471-2164-11-702	55	35	1.5	25	5	5	50
TNAC1388	CV775267	TCGGTCCAGCTATGTTTGAAG	TTTATGCATTTCAGCGAGCTT	doi: 10.1007/s00122-008-0916-y	55	35	1.5	25	5	5	25
tcos1511	BE498678	GGTAAAGCCCAAGAAGGACC	ATTTGGGTTCAAGCCAGTTG	doi: 10.1186/1471-2164-11-702	55	35	1.5	25	5	5	25
tcos2279	GPI:C:748122	AAAATTGGAGCCCTACTTGG	AAAGCAGCATAGAGTGACGC	doi: 10.1186/1471-2164-11-702	55	35	1.5	25	5	5	25
TC372974g	TC372974	CTCCAGTACGACTACGGCAAC	CCCGTCCTTGAATACTCTGAA	this study	53	35	1.5	25	5	5	25
TC372539g	TC372539	CAGCACTTTGAGGTCACTGG	GTATAGACCCGGGGTGAGAGA	this study	60	35	1.5	25	5	5	25
c24095	Sce_Assembly02_c24095	CCAAAGCATGTGCAAAGAGA	GGCTTCCATATGCTACTGGTG	this study	60	35	1.5	25	5	5	25
c11316	Sce_Assembly02_c11316	TATTTGGATGCCGTTCACAA	GCAGTTCGTCTACGGACACA	this study	60	35	1.5	25	5	5	25
c31727	Sce_Assembly02_c31727	CAGCTCTTGGGTCGGTTAAG	ATTGACGGAAGCAAGGGTAA	this study	55	35	1.5	25	5	5	25
c11493_1	Sce_Assembly02_c11493	GAGGAACGCTCCTTGCTAAA	GAAGGGAAGTCGGTTTCACA	this study	55	35	1.5	25	5	5	25
c9152	Sce_Assembly02_c9152	GCAAAGACCTGCCTGGTAGA	GGGGGATGTTAAAGTTGCTG	this study	60	35	1.5	25	5	5	25
c132523	Sce_Assembly02_c132523	CATCCACCGTGACCTGAAG	CGTCTTCCACTGCTTGCTC	this study	60	35	1.5	25	5	5	25
c13676	Sce_Assembly02_13676	CGCCTTCGGTAAATCACAAG	GCCTCGTCAGGAACAGAGAC	this study	55	35	1.5	25	5	5	25
c124937	Sce_Assembly02_c124937	TGGGGTGTCTCAGCTCATTA	CATCGATAACCGCAAATGTC	this study	55	35	4	25	5	5	50
AX-99387651	Lo7_v2_contig_2870544	GAGCAAGAAAAGGAATACAAGAAAACCGGA	ATCTGCACATCTGTTCTTTCACAGCACC	this study	55	35	2.5	25	5	5	25
tcos4366	BE495011	GAATTTCATCTCACTCGCGG	TAAGCTGCTGAACCGTTCCT	doi: 10.1186/1471-2164-11-702	55	35	1.5	25	5	5	50
AX-99274311	Lo7_v2_contig_1369736	AGTGTGTCTAATGATGCGTGCAGTTCAC	ACAAGATGCCAACCAAGTTCTCTAAGGG	this study	60	35	2.5	25	5	5	25
AX-99278562	Lo7_v2_contig_1369736	AATGGGGTGTCTCAGCTCATTACATGGC	ATGGCAATACCTCCCTGATCTGCAACTG	this study	60	35	1.5	25	5	5	25
c26102	Sce_Assembly02_c26102	AGCAGGGCCTTCATCATAGA	AGATCAGCTTACACACTAGGC	this study	55	35	1.5	25	5	5	50
c10571	Sce_Assembly02_c10571	TGTTATTGCTGATGCCCTGA	GAGGAGGAAGAACTGGCTCA	this study	55	35	1.5	25	5	5	25
Sc5R14198	EMT14198	ACAAGCAGGCTAAGCCCATTA	ACGCTTCTACGGTGAGACTGA	this study	62	35	1.5	25	5	5	50
MACE4	noHitAssembly_c10497_g2_i1	TCAACGTCGGTGATCTGTTC	CATGTGAATGATCGCAATAAAA	this study	55	35	2.5	25	5	5	50
dMACE3	§	GCGTTTTAAGTTTTCAACCTCC	ACACCGTTGATCATCTACCTTG	this study	65	35	1.5	25	5	5	50
MACE3	noHitAssembly_c10497_g1_i1	TCAACGTCGGTGATCTGTTC	TTGAGAAAGTTGGGGAGACC	this study	55	40	1.5	25	5	5	50
c15679	Sce_Assembly02_c15679	GGTATGGAGCCCACGAATAC	TTCAGGCAGAACACAGTTGC	this study	50	35	1.5	25	5	5	50
c27776	Sce_Assembly02_c27776	GGGACATGGAGGAATGTTTG	GCTAGTGCCACCCATAGAGG	this study	60	35	1.5	25	5	5	25
MACE1	comp29006_c0_seq1	GCATGGACCAGACGACAAGAC	AATTTGGAACGGAGGGAGTAG	this study	60	35	1.5	25	5	5	50
c71527	Sce_Assembly02_c71527	TCGAGAAGTGGTTCCCTGAC	CTCCACCTCGTAGACCTCCA	this study	53	35	1.5	25	5	5	25
c25606	Sce_Assembly02_c25606	CGGGCTTTATCAAAGAGAGC	TGCGAGAATCCTCCAGTAGC	this study	55	35	1.5	25	5	5	25
MACE2	comp36011_c0_seq2	AGGATGCAGCAGAATGAATTGA	GGAGCGAGGGAAAAGAATGG	this study	55	35	1.5	25	5	5	50
AX-99254733	Lo7_v2_contig_1345025	GCAGTCATTCTCTTGGTAATAGCACCCTGA	TTCTTTGGAAAAGCTGCTCACCTTGTTG	this study	60	35	2.5	25	5	5	25
AX-99519118	Lo7_v2_contig_1345025	AGCAGCTTTTCCAAAGAAAGTATGGATC	TACCAGCACCACTAGTACTCAAGGATCA	this study	60	35	1.5	25	5	5	25
c28517	Sce_Assembly02_c28517	AGATCTCGCCGCCCATATAC	CTCTAGGAAGGATCATAACAGGC	this study	55	35	1.5	25	5	5	50
c27051	Sce_Assembly02_c27051	ATGCGAGAAGAGTGGGAGAA	GAGACGACCAGAAGCAAAGC	this study	60	35	1.5	25	5	5	50
c30002	Sce_Assembly02_c30002	TGCACCTCATTCTGTGGATT	TGTAGGCGTCTCTCCACTCC	this study	55	35	1.5	25	5	5	50
MACE113	comp24863_c0_seq2	GAACCCATTTCGGACATCAG	TTTGGCGCCTTAATATTCCA	this study	55	35	2.5	25	5	5	50
c20754	Sce_Assembly02_c20754	AGGAGACCCTCGTCTTCCAC	TTCACCGCTGACTCTTCCTT	this study	55	35	1.5	25	5	5	50
c1751	Sce_Assembly02_c1751	TGAACCCATCTCTTGCTGTG	GACATCCTGTTGGTGGGAGA	this study	60	35	1.5	25	5	5	25
c16271	Sce_Assembly02_c16271	GCGAGGAGCTCTTCTACCG	ATCTGCCTCCGTTCGTACC	this study	60	35	1.5	25	5	5	25
c36819	Sce_Assembly02_c36819	CGACGAGCTCCAGACGAG	AGACGGAAACACTTTATTTGAATG	this study	58	35	1.5	25	5	5	25
MACE61	noHitAssembly_c9759_g1_i1	ACGACCACCACCTCCTACAA	TTTTTGGACTTACAACGACACG	this study	55	35	2.5	25	5	5	25
c855	Sce_Assembly02_c855	GCGCTCTCTGAATTCTGTCC	CTTTCCAGCTGGGTCTTCTG	this study	55	35	1.5	25	5	5	25
MACE27	comp36659_c0_seq1	AAGAGTCAGCGGTGAAGAGC	GAATCCCAAACCTTCGAACA	this study	60	35	2.5	25	5	5	50
tcos3110	CD452925	TTTGGCGAGCCTTTCTCTTA	CCCCAGAAATTGCTGTTACC	doi: 10.1186/1471-2164-11-702	55	35	1.5	25	5	5	50
tcos1137	BE444820	ACTCCATCTCCATGCACCTC	AGCTTCATCACTTCGGTGCT	doi: 10.1186/1471-2164-11-702	55	35	1.5	25	5	5	25
MACEtp04 outer	comp31371_c0_seq2	GGAGATCTCAAAATTGGTGGAAGAGGGCCA	GACCCCCCGTGCCTAGAACTAACGCTACAA	this study	58	35	1.5	25	5	5	50
MACEtp04 inner	comp31371_c0_seq2	GGACAGCAGCGTCCACTGCCTGGACT	TCACACGAAGGACCAGTTGACGAAGCAAAG	this study
MACEtp15 outer	noHitAssembly_c10806_g1_i1	GCTGGACAGGAAAGCGACACAGATCA	GGTAGTCGAAGAGCACCACGTGGTTCA	this study	58	35	2.5	25	5	5	50
MACEtp15 inner	noHitAssembly_c10806_g1_i1	TGAAAGAGTTCCTGAAGAAACAGACTCCC	CTGTGCACACGAGGAACATCGAGGCA	this study
MACE118	comp31371_c0_seq1	ATGAGCCTGGAAGAAAAGCA	CCCCCATGCCTAGAGCTAAC	this study	60	35	1.5	25	5	5	50
MACE8	comp13332_c0_seq1	TATTGATTCGGCGGACATTC	CATCAGGCGAACAACTTAACC	this study	60	35	1.5	25	5	5	25
Sc95436_5	Lo7_v2_contig_95436	ATCTGTGTCGCTTTCCTGTC	GATTACTGTTTCACCAGTCACC	this study	55	35	2.5	25	5	5	25
c26078	Sce_Assembly02_c26078	ACTCCATCTCCATGCACCTC	TTCCTGCATGGTGACAGCTA	this study	60	35	1.5	25	5	5	25
HvBMY1g	EU589328	GTATGACTGGTCCGCCTACAA	GTACCACCAGTGAATGCCAGA	this study	55	35	1.5	25	5	5	25
Xscm312	BE494101	CAGAAGCTTCCATCCATCTTG	GCTACTAAGGGCCCAAAAGAA	doi: 10.1046/j.1439-0523.2002.00649.x
tcos257	BE445437	GCGTACCAAAGAGGCTGAAG	TGGAAGTCGAACTGCAACTG	doi: 10.1186/1471-2164-11-702	55	35	1.5	25	5	5	25
rGA1	Sce_Assembly03_c1154	AATTGCGCTCGAAACCTAGA	GGAACTCCGTACACACAGCA	this study	60	35	1.5	25	5	5	50
rGA2	Sce_Assembly03_c1154	AAGGGTTTCCTGGGTCTCAT	TGCGTAGCTTCTTCAGCAAA	this study	53	35	4	25	5	5	50
rGA3	Sce_Assembly03_c1154	GTTCTTCTCCCATTGCTCCA	TCTGCGGATGTTCTGAGTTG	this study	60	35	1.5	25	5	5	50
rGA4	Sce_Assembly03_c1154	ATGCTTGAATGGAGGTGGAC	ATGCTTGGTCCTAGCCTCTG	this study	60	35	1.5	25	5	5	50
rGA6	Sce_Assembly03_c2048	AGTCCCAGCATATGGAAACG	GGCCTGCTCCTATTCAGGTT	this study	53	35	4	25	5	5	50
rGA7	Sce_Assembly03_c2048	GTTTCCGAGGTCAAGAACCA	GTGGCCTGGAATCTGCATAC	this study	60	35	1.5	25	5	5	50
rGA9	Sce_Assembly03_c2074	CTTGGAACACCTTTGCCCTA	ATGGAGCACACCCTCTATGC	this study	55	35	2.5	25	5	5	50
rGA10	Sce_Assembly03_c2074	TGGTTTGACCTGATGATCCA	TTCACACCGACCTCTTTTCC	this study	55	35	2.5	25	5	5	50
rGA14	Sce_Assembly03_c5624	ACGGTTTTGTACGGCAGAAG	AACGTCTCGACCACAAGAGG	this study	60	35	1.5	25	5	5	50
rGA15	Sce_Assembly03_c5624	CCCGACACAATACAATGCTG	GGTGGGTGAAAGAAAACAGG	this study	60	35	1.5	25	5	5	50
rGA16	Sce_Assembly03_c5624	TTCTGCCGTGCAAATTGTAG	GTTTCGCCTTTTACGGATGA	this study	55	35	1.5	25	5	5	50
rGA18	Sce_Assembly03_c6854	AGCTTCGGCATACAATGGTC	TTGCTGATGCTCTCCAGTTG	this study	55	40	1.5	25	5	5	50
rGA19	Sce_Assembly03_c6854	CGGCTTTGTCGAGATTATCC	CCACTATGCGCCTGCTTATT	this study	53	35	4	25	5	5	50
rGA21	Sce_Assembly03_c16514	GGGCTGGAGAGTGGTGATAG	TGCAGGATACGAGAGCACAG	this study	60	35	1.5	25	5	5	50
rGA22	Sce_Assembly03_c16514	ATATCCAGGCCACACTTTCG	TCCAGCAGATTCCCAATCAC	this study	55	35	1.5	25	5	5	50
rGA23	Sce_Assembly03_c16666	CTTCTCACGACGCTCAACAA	TGCAAAAGAGGACATTCTCG	this study	60	35	1.5	25	5	5	50
rGA25	Sce_Assembly03_c17177	TAACCCTTCCGCAACATAGG	TGTTGAATTACCCCCGTCTC	this study	55	35	2.5	25	5	5	50
rGA27	Sce_Assembly03_c19934	GGACAACGATGTGTTTTTCTG	CGGTGGTTCTCTGTCCGTAG	this study	60	35	1.5	25	5	5	50
rGA31	Sce_Assembly03_c26600	AAGGCGCCAACACTATCG	AACGATCTCGCCAAGCTG	this study	60	35	1.5	25	5	5	50
rGA32	Sce_Assembly03_c27791	TGCTGACAAATGTTGCTTCG	GATCGTCGAGGTCAAAACG	this study	55	40	2.5	25	5	5	50
rGA33	Sce_Assembly03_c31316	AGCTTGGCGAGATCGTTG	CTGAAACACAATGGCAGGTG	this study	55	35	1.5	25	5	5	50
rGA34	Sce_Assembly03_c34861	CAGATCAGCACATCCACAGG	AGCACATCCTCCTTTGTTGG	this study	50	35	4	25	5	5	50
rGA36	Sce_Assembly03_c35125	CCTCCATTGAGCAGAAGGAA	CACAGCGTCAGGTTATCACG	this study	55	35	2.5	25	5	5	50
rGA37	Sce_Assembly03_c35125	AGGTGGCCAAGACAGTTGAC	ACGGTCTGGAGAGTTGAGGA	this study	60	35	1.5	25	5	5	50
rGA40	Sce_Assembly03_c39534	TGGGACAATCAACTCAAGCA	TTCAAAAATGCAAGCGACAG	this study	53	35	4	25	5	5	50
rGA41	Sce_Assembly03_c50621	GGCTTCATCTGTAGCTGTGC	CCTCCCAAACTCCTTCACAT	this study	55	40	1.5	25	5	5	50
rGA42	Sce_Assembly03_c59245	TGGCAGAGAAGGCACTGAC	GTGGTCTCATGGACGAACCT	this study	55	35	1.5	25	5	5	50
rGA43	Sce_Assembly03_c61046	CAAAGTGGTGGCTCTATGTCC	GCTGATTTGGAGTTTGAGAGG	this study	60	35	1.5	25	5	5	50
rGA44	Sce_Assembly03_c62784	CCTGGTTACAGAGAGAGGAGGA	GGCCTGCCCAGTTACTTATG	this study	60	35	1.5	25	5	5	50
rGA45	Sce_Assembly03_c63291	TTTTATGCCACACTCGAACG	GGGGAATATGGTAGCAGAAGC	this study	60	35	1.5	25	5	5	50
rGA46	Sce_Assembly03_c73442	TCAAGAGGATTCCGATGGAG	GTCAACCGGGTAAACATTGG	this study	55	35	1.5	25	5	5	50
rGA47	Sce_Assembly03_c79903	TGATGGAACGGTTTATGCAC	CACTTGAATGGTATGTGTCATCC	this study	55	35	1.5	25	5	5	50
rGA48	Sce_Assembly03_c82146	AATTCTGCGCAAACACTGC	CTAGCACGTTTGGCTTGGAC	this study	60	35	1.5	25	5	5	50
rGA49	Sce_Assembly03_c100272	CATAATGTGTTTGCCATGGTG	GAGCCGGGATTTGTTTCTG	this study	55	40	1.5	25	5	5	50
rGA50	Sce_Assembly03_c119577	ATTTCAATCGCTGCCAAGTC	CCCATGCAAGTCGTTCTGT	this study	55	40	2.5	25	5	5	50
rGA54	comp23838_c0_seq1	TGTTTGCCTGGGGTTAAGAC	AAAACCGAATGGATGGATCA	this study	55	35	1.5	25	5	5	50
rGA55	comp23850_c0_seq1	CAAGGCGTTCAACTACGATG	CGGTCGCTGGCTATAAGATG	this study	55	40	1.5	25	5	5	50
rGA57	comp29078_c0_seq1	TGATCCCGCAAGTTTTGAAC	TGGATGGGAACACCATGAAC	this study	55	35	1.5	25	5	5	50
rGA58	comp29884_c0_seq1	ACCACTGGAGCCAGAAGAGA	CTAAGGATAGCACGGCGAAC	this study	55	35	1.5	25	5	5	50
rGA59	comp29884_c0_seq1	CCCCAGTAACCATGTGAAGG	GTCGGTTACCAAAAGGTTGC	this study	55	35	1.5	25	5	5	50
rGA60	comp36990_c0_seq1	GCTGAGGCTGAGGAAAGAGA	AAGATGCCTTCCTTGGTTGA	this study	60	35	1.5	25	5	5	50
rGA61	comp36990_c0_seq1	CTTGAAGGCTTGAGCCAGAC	AGCGGTGCATCTCTTGCTAT	this study	55	40	2.5	25	5	5	50
rGA66	comp39756_c0_seq1	AACACGGACGACCTGATCTC	AGCCGGTGATCTAGTTCATTT	this study	60	35	1.5	25	5	5	50
rGA67	comp73160_c0_seq1	CATTCCCAACGCTCTCATC	TCATTTTGAGACAGGGGAGT	this study	55	40	1.5	25	5	5	50
rGA69	comp320484_c0_seq1	TGTACCCTGACCCCAAGAAG	TTGCAGGAACAGTTGACAAG	this study	60	35	1.5	25	5	5	50
rGA70	noHitAssembly_c330_g1_i1	TCACCATCATGCTCCATCAC	TCACTGAACGCATCTCCATC	this study	55	35	1.5	25	5	5	50
rGA73	noHitAssembly_c12049_g1_i1	CCTCATCGTGGATCATCTCC	TCTTCCAAGGACAAACATTCG	this study	55	35	2.5	25	5	5	50
rGA74	noHitAssembly_c12049_g1_i1	CGCACTGTTCGACATGATTA	GGTCCATGATCCGCATAAAC	this study	55	35	1.5	25	5	5	50
§	derived from re-sequencing of a MACE3 amplicon
