# Supplementary material for: Gene Expression Profiling and Fine Mapping Identifies a Gibberellin 2-Oxidase Gene Co-segregating With the Dominant Dwarfing Gene Ddw1 in Rye (Secale cereale L.)
Source: Front Plant Sci. 2019 Jul 3;10:857. doi: 10.3389/fpls.2019.00857 (PMC6616298; doi:10.3389/fpls.2019.00857)
Supplement: Supplementary file 2 [file Table_2.xlsx]

## Sheet: S1-1
Gene Expression Profiling and Fine Mapping Identifies a Gibberellin 2-Oxidase Gene Co-segregating With the Dominant Dwarfing Gene Ddw1 in Rye (Secale cereale L.)
Eva-Maria Braun, Natalia Tsvetkova, Björn Rotter, Dörthe Siekmann, Konrad Schwefel, Nicolas Krezdorn, Jörg Plieske, Peter Winter, Gilbert Melz, Anatoly V. Voylokov, and Bernd Hackauf*
Supplementary Table 2: Segregation data from Ddw1 genotypes in F4:5 families from the cross R1620 x R347/1.
progeny	N	observed phenotype (ni)		expected phenotype (ni, Mend)		χ²-value
		dwarf	normal	dwarf	normal
11-1581	35	27	8	26.25	8.75	0.769698
11-1582	86	67	19	64.5	21.5	0.533565
11-1583	71	53	18	53.25	17.75	0.945373
11-1585	58	45	13	43.5	14.5	0.649211
11-1586	23	19	4	17.25	5.75	0.399396
11-1588	116	85	31	87	29	0.668036
11-1590	104	78	26	78	26	1
11-1591	113	79	34	84.75	28.25	0.211596
11-1592	91	64	27	68.25	22.75	0.303533
Σ	697	517	180	523	174
