# Supplementary material for: Gene Expression Profiling and Fine Mapping Identifies a Gibberellin 2-Oxidase Gene Co-segregating With the Dominant Dwarfing Gene Ddw1 in Rye (Secale cereale L.)
Source: Front Plant Sci. 2019 Jul 3;10:857. doi: 10.3389/fpls.2019.00857 (PMC6616298; doi:10.3389/fpls.2019.00857)
Supplement: Supplementary file 3 [file Table_3.xlsx]

## Sheet: suppl Table S3
Gene Expression Profiling and Fine Mapping Identifies a Gibberellin 2-Oxidase Gene Co-segregating With the Dominant Dwarfing Gene Ddw1 in Rye (Secale cereale L.)
Eva-Maria Braun, Natalia Tsvetkova, Björn Rotter, Dörthe Siekmann, Konrad Schwefel, Nicolas Krezdorn, Jörg Plieske, Peter Winter, Gilbert Melz, Anatoly V. Voylokov, and Bernd Hackauf*
Supplementary Table 3: Rye gibberellin biosynthesis and signaling genes.
ID	Rye gene	Lo7_gene modela	Rice gene	Wheat A	Wheat B	Wheat D	reference sequencea	Lo7_contig b	Sce_Assembly02 c	MACE_contig	Lo7b	Rye_genome_zipper b	WCA d	L2039xDH c	Wheat-Rye-Addition Lines	SNP ID	STS Marker	Annotation b
1	ScCPS1	Sc6Loc01460062.6	Os02g0278700	TraesCS7A02G552700.1	TraesCS7B02G476400.1	TraesCS7D02G539200.1		Lo7_v2_contig_2871227	Sce_Assembly02_c36104	comp64691_c0_seq1	6R		6R	6RL	1RS,6RL	AX-99618467,AX-99515245,AX-99261007,AX-99260196	rGA23, rGA40, rGA46, rGA47, rGA50	ent-copalyldiphosphate synthase
2	ScCPS2	Sc6Loc00289390.2		TraesCS7A02G552600.1	TraesCS7B02G476400.1	TraesCS7D02G538600.1		Lo7_v2_contig_1361847	Sce_Assembly02_c36104	comp23776_c0_seq1	6R		6R	6RL	1RS,6RL	AX-99393466,AX-99373756,AX-99327316,AX-99297012,AX-99281832,AX-99275024	rGA23, rGA40, rGA46, rGA47, rGA50	ent-copalyldiphosphate synthase
3	ScCPSL1	Sc6Loc00200802.2		TraesCS1A02G119900.1				Lo7_v2_contig_1350889	Sce_Assembly02_c47727		6R		6R			AX-99889132,AX-99844840,AX-99657638,AX-99489288,AX-99448626,AX-99391318		ent-copalyldiphosphate synthase chloroplastic
4	ScCPSL2	Sc6Loc01920280.1						Lo7_v2_contig_59934	Sce_Assembly02_c61920		6R	6R	6R			AX-99440468,AX-99398225, AX-99583548		ent-copalyldiphosphate synthase chloroplastic
5	ScCPSL3	Sc1Loc00249276.4		TraesCS1A02G119900.1	TraesCS1B02G139400.1	TraesCS1D02G120800.1		Lo7_v2_contig_1356694	Sce_Assembly02_c67255	comp81759_c0_seq1	1R	1R	1R		1RS	AX-99615239,AX-99385255,AX-99232932	rGA50	ent-copalyldiphosphate synthase
6	ScCPSL4	Sc1Loc01235340.2						Lo7_v2_contig_233552			1R	1R	1R			AX-99468569, AX-99882778		ent-copalyldiphosphate synthase chloroplastic
7	ScKS1	Sc2Loc00135508.4	Os04g0611800	TraesCS2A02G425400.4	TraesCS2B02G445700.1	TraesCS2D02G423300.3		Lo7_v2_contig_1344120	Sce_Assembly02_c23325	noHitAssembly_c2400_g1_i1	2R	2R	1R, 2R		2RL	AX-99748114,AX-99577218,AX-99375087,AX-99281612, AX-99786279	rGA14, rGA15, rGA16, rGA25, rGA27	ent-kaur-16- chloroplastic
8	ScKS4	Sc2Loc00076484.3	Os04g0179700		TraesCS2B02G450000.1			Lo7_v2_contig_125778			2R	2R	2R			AX-99836735,AX-99806967		ent-kaur-16- chloroplastic
9	ScKS5	Sc2Loc00102810.4			TraesCS2B02G533600.1	TraesCS2D02G506000.1		Lo7_v2_contig_128032	Sce_Assembly02_c88124		2R	2R	2R	2RL		AX-99714617,AX-99394079,AX-99259989, AX-99340305	rGA43, rGA45	ent-kaur-16- chloroplastic
10	ScKS6	Sc2Loc00258050.3			TraesCS2D02G423100.1			Lo7_v2_contig_1357746			2R	2R	2R			AX-99653186,AX-99407283,AX-99397627,AX-99253099		ent-kaur-16-ene chloroplastic-like
11	ScKSL3	Sc2Loc00213240.1		TraesCS2A02G425500.2	TraesCS2B02G445800.1	TraesCS2D02G423400.1		Lo7_v2_contig_1352293	Sce_Assembly02_c53248	comp266687_c0_seq1	2R	2R	2R			AX-99334471		ent-kaurenesynthase like 5
12	ScKSL4	Sc7Loc00175501.2						Lo7_v2_contig_1348084	Sce_Assembly02_c5530		7R		2R		7RL		rGA44	ent-kaur-16-ene chloroplastic-like
13	ScKSL5	Sc2Loc00184713.3			TraesCS2B02G445900.1	TraesCS2D02G423500.1		Lo7_v2_contig_1349076	Sce_Assembly02_c17448	noHitAssembly_c8518_g1_i1	2R	2R	2R			AX-99833555,AX-99498058,AX-99460817,AX-99310558		ent-kaurenesynthase like 5
14	ScKSL6	Sc7Loc01183954.1						Lo7_v2_contig_222219			7R	7R				AX-99756698,AX-99490115	rGA14, rGA16	ent-kaurenesynthase-like protein 1
15	ScKO	Sc2Loc01442613.1	Os06g0569900	TraesCS2A02G429600.1	TraesCS2B02G450100.1	TraesCS2D02G427200.1		Lo7_v2_contig_2869509		comp5151_c0_seq1	2R	2R	2R		7RL	AX-99879629,AX-99706318,AX-99557040,AX-99523516	rGA41, rGA42	ent-kaurene oxidase 2-like
16	ScKAO	Sc4Loc01315347.2	Os06g0110000	TraesCS7A02G029600.1		TraesCS7D02G026000.1		Lo7_v2_contig_255428	Sce_Assembly02_c62117	comp320484_c0_seq1	4R	4R	4R	4RL	4RL	AX-99788155,AX-99595518,AX-99288225	rGA31, rGA33, rGA69	ent-kaurenoicacid partial
17	ScKAOL1	Sc2Loc00151791.2	Os10g0378100	TraesCS2A02G064400.1	TraesCS2B02G076700.1	TraesCS2D02G062800.1		Lo7_v2_contig_1345696			2R	2R	4R			AX-99778073		ent-kaurenoicacid oxidase 1
18	ScKAOL2	Sc4Loc01698065.2				TraesCS7D02G101000.1		Lo7_v2_contig_3374			4R	4R	4R			AX-99737987,AX-99575538,AX-99435809		ent-kaurenoicacid oxidase 1
19	ScKAOL3	Sc4Loc01962509.1						Lo7_v2_contig_62720			4R	4R	4R			AX-99617065,AX-99300783,AX-99435809		ent-kaurenoicacid oxidase 1
20	ScKAOL4	Sc1Loc00241579.1		TraesCS5A02G037600.1	TraesCS5B02G039200.1	TraesCS5D02G045200.1		Lo7_v2_contig_1355677			5R				5RS	AX-99880332,AX-99415925,AX-99322825,AX-99319832	rGA70	ent-kaurenoicacid oxidase 1
21	ScKAOL5	Sc5Loc00265142.1						Lo7_v2_contig_1358649			5R	5R				AX-99617658,AX-99390216,AX-99360890,AX-99347444		ent-kaurenoicacid oxidase 1
22	ScGA13ox1	not predicted	Os03g0332100	TraesCS4A02G132500.1	TraesCS4B02G172200.1	TraesCS4D02G174200.1		Lo7_v2_contig_1346653	Sce_Assembly02_c44835	comp9893_c0_seq1			4R, 5R, 6R		4RL	AX-99495049	rGA21, rGA22, rGA48
23	ScGA13ox2	Sc6Loc01969098.1	OS07G0681300	TraesCS2A02G103900.1	TraesCS2B02G121000.1	TraesCS2D02G103600.1		Lo7_v2_contig_63209		noHitAssembly_c10735_g1_i1	6R					AX-99859263,AX-99809876,AX-99706298,AX-99623174, AX-99440854		cytochrome p450 superfamily protein
24	ScGA20ox1	Sc7Loc00329451.1	OS03G0856700	TraesCS4A02G319100.1	TraesCS5B02G560300.1	TraesCS5D02G566200.1	Traes_5DL_3E77D28A6	Lo7_v2_contig_1367831		comp36990_c0_seq1	7R		2R, 4R, 7R		7RS	AX-99854356,AX-99569261,AX-99435416,AX-99239973	rGA60, rGA61	gibberellin 20 oxidase
25	ScGA20ox3	Sc3Loc00153890.2	OS07G0169700	TraesCS3A02G399800.1	TraesCS3B02G432800.1	TraesCS3D02G393900.1	EMBL:LN828668	Lo7_v2_contig_1345886			3R	3R				AX-99568212,AX-99467037		gibberellin 20 oxidase 1-b-like
26	ScGA20ox4	Sc1Loc01783522.4	OS05G0421900	TraesCS1A02G263600.1	TraesCS1B02G274200.1	TraesCS1D02G263700.1	EMBL:LN828669	Lo7_v2_contig_3968	Sce_Assembly02_c73402	noHitAssembly_c7211_g1_i1	1R	1R	1R		1RL	AX-99855165,AX-99818396,AX-99803008,AX-99583167,AX-99367822	rGA49	gibberellin 20 oxidase 2-like
27	ScGA20ox5	Sc4Loc01031766.1	OS03G0618300	TraesCS4A02G234100.1	TraesCS4B02G081200.1	TraesCS4D02G079900.1		Lo7_v2_contig_190923	Sce_Assembly02_c6049	comp26151_c0_seq1	4R	4R	4R			AX-99738260,AX-99669791,AX-99616211,AX-99565070,AX-99232858
28	ScGA20ox6	Sc2Loc01307092.3	Os04g0475600		TraesCS2B02G359000.1	TraesCS2D02G335000.1		Lo7_v2_contig_252358		comp23850_c0_seq1	2R	2R	2R	2RL	2RL	AX-99835105,AX-99510048,AX-99395374,AX-99276672	rGA55	2-oxoglutarate-dependent dioxygenase dao-like
29	ScGA20ox8	Sc2Loc00966354.1	OS04G0643500	TraesCS2A02G519900.1	TraesCS2B02G548800.1	TraesCS2D02G521300.1		Lo7_v2_contig_180135			2R	2R	2R					gibberellin 20 oxidase 2-like
30	ScGA20ox9	Sc1Loc01952533.1		TraesCS1A02G188200.2	TraesCS1B02G196000.1	TraesCS1D02G188100.1		Lo7_v2_contig_62006	Sce_Assembly02_c4368	comp6719_c0_seq1	1R	1R						gibberellin 20-oxidase
31	ScGA3ox2	Sc3Loc01840570.1	Os01g0177400	TraesCS3A02G122600.1	TraesCS3B02G141800.1	TraesCS3D02G124500.1	EMBL:LN828690	Lo7_v2_contig_482629		noHitAssembly_c39131_g1_i1	3R	3R	3R		3RS	AX-99595100,AX-99577636	rGA66	ga 3-oxidase 1
32	ScGA3ox3	Sc2Loc01455713.1		TraesCS2A02G540400.1	TraesCS2B02G570900.1	TraesCS2D02G542100.1	EMBL:LN828689	Lo7_v2_contig_2870751			2R	2R	2R			AX-99701766,AX-99567329,AX-99350726		ga3-oxidase 1
33	ScGA3ox4	Sc7Loc01320767.2		TraesCS2A02G540400.1	TraesCS2B02G570900.1	TraesCS2D02G542100.1		Lo7_v2_contig_257120			7R							ga3-oxidase 1
34	ScGA3ox5	Sc2Loc00642351.2		TraesCS2A02G060400.1	TraesCS2B02G073900.1	TraesCS2D02G059600.1		Lo7_v2_contig_145653			2R		2R			AX-99749677,AX-99710855,AX-99705305,AX-99563860		gibberellin3-beta-dioxygenase 1
35	ScGA3ox6	Sc5Loc01482625.1			TraesCS4B02G389500.2			Lo7_v2_contig_2873964			5R	5R				AX-99876732,AX-99647752,AX-99431357		gibberellin3-beta-dioxygenase 1
36	ScGA1ox1	Sc2Loc00371521.1			TraesCS2B02G570800.1		Traes_2BL_9E115B19F	Lo7_v2_contig_1375230			2R	2R	2R					ga 3-oxidase 1
37	ScGA2ox1	Sc1Loc00171230.1	OS05G0158600	TraesCS1A02G106200.1	TraesCS1B02G123500.1	TraesCS1D02G108800.1	EMBL:LN828670	Lo7_v2_contig_1347632		noHitAssembly_c32118_g1_i1	1R	1R	1R			AX-99837114,AX-99689829,AX-99659504,AX-99266354		gibberellin 2-oxidase
38	ScGA2ox2	Sc7Loc00167976.1	Os01g0332200	TraesCS7A02G450000.1	TraesCS7B02G349700.1	TraesCS7D02G439200.1	EMBL:LN828677	Lo7_v2_contig_1347268			7R		7R			AX-99749389, AX-99673146, AX-99563028, AX-99476386		gibberellin 2-beta-dioxygenase 6-like
39	ScGA2ox3	Sc3Loc01435616.2	OS01G0757200	TraesCS3A02G294000.1	TraesCS3B02G328700.1	TraesCS3D02G293800.1	EMBL:LN828682	Lo7_v2_contig_2868867	Sce_Assembly02_c28296		3R	3R	3R			AX-99380995,AX-99326359		gibberellin 2-oxidase 3 isozyme a1
40	ScGA2ox4	Sc1Loc01504161.1	OS05G0514600	TraesCS1A02G334400.1	TraesCS1B02G347600.1	TraesCS1D02G336900.1	EMBL:LN828678	Lo7_v2_contig_2877069			1R	1R				AX-99874904		gibberellin 2-beta-dioxygenase-like
41	ScGA2ox6	Sc2Loc00178961.2	OS04G0522500	TraesCS2A02G379000.1	TraesCS2B02G396000.1	TraesCS2D02G375300.1	EMBL:LN828684	Lo7_v2_contig_1348452		noHitAssembly_c10497_g1_i1	2R		2R, 5R, 7R					gibberellin 2-beta-dioxygenase 8-like
42	ScGA2ox7	Sc3Loc01908121.1	OS01G0209700	TraesCS3A02G133400.1	TraesCS3B02G166100.1	TraesCS3D02G149600.1	EMBL:LN828685	Lo7_v2_contig_5808		noHitAssembly_c44134_g1_i1	3R	3R	3R			AX-99829419		gibberellin 2-beta-dioxygenase 1-like
43	ScGA2ox8	Sc1Loc01985677.2	Os05g0560900	TraesCS1A02G392600.1	TraesCS1B02G420900.1	TraesCS1D02G400800.1	EMBL:LN828686	Lo7_v2_contig_64497			1R	1R				AX-99720413,AX-99418652,AX-99370344,AX-99284445,AX-99836754,AX-99356356		gibberellin 2-beta-dioxygenase-like
44	ScGA2ox9	Sc6Loc00222600.4	Os02g0630300	TraesCS6A02G221900.1	TraesCS6B02G259200.1	TraesCS6D02G213100.1	EMBL:LN828687	Lo7_v2_contig_1353437	Sce_Assembly02_c17876	comp73160_c0_seq1	6R	6R	6R	6RS	6RL	AX-99832077	rGA67	gibberellin 2-beta-dioxygenase 8-like
45	ScGA2ox11	Sc7Loc00246160.5		TraesCS4A02G033200.1	TraesCS4B02G272100.1	TraesCS4D02G271300.1	EMBL:LN828680	Lo7_v2_contig_1356276		noHitAssembly_c10497_g1_i1	7R	7R	2R, 7R			AX-99703558,AX-99550950,AX-99242901	rGA71	gibberellin 2-beta-dioxygenase 8-like
46	ScGA2ox12	Sc5Loc00129590.1		TraesCS5A02G543100.1	TraesCS4B02G376200.1	TraesCS4D02G271300.1	Traes_4BL_57623F302	Lo7_v2_contig_133145		noHitAssembly_c10497_g1_i1	5R		5R, 7R	5RL	5RL	AX-99495309	rGA71	gibberellin2-beta-dioxygenase 8
47	ScGA2ox14	Sc1Loc01504157.1		TraesCS1A02G334400.1	TraesCS1B02G347600.1	TraesCS1D02G336900.1		Lo7_v2_contig_2877069	Sce_Assembly02_c28296	noHitAssembly_c44134_g1_i1	1R	1R	1R, 3R			AX-99851044		ga2-oxidase 4
48	ScGA2ox15	Sc0Loc00171204.3		TraesCS1A02G392500.1	TraesCS1B02G420800.1	TraesCS1D02G400700.1		Lo7_v2_contig_1347626		noHitAssembly_c26213_g1_i1	1R		1R, 3R			AX-99836754,AX-99641801,AX-99513685,AX-99356356		gibberellin 2-beta-dioxygenase-like
49	ScGA2ox16	Sc0Loc01055474.1				TraesCS3D02G542800.1		Lo7_v2_contig_19513					6R			AX-99519787,AX-99509288		gibberellin2-beta-dioxygenase 8
50	ScGA2ox17	Sc0Loc01318931.1		TraesCS3A02G537300.2	TraesCS3B02G603000.1	TraesCS3D02G542800.1		Lo7_v2_contig_256548					6R			AX-99884955,AX-99721884,AX-99555323,AX-99509288		gibberellin2-beta-dioxygenase 8
51	ScEUI	Sc2Loc00246052.2	Os05g0482400		TraesCS2B02G230500.1			Lo7_v2_contig_1356261			2R	2R	1R, 2R			AX-99752317,AX-99742190,AX-99733750		cytochrome p450 714d1-like
52	ScEUIL1	Sc1Loc00140626.1		TraesCS1A02G303100.1	TraesCS1B02G313400.1	TraesCS1D02G302500.1		Lo7_v2_contig_1344609			1R	1R	1R		1RL		rGA32	cytochrome p450 714d1-like
53	ScEUIL2	Sc5Loc01235161.1		TraesCS5A02G145700.1		TraesCS5D02G146500.1		Lo7_v2_contig_233529	Sce_Assembly02_c33073	noHitAssembly_c22566_g1_i1	5R	5R	5R			AX-99641472,AX-99378147		cytochrome p450 714c3-like isoform x1
54	ScEUIL4	Sc5Loc02026067.5	Os12g0119000	TraesCS5A02G145700.1	TraesCS5B02G144600.2	TraesCS5D02G146500.1		Lo7_v2_contig_68479	Sce_Assembly02_c110453	noHitAssembly_c22566_g1_i1	5R	5R	5R			AX-99726193,AX-99627366		cytochrome p450 714c3-like isoform x1
55	ScEUIL3	Sc5Loc00457462.3		TraesCS5A02G145600.2	TraesCS5B02G144500.1	TraesCS5D02G146600.1		Lo7_v2_contig_1394496			5R	5R	5R			AX-99837587,AX-99812767,AX-99741275,AX-99534895,AX-99330827		cytochrome p450 714c2-like isoform x1
56	ScD1	Sc5Loc01218674.5	Os05g0333200	TraesCS7A02G000200.1	TraesCS1B02G479100.1	TraesCS7D02G000100.4		Lo7_v2_contig_2309	Sce_Assembly02_c13175	noHitAssembly_c15367_g1_i1	5R	5R	5R	5RL	5RL	AX-99330572	rGA34, rGA35	g protein alpha subunit
57	ScGID1	Sc1Loc01926132.2	Os05g0407500	TraesCS1A02G255100.1	TraesCS1B02G265900.1	TraesCS1D02G254500.1		Lo7_v2_contig_60281	Sce_Assembly02_c8927	comp23838_c0_seq1	1R	1R			1RL	AX-99883801,AX-99637408,AX-99485316	rGA54	gibberellin receptor gid1
58	ScGID2	Sc2Loc01953688.6	Os02g0580300	TraesCS2A02G337300.1	TraesCS2B02G344600.1	TraesCS2D02G325600.1		Lo7_v2_contig_62088	Sce_Assembly02_c985	comp14520_c0_seq1	2R		2R			AX-99484939		14-3-3-like protein gf14-b
59	ScGIDL1	Sc3Loc01971678.3	Os03g0790500	TraesCS3A02G131200.1	TraesCS3B02G150000.1	TraesCS3D02G131800.1		Lo7_v2_contig_63408			3R					AX-99533253, AX-99561314, AX-99403655, AX-99264643		probable carboxylesterase 15-like
60	ScGIDL2	not predicted		TraesCS5A02G243100.1		TraesCS5D02G249700.1		Lo7_v2_contig_1344357	Sce_Assembly02_c51848	comp13407_c0_seq1		5R	5R	5RL	5RL	AX-99377651AX-99844988, AX-99837972, AX-99823141, AX-99505032,	rGA29
61	ScGIDL3	Sc0Loc02179144.1		TraesCS5A02G437300.1	TraesCS5B02G439900.1	TraesCS5D02G444200.1		Lo7_v2_contig_9982			0R					AX-99769405,AX-99341301		gibberellin receptor gid1l2
62	ScGIDL4	Sc3Loc00258672.4	Os02g0567800	TraesCS3A02G122000.1	TraesCS3B02G141200.1	TraesCS3D02G124000.1		Lo7_v2_contig_1357810	Sce_Assembly02_c60900	comp30506_c0_seq1	3R		3R					gibberellin receptor gid1l2
63	ScGIDL5	Sc1Loc01410856.1					TraesCSU02G143300.1	Lo7_v2_contig_279252			1R		1R			AX-99878248		gibberellin receptor gid1l3
64	ScGIDL6	Sc3Loc00255746.1		TraesCS3A02G055600.1	TraesCS3B02G068000.1	TraesCS3D02G055500.1		Lo7_v2_contig_1357462	Sce_Assembly02_c181	comp54856_c0_seq1	3R	3R	3R	3R	3RL	AX-99787748,AX-99645927,AX-99507749	rGA36, rGA37	gf14-b protein
65	SCSNE	Sc7Loc00343736.1	Os03g0196500	TraesCS4A02G042900.1	TraesCS4B02G263400.1	TraesCS4D02G263600.1		Lo7_v2_contig_1370208			7R	7R	1R					f-box protein gid2
66	ScSPY	Sc6Loc00153402.2	Os08g0559300	TraesCS6A02G107700.2	TraesCS6B02G136300.1	TraesCS6D02G095600.1		Lo7_v2_contig_1345846	Sce_Assembly02_c17364		6R	6R	6R	6RS	6RS	AX-99871335,AX-99828279,AX-99607500,AX-99594720,AX-99358418	rGA6, rGA7, rGA18, rGA19	gibberellin action negative regulator spy
67	ScSLR1	not predicted	Os03g0707600	TraesCS4A02G271000.1	TraesCS4B02G043100.1	TraesCS4D02G040400.1	AJ242531	Lo7_v2_contig_1349703				4R			4RS		rGA57
68	ScSLRL1	Sc1Loc00414219.2	Os05g0574900	TraesCS1A02G413800.1	TraesCS1B02G443800.1	TraesCS1D02G421200.1		Lo7_v2_contig_1383998			1R	1R	1R			AX-99831024,AX-99513957,AX-99360796,AX-99339124		gibberellin response modulator-like
69	ScSLRL2	Sc1Loc00144990.2		TraesCS1A02G413800.1	TraesCS1B02G443800.1	TraesCS1D02G421200.1		Lo7_v2_contig_1345042			1R	1R	1R			AX-99717332,AX-99644642,AX-99488821,AX-99339124,AX-99252472		della protein gai-like
70	ScSLRL3	Sc2Loc01271616.1		TraesCS2A02G096800.1		TraesCS2D02G095300.1		Lo7_v2_contig_2412			2R	2R	2R			AX-99811502,AX-99728533,AX-99649255,AX-99589607		della protein gai-like
71	ScKGM1	Sc4Loc01966435.3	Os06g0116100	TraesCS4A02G434800.1		TraesCS7D02G044100.1	AY167561	Lo7_v2_contig_63030	Sce_Assembly02_c2088	comp19093_c0_seq1	4R	4R	4R		4RL	AX-99606280,AX-99454241	rGA9, rGA10	cyclin-dependent kinase f-4-like
72	ScKGM2	Sc6Loc00246895.1	Os02g0700600	TraesCS6A02G269400.1	TraesCS6B02G296700.2	TraesCS6D02G245500.1		Lo7_v2_contig_1356370	Sce_Assembly02_c3197		6R					AX-99540849		cyclin-dependent kinase f-4
73	ScKGM3	Sc7Loc01506912.5	Os03g0847600	TraesCS4A02G336800.1	TraesCS5B02G536500.1	TraesCS5D02G534000.2		Lo7_v2_contig_2877540			7R					AX-99430492		cyclin-dependentkinase f-3
74	ScEL1	Sc5Loc00312760.6	Os03g0793500	TraesCS5A02G431600.1	TraesCS5B02G433300.1	TraesCS5D02G438800.1		Lo7_v2_contig_1365212	Sce_Assembly02_c2815		5R	5R	5R	5RL	5RL	AX-99458436	rGA1, rGA3, rGA4, rGA58, rGA59	proteinkinase family expressed
75	ScEL2													4RL	4RL		rGA1, rGA2, rGA3, rGA4, rGA58, rGA59
76	ScGAMYB	Sc1Loc00274833.1	Os01g0812000	TraesCS1A02G308100.2	TraesCS1B02G318800.1	TraesCS1D02G307500.2		Lo7_v2_contig_1359878	Sce_Assembly02_c26296		1R	1R				AX-99752813,AX-99500031,AX-99445416		transcription factor partial
77	ScGAMYBL1	Sc7Loc00245148.1	Os06g0605600	TraesCS7A02G377100.1	TraesCS7B02G278400.1	TraesCS7D02G373400.1		Lo7_v2_contig_1356142			7R	7R				AX-99723081,AX-99408320		transcription factor gamyb-like isoform x1
78	ScGAMYBL2	Sc4Loc02028316.1	Os03g0578900	TraesCS7A02G130700.1	TraesCS7B02G031000.1	TraesCS7D02G130100.1		Lo7_v2_contig_68693	Sce_Assembly02_c119813	noHitAssembly_c12049_g1_i1	4R	4R	4R		4RL	AX-99848368,AX-99592106,AX-99361332,AX-99306049,AX-99234926	rGA73, rGA74	myb-related protein p-like
79	ScGAMYBL3	Sc7Loc00139007.3	Os06g0679400	TraesCS7A02G458700.1	TraesCS7B02G357900.1	TraesCS7D02G446700.1		Lo7_v2_contig_1344458	Sce_Assembly02_c14292		7R	7R				AX-99885022,AX-99753921,AX-99449920,AX-99279373		transcriptionfactor gamyb
a Pearce et al., BMC Plant Biol. 2015, 15: 130
b Bauer et al., The Plant journal, 2017, 89(5):853-869
c Haseneyer et al., BMC Plant Biology 2011, 11:131
d Martis et al., The Plant cell 2013, 25(10):3685-3698
