# Supplementary material for: Gene Expression Profiling and Fine Mapping Identifies a Gibberellin 2-Oxidase Gene Co-segregating With the Dominant Dwarfing Gene Ddw1 in Rye (Secale cereale L.)
Source: Front Plant Sci. 2019 Jul 3;10:857. doi: 10.3389/fpls.2019.00857 (PMC6616298; doi:10.3389/fpls.2019.00857)
Supplement: Supplementary file 4 [file Table_4.xlsx]

## Sheet: Expression data stem
Gene expression profiling and fine mapping identifies a gibberellin 2-oxidase gene co-segregating with the gibberellin-sensitive dwarfing gene Ddw1 in rye (Secale cereale L.)
Eva-Maria Braun, Natalia Tsvetkova, Björn Rotter, Dörthe Siekmann, Konrad Schwefel, Nicolas Krezdorn, Jörg Plieske, Peter Winter, Gilbert Melz, Anatoly V. Voylokov, and Bernd Hackauf*
Supplementary Table 4: Gene Expression Profiling and Fine Mapping Identifies a Gibberellin 2-Oxidase Gene Co-segregating With the Dominant Dwarfing Gene Ddw1 in Rye (Secale cereale L.)
ID	MACE_ID	contig_ID	allele	similar to	. SNP	stem_baseMean	stem_log2FoldChange	stem_lfcSE	stem_padj	PumaESTs	SceAssembly03	Lo7_contig	Lo7_cds	Chr WCA	Chr HD map	pos_cM	HvflcDNA	WheatA_gene model	WheatB_gene model	WheatD_gene model	Atauschii_cds	Turartu_cds	Hv_genemodel	Hv chr	Hv start-stop	Hv confidence_class	Hv description
1	comp1_c0_seq1	comp1	seq1			0.765521	-0.0079035423533	3.2694343932	NA	GCJW01031979.1		Lo7_v2_contig_1373989	Sc1Loc00364908.3		7R	52.3312		TraesCS4A02G406000.1	TraesCS4B02G305500.1	TraesCS4D02G303700.1	EMT01660	TRIUR3_12109-T1
2	comp2_c0_seq1	comp2	seq1			0.177308	-0.54135564729	4.0625037331	NA			Lo7_v2_contig_1480796		1R, 2R, 3R, 4R, 5R, 6R
3	comp2_c0_seq2	comp2	seq2		1	1.40074	-2.716916742	2.5789206625	NA					1R, 2R, 3R, 4R, 5R, 6R
4	comp3_c0_seq1	comp3	seq1			5.11849	-0.54417064678	1.3262512162	0.999991			Lo7_v2_contig_2865681		2R	2R	68.6587
5	comp3_c0_seq2	comp3	seq2			1.7569	-0.21126234458	2.3777488745	NA					2R
8	comp5_c0_seq1	comp5	seq1			41.7018	-0.63203773641	0.5548344921	0.999991	GCJW01022249.1	Sce_Assembly03_c6137	Lo7_v2_contig_62334	Sc4Loc01957171.3		4R	72.2091			TraesCS7B02G141100.1
9	comp6_c0_seq1	comp6	seq1			218.136	-0.018328555884	0.33394229985	0.999991	GCJW01007780.1	Sce_Assembly03_c1832	Lo7_v2_contig_77847		4R, 7R
10	comp6_c0_seq2	comp6	seq2			103.514	0.078201510989	0.37645926407	0.999991	GCJW01007780.1				7R
11	comp7_c0_seq1	comp7	seq1			0	NA	NA	NA
12	comp8_c0_seq1	comp8	seq1			21.5048	0.26292830667	0.64795036387	0.999991	GCJW01010271.1	Sce_Assembly03_c3557	Lo7_v2_contig_1373437			1R	100.441	AK365835.1
13	comp8_c0_seq2	comp8	seq2			11.4819	-0.092213050587	0.8571254912	0.999991	GCJW01010271.1
14	comp13_c0_seq1	comp13	seq1			0	NA	NA	NA
16	comp16_c0_seq1	comp16	seq1			0	NA	NA	NA
17	comp17_c0_seq1	comp17	seq1			0	NA	NA	NA
18	comp18_c0_seq1	comp18	seq1			1.53157	-1.5161498632	2.2832111375	NA		Sce_Assembly03_c25543	Lo7_v2_contig_1482631		1R, 2R, 3R, 4R, 5R, 6R
19	comp19_c0_seq1	comp19	seq1			0	NA	NA	NA
20	comp20_c0_seq1	comp20	seq1			0	NA	NA	NA			Lo7_v2_contig_1379902
21	comp21_c0_seq1	comp21	seq1			1.46611	1.184319017	2.114326608	NA	GCJW01035266.1	Sce_Assembly03_c91202	Lo7_v2_contig_2868747		5R	5R	133.012
22	comp22_c0_seq1	comp22	seq1			0.276435	0.30394107596	4.0200546233	NA			Lo7_v2_contig_1348104		5R
23	comp23_c0_seq1	comp23	seq1			1.2056	-1.4738451702	2.7668370897	NA	GCJW01031368.1	Sce_Assembly03_c38772	Lo7_v2_contig_136431	Sc0Loc00306576.1	1R, 2R, 3R, 4R, 5R, 6R				TraesCS5A02G502900.1	TraesCS1B02G413000.1	TraesCS4D02G140500.1		TRIUR3_33035-T1	HORVU0Hr1G034150	0H	205583279-205586406	HC_G	Cytochrome b
24	comp23_c0_seq2	comp23	seq2			0.813537	1.1381192515	3.5861186002	NA	GCJW01020733.1				1R, 2R, 3R, 4R, 5R, 6R, 7R				TraesCS5A02G430400.1	TraesCS4B02G146500.1	TraesCS2D02G230200.1			HORVU7Hr1G089600	7H	544953030-544953654	HC_G	ATPase subunit 8
26	comp25_c0_seq1	comp25	seq1			0	NA	NA	NA	GCJW01004514.1	Sce_Assembly03_c2824	Lo7_v2_contig_1345713		2R	2R	91.7002
27	comp25_c0_seq2	comp25	seq2			0	NA	NA	NA	GCJW01004514.1				2R
31	comp28_c0_seq1	comp28	seq1			5.86497	0.76439880834	1.1669714635	0.999991					3R
34	comp31_c0_seq1	comp31	seq1			7.20263	-0.06941932356	1.0844644719	0.999991
38	comp34_c0_seq1	comp34	seq1			6.33734	-0.59581137282	1.1543534953	0.999991			Lo7_v2_contig_144131	Sc3Loc00597822.1	3R	3R	92.1571	AK373532.1	TraesCS3A02G335900.1	TraesCS3B02G366800.1			TRIUR3_34614-T1	HORVU3Hr1G079420	3H	583210139-583214482	HC_G	nodulin MtN21 /EamA-like transporter family protein
41	comp36_c0_seq2	comp36	seq2			0	NA	NA	NA					1R, 2R, 3R, 4R, 5R, 6R, 7R
43	comp40_c0_seq1	comp40	seq1			0	NA	NA	NA
44	comp41_c0_seq1	comp41	seq1			41.2419	0.21274747582	0.50154624635	0.999991	GCJW01018633.1	Sce_Assembly03_c24583	Lo7_v2_contig_6166	Sc5Loc01947670.1	5R	5R	98.4185	AK371897.1
45	comp41_c0_seq2	comp41	seq2			310.989	-0.033602489302	0.30102070515	0.999991	GCJW01018633.1				5R
48	comp47_c0_seq1	comp47	seq1			6.42017	0.68453349112	1.1372676253	0.999991			Lo7_v2_contig_14842		2R, 3R, 5R
49	comp47_c0_seq2	comp47	seq2			0.622781	-2.0676348068	4.0022217184	NA					2R, 3R, 5R, 6R
50	comp48_c0_seq1	comp48	seq1			167.973	0.2097881419	0.34592032138	0.999991	GCJW01015493.1	Sce_Assembly03_c1639	Lo7_v2_contig_1378861		2R			AK355560.1
58	comp53_c0_seq1	comp53	seq1			4.36308	1.6412009531	1.7997944669	0.999991	GCJW01019833.1		Lo7_v2_contig_597937		3R			AK371815.1	TraesCS3A02G377100.1	TraesCS3B02G409700.1	TraesCS3D02G370200.1			HORVU3Hr1G083420	3H	603309550-603310320	HC_G	RING/U-box superfamily protein
63	comp58_c0_seq1	comp58	seq1			4.42452	-0.88665050336	1.4135372483	0.999991	GCJW01044846.1	Sce_Assembly03_c36547	Lo7_v2_contig_264169		3R, 5R
64	comp59_c0_seq1	comp59	seq1			2.74319	0.84781237099	1.9662310054	0.999991	GCJW01028051.1		Lo7_v2_contig_1346468			6R	75.1526
67	comp61_c0_seq1	comp61	seq1			26.1834	-0.2921796629	0.60742479043	0.999991	GCJW01013301.1	Sce_Assembly03_c35028	Lo7_v2_contig_2871246			7R	24.3572	AK252074.1
69	comp62_c0_seq1	comp62	seq1			143.313	-0.060877848127	0.34928260821	0.999991	GCJW01019429.1	Sce_Assembly03_c25794	Lo7_v2_contig_65740		5R			AK361357.1
70	comp63_c0_seq1	comp63	seq1			6.9317	-0.57466484318	1.1196297152	0.999991		Sce_Assembly03_c116880	Lo7_v2_contig_233868		6R				TraesCS6A02G383200.1				TRIUR3_21836-T1
72	comp65_c0_seq1	comp65	seq1			63.2233	0.061974699789	0.4578463492	0.999991	GCJW01020591.1	Sce_Assembly03_c16099	Lo7_v2_contig_383883					AK357703.1
73	comp68_c0_seq1	comp68	seq1		1	4.90544	0.30385404068	1.2425382239	0.999991	GCJW01044272.1		Lo7_v2_contig_1363095		2R, 3R, 4R
78	comp75_c0_seq1	comp75	seq1			0	NA	NA	NA	GCJW01027137.1		Lo7_v2_contig_1351845		1R, 5R
79	comp77_c0_seq1	comp77	seq1			7.45321	-0.75150118018	1.25056023	0.999991	GCJW01029260.1	Sce_Assembly03_c92018	Lo7_v2_contig_2875123		5R	5R	92.7853
80	comp79_c0_seq1	comp79	seq1			158.557	0.022712260198	0.35951631968	0.999991	GCJW01017890.1	Sce_Assembly03_c36533	Lo7_v2_contig_146231		4R			AK357108.1						HORVU7Hr1G030800	7H	62198483-62202696	HC_G	Pco114914
81	comp81_c0_seq1	comp81	seq1			120.567	0.025575324689	0.35902804989	0.999991	GCJW01020293.1	Sce_Assembly03_c17651	Lo7_v2_contig_1348962		5R	5R	112.121	AK250883.1	TraesCS5A02G364100.1	TraesCS5B02G366000.1	TraesCS5D02G373000.1			HORVU5Hr1G089380	5H	584833746-584836733	HC_U	Unplaced genomic scaffold supercont1.1
82	comp82_c0_seq1	comp82	seq1			57.9795	0.32760675206	0.45928602781	0.999991	GCJW01013300.1	Sce_Assembly03_c7201	Lo7_v2_contig_2507		7R
84	comp84_c0_seq1	comp84	seq1			2.30364	-0.69773345463	1.8088694054	0.999991	GCJW01020745.1	Sce_Assembly03_c54458	Lo7_v2_contig_1355627		1R, 6R			AK363373.1			TraesCS3D02G517700.1	EMT17414
85	comp87_c0_seq1	comp87	seq1			0	NA	NA	NA
87	comp89_c0_seq1	comp89	seq1			0.276822	1.9651579561	4.0330705856	NA			Lo7_v2_contig_1355627		1R
88	comp90_c0_seq1	comp90	seq1			192.17	0.007364579911	0.34548462228	0.999991	GCJW01019634.1	Sce_Assembly03_c12627	Lo7_v2_contig_66193
89	comp91_c0_seq1	comp91	seq1			0	NA	NA	NA
92	comp92_c0_seq2	comp92	seq2			0	NA	NA	NA								AK363629.1
93	comp95_c0_seq1	comp95	seq1			0	NA	NA	NA
94	comp98_c0_seq1	comp98	seq1			0	NA	NA	NA
95	comp98_c0_seq2	comp98	seq2		1	0.322534	1.2373133192	4.0753933359	NA
96	comp100_c0_seq1	comp100	seq1			1.05482	-0.15002188499	2.6309898639	NA	GCJW01040547.1	Sce_Assembly03_c38167	Lo7_v2_contig_262340	Sc3Loc01338364.2	3R	3R	89.3211	AK353673.1	TraesCS3A02G297400.1	TraesCS3B02G339300.2	TraesCS3D02G304800.2	EMT32674	TRIUR3_14920-T1	HORVU3Hr1G074840	3H	560315415-560320580	HC_G	O-acyltransferase (WSD1-like) family protein
97	comp101_c0_seq1	comp101	seq1			0.860199	-2.0133087539	3.0687703149	NA	GCJW01002674.1	Sce_Assembly03_c7158	Lo7_v2_contig_327063		1R
98	comp101_c0_seq2	comp101	seq2			4.02358	-0.83601928099	1.406273669	0.999991	GCJW01002674.1				1R, 6R
99	comp104_c0_seq1	comp104	seq1			0	NA	NA	NA
101	comp110_c0_seq1	comp110	seq1			2.77543	0.43601004307	1.5783767757	0.999991	GCJW01044177.1	Sce_Assembly03_c38114	Lo7_v2_contig_63087		1R, 2R, 3R, 4R, 5R, 6R, 7R
102	comp110_c0_seq2	comp110	seq2			0.86847	-1.4558378354	3.0971062616	NA	GCJW01044177.1				4R
103	comp112_c0_seq1	comp112	seq1			0.177308	-0.54135564729	4.0625037331	NA
104	comp112_c0_seq2	comp112	seq2			0	NA	NA	NA
105	comp113_c0_seq1	comp113	seq1		1	5.5145	0.12332611016	1.2037603723	0.999991
106	comp113_c0_seq2	comp113	seq2			20.0887	-0.18221980512	0.72772619137	0.999991
110	comp119_c0_seq1	comp119	seq1			1.4096	2.3086429891	2.5711958767	NA	GCJW01025014.1		Lo7_v2_contig_380303		1R, 2R, 3R, 4R, 5R, 6R, 7R									HORVU2Hr1G054040	2H	331427764-331431767	HC_G	Acyl-CoA N-acyltransferase with RING/FYVE/PHD-type zinc finger protein
111	comp121_c0_seq1	comp121	seq1			5.51147	0.058882463635	1.263465117	0.999991			Lo7_v2_contig_169391		1R, 4R
113	comp125_c0_seq1	comp125	seq1			0	NA	NA	NA
115	comp127_c0_seq2	comp127	seq2			0	NA	NA	NA
116	comp128_c0_seq1	comp128	seq1			0.322534	1.2373133192	4.0753933359	NA
117	comp130_c0_seq1	comp130	seq1			0	NA	NA	NA
119	comp133_c0_seq1	comp133	seq1			3.37381	0.38036904383	1.8804911774	0.999991	GCJW01040778.1	Sce_Assembly03_c35762	Lo7_v2_contig_144098		1R
121	comp135_c0_seq1	comp135	seq1			7.72283	0.38543423306	1.0851655384	0.999991	GCJW01025545.1	Sce_Assembly03_c4888	Lo7_v2_contig_169290		1R, 2R, 3R, 4R, 5R, 6R, 7R
124	comp141_c0_seq1	comp141	seq1			12.8324	0.61772960381	0.90675502834	0.999991	GCJW01000165.1		Lo7_v2_contig_143967		5R
125	comp143_c0_seq1	comp143	seq1			5.62926	0.67898394022	1.4537433131	0.999991		Sce_Assembly03_c20	Lo7_v2_contig_1935160		1R, 2R, 3R, 4R, 5R, 6R, 7R					TraesCS7B02G091400.1			TRIUR3_08356-T1	HORVU1Hr1G048190	1H	355743131-355743322	LC_u	undescribed protein
126	comp143_c0_seq2	comp143	seq2			1.49953	0.354943454	3.1394129432	NA					1R, 2R, 3R, 4R, 5R, 6R, 7R					TraesCS7B02G091400.1				HORVU4Hr1G055520	4H	465773860-465774050	LC_u	undescribed protein
127	comp144_c0_seq1	comp144	seq1			1.30855	-1.0177952844	2.3712277299	NA	GCJW01042191.1	Sce_Assembly03_c39845	Lo7_v2_contig_94539		1R, 2R, 3R, 4R, 5R, 6R
128	comp144_c0_seq2	comp144	seq2			3.72975	1.1148101818	1.6445292891	0.999991	GCJW01042191.1				1R, 2R, 3R, 4R, 5R, 6R
130	comp146_c0_seq1	comp146	seq1			0.410517	-0.049000171003	3.9987086851	NA	GCJW01016293.1	Sce_Assembly03_c14610	Lo7_v2_contig_69069	Sc7Loc02031656.3		7R	70.4869		TraesCS7A02G339300.1	TraesCS7B02G250700.1	TraesCS7D02G346700.1		TRIUR3_20182-T1
131	comp146_c0_seq2	comp146	seq2			0.268164	-1.003226593	4.0497388032	NA	GCJW01016293.1								TraesCS7A02G339300.1	TraesCS7B02G250700.1	TraesCS7D02G346700.1
134	comp149_c0_seq1	comp149	seq1			3.57604	-0.77816667607	1.478489464	0.999991	GCJW01012212.1	Sce_Assembly03_c36345	Lo7_v2_contig_2868688	Sc5Loc01344789.4	5R			AK370182.1			TraesCS5D02G216600.1	EMT26196	TRIUR3_25441-T1
135	comp150_c0_seq1	comp150	seq1			3.99195	-1.0270582801	1.4326646602	0.999991	GCJW01030265.1	Sce_Assembly03_c43940	Lo7_v2_contig_1356177			1R	60.7183
136	comp151_c0_seq1	comp151	seq1			3.86557	-0.58351137616	1.4045446284	0.999991		Sce_Assembly03_c47902	Lo7_v2_contig_1408129		6R
137	comp151_c0_seq2	comp151	seq2			27.5109	-0.39274019435	0.61753463362	0.999991	GCJW01000274.1				6R
138	comp152_c0_seq1	comp152	seq1			1.6232	-0.72855714328	2.2078149893	NA			Lo7_v2_contig_4047		1R, 2R, 3R, 4R, 5R, 6R, 7R							EMT19880
139	comp152_c0_seq2	comp152	seq2			3.76393	0.020175085134	1.4349367201	0.999991					1R, 2R, 3R, 4R, 5R, 6R, 7R
141	comp154_c0_seq1	comp154	seq1			0	NA	NA	NA
142	comp155_c0_seq1	comp155	seq1			89.9011	-0.57602381493	0.40376075001	0.999991	GCJW01022323.1	Sce_Assembly03_c14113	Lo7_v2_contig_2868899		4R
144	comp157_c0_seq1	comp157	seq1			151.024	0.42562981472	0.44279138931	0.999991		Sce_Assembly03_c33845	Lo7_v2_contig_2262851		1R, 2R, 3R, 4R, 5R, 6R, 7R					TraesCS6B02G250500.1		EMT30177		HORVU7Hr1G119180	7H	649246916-649247016	LC_u	undescribed protein
145	comp158_c0_seq1	comp158	seq1			4.37848	-0.27923013206	1.3257283467	0.999991	GCJW01012985.1	Sce_Assembly03_c25698	Lo7_v2_contig_129599
146	comp159_c0_seq1	comp159	seq1			0	NA	NA	NA
147	comp159_c0_seq2	comp159	seq2			0	NA	NA	NA
149	comp162_c0_seq1	comp162	seq1			44.2873	0.15953157937	0.50171021124	0.999991	GCJW01009478.1	Sce_Assembly03_c901	Lo7_v2_contig_1349784		3R
150	comp163_c0_seq1	comp163	seq1			0.821181	-1.0853689002	3.5588987403	NA			Lo7_v2_contig_1345391		1R, 2R	1R	80.302	AK367954.1
152	comp168_c0_seq1	comp168	seq1			3.78545	1.5006296091	1.6330125069	0.999991			Lo7_v2_contig_68956		4R
153	comp168_c1_seq1	comp168	seq1			6.60685	0.94261171629	1.1291447742	0.999991	GCJW01022642.1	Sce_Assembly03_c115139			5R, 6R			AK361279.1	TraesCS2A02G173400.1	TraesCS2B02G199700.1	TraesCS2D02G180600.1			HORVU2Hr1G032290	2H	124561147-124562202	HC_G	alpha/beta-Hydrolases superfamily protein
155	comp171_c0_seq1	comp171	seq1			0	NA	NA	NA
156	comp172_c0_seq1	comp172	seq1			0	NA	NA	NA
157	comp173_c0_seq1	comp173	seq1			0	NA	NA	NA
159	comp177_c0_seq1	comp177	seq1			0	NA	NA	NA
162	comp179_c0_seq1	comp179	seq1			22.0318	-0.16684974093	0.68070576909	0.999991	GCJW01039686.1		Lo7_v2_contig_1355893		1R, 3R, 6R
163	comp181_c0_seq1	comp181	seq1			0	NA	NA	NA
164	comp186_c0_seq1	comp186	seq1			0	NA	NA	NA	GCJW01013441.1	Sce_Assembly03_c35594	Lo7_v2_contig_63653		6R
165	comp187_c0_seq1	comp187	seq1			225.191	-0.22048856929	0.32067089289	0.999991	GCJW01026172.1	Sce_Assembly03_c7246	Lo7_v2_contig_2871437	Sc2Loc02032239.4	5R	5R	112.121	AK250782.1	TraesCS5A02G372700.1	TraesCS5B02G374800.2	TraesCS2D02G293900.1	EMT20601	TRIUR3_10536-T1	HORVU5Hr1G092630	5H	588904933-588907794	HC_G	60S ribosomal protein L5-1
166	comp188_c0_seq1	comp188	seq1			1.32298	-0.67427510964	2.4079228295	NA			Lo7_v2_contig_1357991		6R
168	comp190_c0_seq1	comp190	seq1			5.55772	-1.0109324553	1.2053930461	0.999991	GCJW01044930.1	Sce_Assembly03_c9694	Lo7_v2_contig_202000		1R, 5R, 7R				TraesCS1A02G246200.1				TRIUR3_07042-T1
169	comp190_c0_seq2	comp190	seq2			2.31971	-0.73218820242	2.0413407689	0.999991	GCJW01044930.1				1R, 2R, 5R, 7R				TraesCS1A02G246200.1
170	comp192_c0_seq1	comp192	seq1			0	NA	NA	NA
172	comp194_c0_seq1	comp194	seq1			0.414726	0.28796145958	4.0117088993	NA			Lo7_v2_contig_2875406		2R	7R	78.8436						TRIUR3_24748-T1
174	comp197_c0_seq1	comp197	seq1			3.33652	-1.7143904819	1.6486955607	0.999991		Sce_Assembly03_c73378	Lo7_v2_contig_123964		1R, 2R, 3R, 4R, 5R, 6R, 7R
175	comp198_c0_seq1	comp198	seq1			114.016	0.43570188814	0.36925938784	0.999991	GCJW01015414.1	Sce_Assembly03_c21483	Lo7_v2_contig_1368575		2R	2R	171.157
176	comp199_c0_seq1	comp199	seq1			18.2288	-0.44742762688	0.75930308688	0.999991	GCJW01027761.1		Lo7_v2_contig_1362773	Sc3Loc00295943.2	3R				TraesCS3A02G214800.1	TraesCS3B02G246500.1	TraesCS3D02G218200.1	EMT29433	TRIUR3_18135-T1
178	comp202_c0_seq2	comp202	seq2			0.447964	-0.52809111976	4.0031609994	NA	GCJW01008234.1				1R				TraesCS1A02G428700.3	TraesCS1B02G463400.1	TraesCS1D02G438000.1			HORVU1Hr1G093520	1H	553235022-553240940	HC_G	Structural maintenance of chromosomes protein 3
179	comp203_c0_seq1	comp203	seq1			0.998343	-0.86561728577	3.2465601176	NA	GCJW01019952.1		Lo7_v2_contig_233345		4R					TraesCS4B02G072600.1	TraesCS4D02G071400.1
180	comp205_c0_seq1	comp205	seq1			0.270268	-1.390925342	4.0443033987	NA	GCJW01003427.1	Sce_Assembly03_c24146	Lo7_v2_contig_1366461	Sc4Loc00320906.3				AK252966.1	TraesCS4A02G175900.1		TraesCS4D02G136800.1	EMT31321	TRIUR3_20849-T1	HORVU4Hr1G027740	4H	169890553-169896583	HC_G	Glucan endo-1
181	comp205_c0_seq2	comp205	seq2			0	NA	NA	NA	GCJW01003427.1								TraesCS4A02G175900.1		TraesCS4D02G136800.1			HORVU4Hr1G027740	4H	169890553-169896583	HC_G	Glucan endo-1
182	comp206_c0_seq1	comp206	seq1			0	NA	NA	NA
184	comp210_c0_seq1	comp210	seq1			0	NA	NA	NA
186	comp211_c0_seq2	comp211	seq2			0	NA	NA	NA	GCJW01029768.1				1R, 2R, 4R, 5R, 6R					TraesCS7B02G124200.1	TraesCS7D02G218600.1			HORVU2Hr1G020740	2H	57663011-57665864	HC_G	Embryogenesis transmembrane protein-like
187	comp212_c0_seq1	comp212	seq1			7.49378	-0.32271705016	1.0638074384	0.999991	GCJW01031651.1		Lo7_v2_contig_144900					AK373505.1
188	comp213_c0_seq1	comp213	seq1			4.35751	0.6012673975	1.3694443938	0.999991
189	comp215_c0_seq1	comp215	seq1			0.593189	1.221082275	4.0163543558	NA	GCJW01023564.1		Lo7_v2_contig_2878521		5R	6R	61.5173			TraesCS6B02G334100.1	TraesCS6D02G284900.1	EMT09116		HORVU6Hr1G075490	6H	519655203-519656078	LC_u	undescribed protein
190	comp217_c0_seq1	comp217	seq1			4.17311	0.038881040573	1.3850215943	0.999991	GCJW01027992.1	Sce_Assembly03_c69029	Lo7_v2_contig_1427269	Sc1Loc00557063.1	1R, 5R			AK356034.1				EMT21694
191	comp217_c0_seq2	comp217	seq2			3.15232	0.64945914979	1.625184894	0.999991	GCJW01027992.1				1R, 4R, 5R
193	comp220_c0_seq1	comp220	seq1			1.32337	0.2984359795	2.1873234705	NA		Sce_Assembly03_c85768	Lo7_v2_contig_419199		1R, 2R, 4R, 6R
194	comp222_c0_seq1	comp222	seq1			0.134469	1.1748329442	4.0650134763	NA			Lo7_v2_contig_1354724		6R
195	comp222_c0_seq2	comp222	seq2			0.822377	0.67081702484	3.9971300525	NA					6R
196	comp223_c0_seq1	comp223	seq1			354.421	-0.063520806063	0.32196351861	0.999991	GCJW01010731.1	Sce_Assembly03_c2041	Lo7_v2_contig_61484			1R	57.1686	AK376618.1
198	comp224_c0_seq2	comp224	seq2			0	NA	NA	NA	GCJW01008118.1				2R, 6R			AK376453.1	TraesCS2A02G362600.1	TraesCS2B02G380500.3	TraesCS2D02G360000.1			HORVU6Hr1G057550	6H	373921131-373948261	HC_G	CLIP-associating protein 1-B
201	comp229_c0_seq1	comp229	seq1			0	NA	NA	NA
202	comp230_c0_seq1	comp230	seq1			0	NA	NA	NA			Lo7_v2_contig_64944		2R, 6R
203	comp230_c0_seq2	comp230	seq2			0	NA	NA	NA					2R
205	comp234_c0_seq1	comp234	seq1			0.268551	0.33805821814	4.0676638562	NA			Lo7_v2_contig_66990		1R	1R	120.693					EMT22965
206	comp234_c0_seq2	comp234	seq2			2.46078	0.13376499701	1.6710017767	0.999991					1R
207	comp235_c0_seq1	comp235	seq1			0	NA	NA	NA
208	comp236_c0_seq1	comp236	seq1			10.1827	0.21262177791	0.97068527592	0.999991	GCJW01006654.1		Lo7_v2_contig_145595			7R	138.739	AK356759.1	TraesCS2A02G007500.2		TraesCS2D02G009200.1	EMT10165	TRIUR3_07336-T1
209	comp240_c0_seq1	comp240	seq1			25.7962	0.13798007185	0.68960360706	0.999991	GCJW01025534.1	Sce_Assembly03_c7069	Lo7_v2_contig_151635			2R	68.6587	AK361902.1						HORVU2Hr1G027410	2H	90236961-90237215	LC_u	undescribed protein
210	comp241_c0_seq1	comp241	seq1			2.75205	-1.985707816	1.9959947199	0.999991	GCJW01037920.1	Sce_Assembly03_c4343	Lo7_v2_contig_348024	Sc4Loc01568033.1	2R, 4R, 5R				TraesCS7A02G487400.1
211	comp243_c0_seq1	comp243	seq1			523.776	0.13298044694	0.27308991302	0.999991	GCJW01017126.1	Sce_Assembly03_c14260	Lo7_v2_contig_387173		2R	7R	70.4869
212	comp244_c0_seq1	comp244	seq1			2.28614	-1.8453733113	2.4588413694	0.999991			Lo7_v2_contig_517455	Sc7Loc01863442.2					TraesCS4A02G128700.1	TraesCS4B02G176100.1	TraesCS4D02G177900.1	EMT02405		HORVU4Hr1G051840	4H	427681248-427682019	HC_G	RING/U-box superfamily protein
216	comp251_c0_seq1	comp251	seq1			45.3618	0.16247547442	0.49741798754	0.999991	GCJW01024706.1	Sce_Assembly03_c11119	Lo7_v2_contig_1364582		5R			AK354549.1
218	comp255_c0_seq1	comp255	seq1			0	NA	NA	NA
219	comp257_c0_seq1	comp257	seq1			0	NA	NA	NA
220	comp257_c0_seq2	comp257	seq2			0	NA	NA	NA
221	comp257_c0_seq3	comp257	seq3			0	NA	NA	NA
222	comp258_c0_seq1	comp258	seq1			0	NA	NA	NA
223	comp259_c0_seq1	comp259	seq1			0	NA	NA	NA	GCJW01027225.1	Sce_Assembly03_c35603	Lo7_v2_contig_89313		2R			AK357752.1		TraesCS2B02G369600.1	TraesCS2D02G349600.1	EMT19273		HORVU2Hr1G085300	2H	617255770-617259402	HC_G	haloacid dehalogenase-like hydrolase family protein
224	comp260_c0_seq1	comp260	seq1		2	5.5787	-0.61122182407	1.1896297016	0.999991	GCJW01009061.1	Sce_Assembly03_c41544	Lo7_v2_contig_1670389		1R, 2R, 3R, 4R, 5R, 6R, 7R							EMT03717
227	comp263_c0_seq1	comp263	seq1			0	NA	NA	NA
228	comp264_c0_seq1	comp264	seq1			0.268551	0.33805821814	4.0676638562	NA	GCJW01023408.1	Sce_Assembly03_c9297	Lo7_v2_contig_1362993	Sc5Loc00297492.2				AK250390.1	TraesCS5A02G416100.1		TraesCS5D02G423800.1	EMT00264	TRIUR3_01926-T1	HORVU5Hr1G100770	5H	611996487-612000071	HC_G	actin depolymerizing factor 6
229	comp265_c0_seq1	comp265	seq1			0	NA	NA	NA
230	comp266_c0_seq1	comp266	seq1			6.47321	-0.85795100091	1.1129545254	0.999991	GCJW01021437.1	Sce_Assembly03_c83424	Lo7_v2_contig_129116		4R, 6R			AK250334.1
233	comp269_c0_seq1	comp269	seq1			0	NA	NA	NA
235	comp272_c0_seq1	comp272	seq1			0.951101	1.5002084957	3.4121495037	NA
236	comp273_c0_seq1	comp273	seq1			0	NA	NA	NA
238	comp275_c0_seq1	comp275	seq1			0	NA	NA	NA
239	comp276_c0_seq1	comp276	seq1			14.0045	-0.35001596473	0.80633044142	0.999991	GCJW01001094.1		Lo7_v2_contig_344145
240	comp277_c0_seq1	comp277	seq1			3.39231	0.93091529036	1.5517696805	0.999991	GCJW01015056.1		Lo7_v2_contig_2890633		3R
241	comp279_c0_seq1	comp279	seq1			2.51377	1.6813612658	1.8962317145	0.999991	GCJW01029966.1	Sce_Assembly03_c20175	Lo7_v2_contig_2872155	Sc6Loc01468193.2		6R	115.05		TraesCS3A02G481000.1	TraesCS3B02G525300.1	TraesCS3D02G475800.1	EMT32653	TRIUR3_25154-T1	HORVU3Hr1G105360	3H	668171370-668174097	HC_G	cytokinin oxidase/dehydrogenase 1
242	comp280_c0_seq1	comp280	seq1			0.781254	0.34549716417	4.0002888783	NA	GCJW01012439.1	Sce_Assembly03_c4120	Lo7_v2_contig_62109	Sc1Loc01954070.1	1R, 2R	1R	42.881	AK371521.1	TraesCS1A02G066400.1	TraesCS1B02G084700.1	TraesCS1D02G067500.1	EMT19176	TRIUR3_04433-T1	HORVU1Hr1G013740	1H	37114344-37117197	HC_G	Dihydrolipoyl dehydrogenase
244	comp283_c0_seq1	comp283	seq1			0	NA	NA	NA
245	comp285_c0_seq1	comp285	seq1			44.696	0.24817131354	0.51240407282	0.999991	GCJW01025926.1	Sce_Assembly03_c7673	Lo7_v2_contig_128548		5R			AK370127.1
246	comp286_c0_seq1	comp286	seq1			0.547091	0.29219378013	3.6401235472	NA	GCJW01013885.1		Lo7_v2_contig_59490			2R	50.4024	AK373390.1					TRIUR3_24764-T1
247	comp287_c0_seq1	comp287	seq1			57.5762	0.54733054856	0.6033969886	0.999991	GCJW01002605.1	Sce_Assembly03_c26073	Lo7_v2_contig_1359655		6R, 7R			AK376699.1						HORVU1Hr1G051320	1H	380464695-380465126	LC_u	undescribed protein
249	comp290_c0_seq1	comp290	seq1			7.04304	0.04846416949	1.1082451975	0.999991	GCJW01027798.1		Lo7_v2_contig_384804		4R
250	comp291_c0_seq1	comp291	seq1			20.7374	0.11560895191	0.66232623919	0.999991			Lo7_v2_contig_262170		2R, 3R
251	comp293_c0_seq1	comp293	seq1			7.66505	-0.89764215849	1.0465516192	0.999991	GCJW01008494.1	Sce_Assembly03_c444	Lo7_v2_contig_1358807		5R, 6R				TraesCS6A02G270800.9	TraesCS6B02G297900.11	TraesCS6D02G244300.7	EMT15341	TRIUR3_23571-T1	HORVU0Hr1G016820	0H	90770423-90785054	HC_G	Protein kinase superfamily protein
252	comp293_c0_seq2	comp293	seq2			3.61905	-0.99318027164	1.5703218907	0.999991	GCJW01008494.1				6R				TraesCS6A02G270800.7	TraesCS6B02G297900.4	TraesCS6D02G244300.2			HORVU0Hr1G016820	0H	90770423-90785054	HC_G	Protein kinase superfamily protein
253	comp294_c0_seq1	comp294	seq1			0	NA	NA	NA
254	comp295_c0_seq1	comp295	seq1			0	NA	NA	NA	GCJW01016223.1		Lo7_v2_contig_1351010	Sc2Loc00201879.4	2R, 5R, 7R	2R	76.9554	AK364765.1	TraesCS2A02G326100.1	TraesCS2B02G356100.1	TraesCS2D02G336700.1	EMT30228	TRIUR3_30632-T1	HORVU2Hr1G082740	2H	601412244-601413030	HC_G	Voltage-gated potassium channel subunit beta-2
256	comp298_c0_seq1	comp298	seq1			1.21927	-0.15292327394	2.7285791081	NA	GCJW01040918.1
257	comp299_c0_seq1	comp299	seq1			0	NA	NA	NA	GCJW01020811.1	Sce_Assembly03_c48462	Lo7_v2_contig_62445	Sc1Loc01958885.1	1R	1R	15.926	AK252572.1		TraesCS1B02G043800.1
258	comp300_c0_seq1	comp300	seq1			10.2015	-0.45239485206	0.92795226436	0.999991	GCJW01029925.1	Sce_Assembly03_c72143	Lo7_v2_contig_2868692		2R	2R	74.5992	AK361014.1
260	comp303_c0_seq1	comp303	seq1			0.858481	-0.82871206872	2.7754885649	NA			Lo7_v2_contig_279305		1R, 2R, 3R, 4R, 5R, 6R, 7R
261	comp303_c0_seq2	comp303	seq2			2.11284	-3.3214007462	2.258789891	NA					1R, 2R, 3R, 4R, 5R, 6R, 7R
262	comp305_c0_seq1	comp305	seq1			2.45384	-0.93488053828	1.7281528963	0.999991	GCJW01020431.1	Sce_Assembly03_c18240	Lo7_v2_contig_103181					AK375639.1				EMT12386		HORVU3Hr1G071870	3H	543137487-543138097	HC_U	unknown protein; Has 55 Blast hits to 55 proteins in 15 species: Archae - 0; Bacteria - 0; Metazoa - 0; Fungi - 0; Plants - 55; Viruses - 0; Other Eukaryotes - 0 (source: NCBI BLink).
265	comp308_c0_seq1	comp308	seq1			4.07277	-2.071173475	1.5845700274	0.999991			Lo7_v2_contig_5069		5R
266	comp309_c0_seq1	comp309	seq1			5.14845	0.20611000104	1.2598621293	0.999991	GCJW01025480.1	Sce_Assembly03_c10314	Lo7_v2_contig_2437600	Sc3Loc01787674.1	3R, 4R, 5R, 6R, 7R							EMT27835
267	comp309_c0_seq2	comp309	seq2			11.6599	-0.060666632329	0.86410522078	0.999991	GCJW01025480.1				2R, 3R, 4R, 5R, 6R, 7R
268	comp310_c0_seq1	comp310	seq1			1.62702	-0.53895876963	2.3965761687	NA	GCJW01042495.1		Lo7_v2_contig_1393260		3R, 4R, 6R
270	comp312_c0_seq1	comp312	seq1			7.72955	0.42978408999	1.0612412331	0.999991	GCJW01031894.1		Lo7_v2_contig_1349493	Sc5Loc00188520.1	3R, 5R				TraesCS5A02G318000.1	TraesCS5B02G318500.1	TraesCS5D02G402500.1	EMT29952		HORVU5Hr1G081250	5H	563646985-563648896	HC_G	Cytochrome P450 superfamily protein
271	comp312_c0_seq2	comp312	seq2			6.61404	-0.34724075446	1.126890544	0.999991	GCJW01021397.1				3R, 5R			AK374000.1	TraesCS5A02G318000.1	TraesCS5B02G318500.1	TraesCS5D02G324300.1			HORVU5Hr1G081250	5H	563646985-563648896	HC_G	Cytochrome P450 superfamily protein
272	comp313_c0_seq1	comp313	seq1			0.276822	1.9651579561	4.0330705856	NA	GCJW01043745.1	Sce_Assembly03_c7978	Lo7_v2_contig_1359958
273	comp313_c0_seq2	comp313	seq2			0.593189	1.221082275	4.0163543558	NA	GCJW01043745.1
274	comp314_c0_seq1	comp314	seq1			0	NA	NA	NA
275	comp316_c0_seq1	comp316	seq1			68.0277	0.10927933368	0.43586664373	0.999991	GCJW01010303.1		Lo7_v2_contig_3978		3R, 5R	5R	59.0019	AK353598.1
276	comp317_c0_seq1	comp317	seq1			8.93552	0.23001198584	1.0775897401	0.999991		Sce_Assembly03_c40812	Lo7_v2_contig_1380737		1R, 3R, 4R
277	comp318_c0_seq1	comp318	seq1			0	NA	NA	NA
278	comp319_c0_seq1	comp319	seq1			0	NA	NA	NA
279	comp320_c0_seq1	comp320	seq1			0	NA	NA	NA
280	comp322_c0_seq1	comp322	seq1			0.827734	1.161935338	3.5694646069	NA	GCJW01010182.1	Sce_Assembly03_c6415	Lo7_v2_contig_1360391		1R	1R	78.6889	AK373787.1	TraesCS1A02G268500.2	TraesCS1B02G279200.1	TraesCS1D02G268600.1	EMT14507	TRIUR3_27969-T1	HORVU1Hr1G075150	1H	509978608-509979916	HC_G	PATELLIN 2
281	comp323_c0_seq1	comp323	seq1			16.4208	-0.36648497831	0.77705867064	0.999991			Lo7_v2_contig_508043		1R, 2R, 3R, 4R, 5R, 6R, 7R							EMT12179		HORVU4Hr1G013730	4H	49216633-49219561	LC_u	undescribed protein
282	comp324_c0_seq1	comp324	seq1			0	NA	NA	NA
283	comp325_c0_seq1	comp325	seq1			21.6454	0.34339031328	0.68048090327	0.999991	GCJW01030288.1	Sce_Assembly03_c56892	Lo7_v2_contig_1345738			1R	132.227	AK364195.1		TraesCS1B02G441400.1				HORVU1Hr1G090360	1H	545790242-545792966	HC_G	Protein phosphatase 2C family protein
284	comp327_c0_seq1	comp327	seq1			0	NA	NA	NA
288	comp330_c0_seq1	comp330	seq1			12.5235	-0.33307107225	0.85500501569	0.999991	GCJW01025827.1		Lo7_v2_contig_120037		5R
290	comp332_c0_seq1	comp332	seq1			0.779537	2.3927679084	4.0186409092	NA
291	comp334_c0_seq1	comp334	seq1			8.03172	0.075573322119	1.1820386805	0.999991	GCJW01021296.1		Lo7_v2_contig_1364179		6R			AK367308.1
292	comp336_c0_seq1	comp336	seq1			1.8597	-0.52254023502	2.0460301162	NA	GCJW01041382.1		Lo7_v2_contig_81527		1R			AK375728.1
293	comp339_c0_seq1	comp339	seq1			79.4657	-0.31241939772	0.42444453162	0.999991	GCJW01029417.1	Sce_Assembly03_c73017	Lo7_v2_contig_598701		5R	5R	69.4932	AK357020.1
296	comp341_c0_seq1	comp341	seq1			2.91355	-0.49490153589	2.0391772684	0.999991	GCJW01028994.1		Lo7_v2_contig_1397389						TraesCS3A02G370800.1	TraesCS3B02G403000.1	TraesCS3D02G363900.1	EMT14463	TRIUR3_15047-T1	HORVU3Hr1G084510	3H	608140355-608143357	HC_G	Pentatricopeptide repeat-containing protein
298	comp344_c0_seq1	comp344	seq1			0	NA	NA	NA
299	comp346_c0_seq1	comp346	seq1			1.5902	1.3730178686	2.2616934515	NA			Lo7_v2_contig_69550	Sc4Loc02035643.6	4R	4R	171.209			TraesCS6B02G065500.1		EMT06987
300	comp347_c0_seq1	comp347	seq1			1.05075	0.16106239486	2.9461633606	NA			Lo7_v2_contig_1348624		2R
301	comp348_c0_seq1	comp348	seq1			0	NA	NA	NA
302	comp348_c0_seq2	comp348	seq2			0	NA	NA	NA
303	comp350_c0_seq1	comp350	seq1			17.7046	0.21807945235	0.72806188032	0.999991	GCJW01021046.1		Lo7_v2_contig_1347398	Sc3Loc00169273.1	3R	3R	66.6534	AK376522.1	TraesCS3A02G083400.1	TraesCS3B02G098300.1	TraesCS3D02G082800.1	EMT04204	TRIUR3_06278-T1	HORVU3Hr1G014860	3H	34606603-34607637	HC_U	Protein of unknown function (DUF 3339)
306	comp354_c0_seq1	comp354	seq1			0	NA	NA	NA			Lo7_v2_contig_1349717		5R
309	comp356_c0_seq1	comp356	seq1			1.08189	-0.80617330721	2.5997719205	NA		Sce_Assembly03_c56482	Lo7_v2_contig_190728		1R, 3R, 4R, 6R
311	comp358_c0_seq1	comp358	seq1			0	NA	NA	NA
312	comp358_c0_seq2	comp358	seq2			0	NA	NA	NA
315	comp363_c0_seq2	comp363	seq2			13.0976	1.4713941263	1.2555109909	0.999991	GCJW01029849.1				4R				TraesCS7A02G109200.1	TraesCS7B02G007000.1	TraesCS3D02G145800.1			HORVU3Hr1G028000	3H	122520229-122523219	HC_G	GDSL esterase/lipase
316	comp364_c0_seq1	comp364	seq1			6.13543	0.62692634666	1.122959118	0.999991		Sce_Assembly03_c8937	Lo7_v2_contig_123964
317	comp366_c0_seq1	comp366	seq1			0	NA	NA	NA
318	comp369_c0_seq1	comp369	seq1			0	NA	NA	NA
319	comp371_c0_seq1	comp371	seq1			0.45872	0.19640380692	4.0544735665	NA		Sce_Assembly03_c46660	Lo7_v2_contig_1595801		1R, 2R, 3R, 4R, 5R, 6R, 7R
320	comp374_c0_seq1	comp374	seq1			3.90971	-0.49301220773	1.3888286589	0.999991			Lo7_v2_contig_1351871		2R	2R	74.2085
322	comp376_c0_seq1	comp376	seq1			10.5159	0.19217277629	0.96329106005	0.999991	GCJW01018440.1									TraesCS2B02G008100.1	TraesCS2D02G017300.1	EMT06096
323	comp377_c0_seq1	comp377	seq1			0.590698	-0.037786655389	3.9990794873	NA	GCJW01031253.1	Sce_Assembly03_c25989	Lo7_v2_contig_1344649		2R	2R	71.0493
324	comp378_c0_seq1	comp378	seq1			3.69349	0.42940103783	1.4340086812	0.999991	GCJW01038842.1		Lo7_v2_contig_2875590		3R, 5R, 6R, 7R
325	comp379_c0_seq1	comp379	seq1			0.456616	0.14535615796	4.058098732	NA	GCJW01042601.1		Lo7_v2_contig_1379496	Sc1Loc00393273.3	6R				TraesCS1A02G207900.1				TRIUR3_32532-T1
326	comp379_c0_seq2	comp379	seq2			3.82464	-1.3758951188	1.6093480211	0.999991	GCJW01042601.1				6R				TraesCS1A02G207900.1
328	comp383_c0_seq1	comp383	seq1			0	NA	NA	NA
329	comp385_c0_seq1	comp385	seq1			10.3342	0.2185943886	0.89986467765	0.999991	GCJW01029488.1	Sce_Assembly03_c39338	Lo7_v2_contig_1364854		3R, 4R
330	comp385_c0_seq2	comp385	seq2			6.5787	-0.56224227605	1.1396360816	0.999991					6R
332	comp387_c0_seq1	comp387	seq1			0	NA	NA	NA	GCJW01016036.1		Lo7_v2_contig_90282						TraesCS2A02G135300.1		TraesCS2D02G137600.1		TRIUR3_23497-T1
334	comp389_c0_seq1	comp389	seq1			344.313	1.1899647047	0.37589163127	0.306076	GCJW01018062.1	Sce_Assembly03_c18538	Lo7_v2_contig_3891			5R	182.857
335	comp393_c0_seq1	comp393	seq1			0.134469	1.1748329442	4.0650134763	NA		Sce_Assembly03_c3528	Lo7_v2_contig_2405268		1R, 2R, 3R, 4R, 5R, 6R, 7R
336	comp394_c0_seq1	comp394	seq1			0	NA	NA	NA
337	comp396_c0_seq1	comp396	seq1			0	NA	NA	NA
338	comp397_c0_seq1	comp397	seq1			14.3302	-0.92513418957	0.81685058063	0.999991	GCJW01012949.1		Lo7_v2_contig_1344585			4R	61.7352	AK364069.1	TraesCS4A02G260900.1	TraesCS4B02G053700.1	TraesCS4D02G053700.2			HORVU4Hr1G008950	4H	25540107-25543585	HC_G	Glucan endo-1
339	comp398_c0_seq1	comp398	seq1			0.672344	1.9779458978	4.0167000992	NA	GCJW01044468.1		Lo7_v2_contig_2875538		4R				TraesCS7A02G112900.1	TraesCS7B02G010600.1	TraesCS7D02G108300.1	EMT02741		HORVU7Hr1G024200	7H	38366483-38367518	LC_u	undescribed protein
340	comp398_c0_seq2	comp398	seq2			0	NA	NA	NA	GCJW01020902.1				4R				TraesCS7A02G112900.1	TraesCS7B02G010600.1	TraesCS7D02G108300.1			HORVU7Hr1G024200	7H	38366483-38367518	LC_u	undescribed protein
341	comp404_c0_seq1	comp404	seq1			3.85402	0.52318130396	1.4242589552	0.999991			Lo7_v2_contig_1344508		2R	2R	72.243
342	comp405_c0_seq1	comp405	seq1			0.136186	-0.59884079841	4.0726792113	NA
343	comp406_c0_seq1	comp406	seq1			0	NA	NA	NA	GCJW01027906.1	Sce_Assembly03_c22850	Lo7_v2_contig_68807		4R, 7R				TraesCS7A02G030500.1		TraesCS7D02G026700.1		TRIUR3_17296-T1	HORVU7Hr1G003460	7H	6293221-6314749	HC_G	glucan synthase-like 8
344	comp407_c0_seq1	comp407	seq1			0	NA	NA	NA
346	comp408_c0_seq1	comp408	seq1			0.636029	-0.58563399423	3.9448192401	NA	GCJW01012367.1		Lo7_v2_contig_1366271			7R	138.739				TraesCS2D02G005400.1
348	comp409_c0_seq1	comp409	seq1			2.89262	0.27147758722	1.6118454406	0.999991	GCJW01015355.1	Sce_Assembly03_c7167	Lo7_v2_contig_60535		5R	5R	56.6239	AK366227.1
349	comp411_c0_seq1	comp411	seq1			6.64098	-0.67376574669	1.1551107451	0.999991	GCJW01023961.1	Sce_Assembly03_c5409	Lo7_v2_contig_59828		4R
350	comp412_c0_seq1	comp412	seq1			52.3344	-0.18797724447	0.49520005855	0.999991	GCJW01011605.1		Lo7_v2_contig_1364322		1R, 3R, 5R, 6R	5R	56.6239
351	comp412_c0_seq2	comp412	seq2			35.0902	0.12458122906	0.55853536416	0.999991	GCJW01011605.1				1R, 3R, 5R, 6R
352	comp415_c0_seq1	comp415	seq1			1.21979	-2.2465116084	2.7510137607	NA	GCJW01032497.1		Lo7_v2_contig_1355418	Sc0Loc00239495.1	1R				TraesCS4A02G088000.1	TraesCS4B02G216000.1	TraesCS4D02G216600.1	EMT31705	TRIUR3_33586-T1
353	comp416_c0_seq1	comp416	seq1			127.931	0.099006311823	0.58402136052	0.999991			Lo7_v2_contig_1356063	Sc0Loc02078834.2					TraesCS2A02G121800.1	TraesCS2B02G143600.1	TraesCS2D02G058400.1	EMT05297	TRIUR3_16609-T1
354	comp419_c0_seq1	comp419	seq1			0	NA	NA	NA
355	comp420_c0_seq1	comp420	seq1			1.49643	-0.23465856852	2.4303436583	NA			Lo7_v2_contig_2887984		1R, 5R, 6R, 7R
356	comp421_c0_seq1	comp421	seq1			0	NA	NA	NA
357	comp424_c0_seq1	comp424	seq1			0	NA	NA	NA	GCJW01019566.1		Lo7_v2_contig_1441505		5R				TraesCS2A02G578300.1	TraesCS2B02G609500.1	TraesCS2D02G589500.1	EMT03167	TRIUR3_03024-T1	HORVU2Hr1G124310	2H	758385024-758386156	HC_G	Glutathione S-transferase family protein
358	comp425_c0_seq1	comp425	seq1			0	NA	NA	NA
359	comp426_c0_seq1	comp426	seq1			6.63051	0.62733417157	1.2358659442	0.999991	GCJW01029077.1		Lo7_v2_contig_12753
360	comp431_c0_seq1	comp431	seq1			5.98931	-0.41987449611	1.1958679424	0.999991	GCJW01006912.1		Lo7_v2_contig_1392265	Sc3Loc00449031.1					TraesCS3A02G133600.2	TraesCS3B02G165900.1	TraesCS3D02G149900.2	EMT13613	TRIUR3_13431-T1
361	comp433_c0_seq1	comp433	seq1			0.134082	-0.59098902924	4.0714292379	NA
362	comp434_c0_seq1	comp434	seq1			7.19385	-0.51843507278	1.1144154991	0.999991		Sce_Assembly03_c20214	Lo7_v2_contig_1367529	Sc0Loc00327619.5		2R	111.472		TraesCS2A02G506000.1	TraesCS2B02G534400.2			TRIUR3_07358-T1
364	comp437_c0_seq1	comp437	seq1			0.420893	0.77430545151	4.01575569	NA	GCJW01001148.1	Sce_Assembly03_c39596	Lo7_v2_contig_163952		1R, 2R, 3R, 4R, 5R, 6R
365	comp438_c0_seq1	comp438	seq1			23.6412	-0.67003467892	0.68037598433	0.999991	GCJW01040329.1	Sce_Assembly03_c310	Lo7_v2_contig_129991
368	comp441_c0_seq2	comp441	seq2			0.177308	-0.54135564729	4.0625037331	NA	GCJW01022338.1				1R				TraesCS1A02G306600.1	TraesCS1B02G388200.1	TraesCS1D02G375100.1
369	comp442_c0_seq1	comp442	seq1			1.53679	0.52482820475	2.523768367	NA	GCJW01024092.1	Sce_Assembly03_c20498	Lo7_v2_contig_4682	Sc4Loc01831953.12	4R	4R	86.2017		TraesCS7A02G168900.2	TraesCS7B02G073800.3	TraesCS7D02G169800.3	EMT28249	TRIUR3_20472-T1
370	comp444_c0_seq1	comp444	seq1			0	NA	NA	NA
371	comp445_c0_seq1	comp445	seq1			3.88227	-1.1155968682	1.5479342646	0.999991	GCJW01042703.1	Sce_Assembly03_c17540	Lo7_v2_contig_66505		5R	1R	22.3216	AK373084.1						HORVU6Hr1G017060	6H	39467464-39471495	LC_u	undescribed protein
372	comp445_c0_seq2	comp445	seq2			0	NA	NA	NA	GCJW01042703.1				5R									HORVU6Hr1G017060	6H	39467464-39471495	LC_u	undescribed protein
373	comp446_c0_seq1	comp446	seq1			0	NA	NA	NA	GCJW01017244.1	Sce_Assembly03_c8107	Lo7_v2_contig_1374010		4R			AK362384.1	TraesCS6A02G016200.1	TraesCS6B02G023900.1	TraesCS6D02G019200.1		TRIUR3_07730-T1	HORVU6Hr1G003170	6H	7538700-7542614	HC_G	RUB1 conjugating enzyme 1
374	comp447_c0_seq1	comp447	seq1			19.2339	0.38432917503	0.7034415946	0.999991	GCJW01013444.1		Lo7_v2_contig_1357333		1R
375	comp448_c0_seq1	comp448	seq1			0.311777	0.3269170234	4.0685838891	NA
376	comp448_c0_seq2	comp448	seq2			0	NA	NA	NA
380	comp453_c0_seq1	comp453	seq1			0	NA	NA	NA			Lo7_v2_contig_208958	Sc0Loc01940139.1
381	comp453_c0_seq2	comp453	seq2			0	NA	NA	NA
382	comp454_c0_seq1	comp454	seq1		1	9.11112	0.50819543999	1.0255576603	0.999991		Sce_Assembly03_c59257	Lo7_v2_contig_6087		2R, 3R
383	comp455_c0_seq1	comp455	seq1		7	2.71124	-1.6380673003	1.7680959165	0.999991	GCJW01044570.1		Lo7_v2_contig_1400935	Sc7Loc02068944.1								EMT23740
384	comp455_c0_seq2	comp455	seq2			0.447964	-0.52809111976	4.0031609994	NA
385	comp456_c0_seq1	comp456	seq1			1.58442	0.66442994889	2.0693014976	NA	GCJW01043460.1		Lo7_v2_contig_61963		4R	4R	165.611
386	comp457_c0_seq1	comp457	seq1			0	NA	NA	NA
387	comp458_c0_seq1	comp458	seq1			0	NA	NA	NA
388	comp459_c0_seq1	comp459	seq1			0.554975	-0.26947209795	3.9931788454	NA	GCJW01011655.1	Sce_Assembly03_c9865	Lo7_v2_contig_384707			5R	168.106			TraesCS4B02G338500.2	TraesCS4D02G334600.1	EMT07314
389	comp460_c0_seq1	comp460	seq1			4.09798	-0.07061647042	1.3748570201	0.999991	GCJW01030485.1		Lo7_v2_contig_14159	Sc2Loc00526207.1					TraesCS2A02G112500.1	TraesCS2B02G131300.1	TraesCS2D02G113000.1	EMT19721	TRIUR3_09849-T1	HORVU2Hr1G019520	2H	50792321-50793253	HC_G	Adenine nucleotide alpha hydrolases-like superfamily protein
394	comp466_c0_seq1	comp466	seq1			0.134469	1.1748329442	4.0650134763	NA	GCJW01003205.1	Sce_Assembly03_c105280	Lo7_v2_contig_150208			6R	22.3213	AK370553.1
395	comp466_c0_seq2	comp466	seq2			0	NA	NA	NA	GCJW01003205.1
396	comp467_c0_seq1	comp467	seq1			0	NA	NA	NA
397	comp469_c0_seq1	comp469	seq1			2.68939	0.30619074441	1.7119397519	0.999991			Lo7_v2_contig_61431		5R	5R	112.528
398	comp470_c0_seq1	comp470	seq1			0.270268	-1.390925342	4.0443033987	NA
399	comp472_c0_seq1	comp472	seq1			9.52868	0.050358952839	0.93987842998	0.999991	GCJW01039831.1		Lo7_v2_contig_187267
400	comp472_c0_seq2	comp472	seq2			8.03577	0.27679467228	1.0550696712	0.999991	GCJW01039831.1
401	comp473_c0_seq1	comp473	seq1			56.7539	0.0452403796	0.5061048733	0.999991	GCJW01018218.1	Sce_Assembly03_c8350	Lo7_v2_contig_1357289						TraesCS2A02G226800.1		TraesCS2D02G239700.2	EMT21021
402	comp475_c0_seq1	comp475	seq1			0	NA	NA	NA
403	comp476_c0_seq1	comp476	seq1			124.871	0.69390628113	0.3562756743	0.999991	GCJW01017104.1	Sce_Assembly03_c11022	Lo7_v2_contig_1374009		1R	1R	80.7085
404	comp476_c0_seq2	comp476	seq2			141.107	0.18461228717	0.3666757017	0.999991	GCJW01017104.1				1R
405	comp477_c0_seq1	comp477	seq1			3.72807	1.1044895908	1.4227479752	0.999991		Sce_Assembly03_c53490	Lo7_v2_contig_1354402		2R, 3R, 4R, 5R, 6R
406	comp478_c0_seq1	comp478	seq1			10.4042	-0.7582694547	0.90708757592	0.999991	GCJW01029494.1	Sce_Assembly03_c5684	Lo7_v2_contig_207241		2R, 3R
407	comp478_c0_seq2	comp478	seq2			8.56148	-0.11025679838	1.0126204732	0.999991	GCJW01029494.1				3R
408	comp480_c0_seq1	comp480	seq1			3.79876	0.25147433501	1.4531423103	0.999991											TraesCS4D02G125100.2	EMT21686
409	comp481_c0_seq1	comp481	seq1			0.582046	-1.3350015718	3.5770151964	NA	GCJW01029085.1		Lo7_v2_contig_68102		3R	3R	101.285
410	comp481_c0_seq2	comp481	seq2			13.1989	0.12528164496	0.82747014228	0.999991	GCJW01029085.1				3R
414	comp486_c0_seq1	comp486	seq1			3.3153	0.36996426358	1.8894242053	0.999991			Lo7_v2_contig_1367243	Sc1Loc00325832.4	1R, 4R					TraesCS6B02G033300.1	TraesCS6D02G027700.1	EMT16372
415	comp487_c0_seq1	comp487	seq1			0	NA	NA	NA
416	comp487_c0_seq2	comp487	seq2			0	NA	NA	NA
417	comp490_c0_seq1	comp490	seq1			11.8467	0.013213669888	0.8379865181	0.999991	GCJW01011222.1	Sce_Assembly03_c39271	Lo7_v2_contig_1375334	Sc1Loc00090657.4		4R	72.2091		TraesCS1A02G442600.1	TraesCS1B02G481100.1	TraesCS1D02G450400.2	EMT05632	TRIUR3_22234-T1	HORVU1Hr1G094920	1H	556782565-556787030	HC_G	Protein kinase superfamily protein
418	comp490_c0_seq2	comp490	seq2			8.25886	-0.29193203146	1.0413072644	0.999991	GCJW01011222.1								TraesCS1A02G442600.1	TraesCS1B02G481100.1	TraesCS1D02G450400.2			HORVU1Hr1G094920	1H	556782565-556787030	HC_G	Protein kinase superfamily protein
419	comp492_c0_seq1	comp492	seq1			0	NA	NA	NA
421	comp495_c0_seq1	comp495	seq1			6.60983	-0.21793357266	1.1469195413	0.999991		Sce_Assembly03_c13575	Lo7_v2_contig_65882			1R	36.5313
423	comp496_c0_seq2	comp496	seq2			3.58391	0.80457757387	1.6271012936	0.999991	GCJW01041793.1				4R
424	comp496_c0_seq3	comp496	seq3			10.6802	0.56179816048	0.90919268311	0.999991
425	comp497_c0_seq1	comp497	seq1			0.311391	-1.3576821387	4.0354148777	NA	GCJW01007231.1		Lo7_v2_contig_1354997	Sc2Loc00235975.4	2R				TraesCS2A02G094800.1	TraesCS2B02G109900.1	TraesCS2D02G093300.1	EMT01350	TRIUR3_26893-T1	HORVU2Hr1G015760	2H	35061194-35067327	HC_G	BRCT domain-containing protein
427	comp501_c0_seq1	comp501	seq1			0	NA	NA	NA
429	comp503_c0_seq1	comp503	seq1			7.56397	-1.1158275043	1.0615653002	0.999991	GCJW01027437.1	Sce_Assembly03_c35988	Lo7_v2_contig_111751		1R, 2R, 3R, 4R, 5R, 6R, 7R	3R	67.8345	AK372779.1				EMT32377	TRIUR3_11875-T1	HORVU2Hr1G078690	2H	570134742-570140318	LC_TE	RNA-directed DNA polymerase (Reverse transcriptase) domain containing protein
430	comp503_c0_seq2	comp503	seq2			1.72117	-1.1020035089	2.1029601441	NA					1R, 2R
431	comp504_c0_seq1	comp504	seq1			3.80257	-1.0280267328	1.802042671	0.999991	GCJW01019870.1		Lo7_v2_contig_383270	Sc5Loc01754656.3	5R			AK357456.1	TraesCS7A02G213700.1				TRIUR3_09306-T1	HORVU5Hr1G063570	5H	493406000-493407068	HC_G	Early light-induced protein 1
435	comp509_c0_seq1	comp509	seq1			0.322534	1.2373133192	4.0753933359	NA
436	comp512_c0_seq1	comp512	seq1			0.403406	1.8106936308	4.0391778013	NA
438	comp514_c0_seq1	comp514	seq1			21.9495	-0.45246136035	0.70618753387	0.999991	GCJW01015389.1	Sce_Assembly03_c13490	Lo7_v2_contig_1345157	Sc3Loc00146303.2	3R	3R	106.463	AK366771.1			TraesCS3D02G388500.2
439	comp515_c0_seq1	comp515	seq1			375.145	-0.079686169663	0.30460852334	0.999991	GCJW01012638.1	Sce_Assembly03_c34764	Lo7_v2_contig_77427		2R			AK362400.1
441	comp517_c0_seq1	comp517	seq1			29.2091	0.43570522422	0.73216042311	0.999991			Lo7_v2_contig_384581	Sc7Loc01758308.1		7R	138.739			TraesCS2B02G003200.1	TraesCS2D02G015000.1	EMT14718		HORVU5Hr1G088540	5H	582037287-582039791	HC_G	Cytochrome P450 superfamily protein
443	comp522_c0_seq1	comp522	seq1			14.26	-0.19995686332	0.79367961469	0.999991	GCJW01037617.1	Sce_Assembly03_c31405	Lo7_v2_contig_385069			1R	100.441
445	comp524_c0_seq1	comp524	seq1			7.49703	0.76269618423	1.0549787368	0.999991	GCJW01000387.1	Sce_Assembly03_c57820	Lo7_v2_contig_1381236			7R	59.7996
446	comp525_c0_seq1	comp525	seq1			12.5002	0.63229519064	0.89657669467	0.999991			Lo7_v2_contig_60825		1R, 4R, 5R	5R	104.451
449	comp528_c0_seq1	comp528	seq1			84.1526	-0.0021249972293	0.39850797763	0.999991	GCJW01011113.1	Sce_Assembly03_c3439	Lo7_v2_contig_2870517			1R	57.5624
450	comp528_c0_seq2	comp528	seq2			46.6005	-0.5075612894	0.50483543745	0.999991	GCJW01011113.1
451	comp529_c0_seq1	comp529	seq1			0.136186	-0.59884079841	4.0726792113	NA
452	comp532_c0_seq1	comp532	seq1			151.143	-0.18929266758	0.34987263129	0.999991	GCJW01023432.1	Sce_Assembly03_c12206	Lo7_v2_contig_92352		1R	1R	103.991
459	comp536_c0_seq1	comp536	seq1			3.22644	-0.56187051348	1.5075188266	0.999991	GCJW01014793.1	Sce_Assembly03_c71918	Lo7_v2_contig_1386622		4R			AK354110.1	TraesCS5A02G161900.1	TraesCS5B02G159300.3	TraesCS5D02G167200.1		TRIUR3_24936-T1	HORVU3Hr1G037840	3H	216080323-216086133	LC_U	Protein of unknown function DUF829
461	comp539_c0_seq1	comp539	seq1			2.63475	0.091101188462	1.8229202689	0.999991	GCJW01006888.1	Sce_Assembly03_c6356	Lo7_v2_contig_1346094	Sc0Loc00155997.4	4R	2R	117.457		TraesCS6A02G009900.1	TraesCS2B02G180600.1	TraesCS6D02G012900.1	EMT00842		HORVU6Hr1G002150	6H	6060610-6076045	HC_G	Disease resistance protein
462	comp539_c0_seq2	comp539	seq2			0.854032	-3.0794952224	3.455458334	NA	GCJW01006888.1
463	comp540_c0_seq1	comp540	seq1			0	NA	NA	NA	GCJW01017787.1		Lo7_v2_contig_1451410
464	comp541_c0_seq1	comp541	seq1			0.319662	0.33497296641	4.0699781541	NA		Sce_Assembly03_c68988	Lo7_v2_contig_2753626
465	comp541_c0_seq2	comp541	seq2			1.45343	0.13151774516	2.5313993348	NA
466	comp543_c0_seq1	comp543	seq1			2.57065	-2.0325426473	1.876223095	0.999991	GCJW01018580.1	Sce_Assembly03_c9666	Lo7_v2_contig_2889963		4R
467	comp544_c0_seq1	comp544	seq1			61.9228	-0.31516581609	0.43488360258	0.999991	GCJW01026004.1	Sce_Assembly03_c25709	Lo7_v2_contig_1351191			7R	78.8436	AK253028.1
468	comp547_c0_seq1	comp547	seq1			20.4334	-0.45965713814	0.69235940144	0.999991	GCJW01025367.1	Sce_Assembly03_c35249	Lo7_v2_contig_252393		3R, 6R
469	comp547_c0_seq2	comp547	seq2			12.4356	-0.58820941712	0.8504948075	0.999991					2R, 3R, 5R, 6R
470	comp548_c0_seq1	comp548	seq1		1	0.268551	0.33805821814	4.0676638562	NA	GCJW01031168.1		Lo7_v2_contig_1406322	Sc7Loc01921340.1	4R					TraesCS2B02G064800.1	TraesCS6D02G043800.1	EMT17143
473	comp550_c0_seq1	comp550	seq1			0.134082	-0.59098902924	4.0714292379	NA	GCJW01044631.1	Sce_Assembly03_c112709	Lo7_v2_contig_2876928		1R
474	comp551_c0_seq1	comp551	seq1			8.08787	-0.71602974142	1.0203751488	0.999991			Lo7_v2_contig_2879302		6R
475	comp551_c0_seq2	comp551	seq2			14.9913	-0.46325915865	0.7770858059	0.999991					6R
479	comp554_c0_seq1	comp554	seq1			26.7793	-0.27926836756	0.61465612531	0.999991	GCJW01007778.1	Sce_Assembly03_c36532	Lo7_v2_contig_1350743		1R, 4R	4R	1.99717
480	comp555_c0_seq1	comp555	seq1			6.23356	0.21666359059	1.1670258992	0.999991	GCJW01028161.1		Lo7_v2_contig_66727		5R	5R	145.77
481	comp556_c0_seq1	comp556	seq1			0	NA	NA	NA	GCJW01018475.1		Lo7_v2_contig_1351840	Sc3Loc00209005.1	3R				TraesCS3A02G006300.1	TraesCS3B02G010400.1	TraesCS3D02G004300.1	EMT02714	TRIUR3_11692-T1
483	comp558_c0_seq1	comp558	seq1			0.860199	-2.0133087539	3.0687703149	NA	GCJW01027253.1	Sce_Assembly03_c9822	Lo7_v2_contig_1358001		1R, 2R, 3R, 4R, 5R
484	comp559_c0_seq1	comp559	seq1			9.67663	-0.44685192626	0.96398253402	0.999991	GCJW01010366.1	Sce_Assembly03_c2612	Lo7_v2_contig_3133	Sc4Loc01667011.3	4R			AK376752.1	TraesCS7A02G162000.1	TraesCS7B02G067300.1	TraesCS7D02G163600.2	EMT10251	TRIUR3_24447-T1	HORVU7Hr1G034080	7H	70503759-70508584	HC_G	SMR domain-containing protein
485	comp560_c0_seq1	comp560	seq1			3.66228	-0.48304740663	1.6112051789	0.999991			Lo7_v2_contig_126963		4R	4R	69.8046
486	comp561_c0_seq1	comp561	seq1			4.51681	-0.3383657911	1.3363084179	0.999991	GCJW01008703.1	Sce_Assembly03_c11432	Lo7_v2_contig_1398884		6R				TraesCS6A02G195200.1	TraesCS6B02G233800.1	TraesCS6D02G183600.1	EMT20100	TRIUR3_18195-T1
487	comp561_c0_seq2	comp561	seq2			15.0069	0.24487420676	0.76305518622	0.999991	GCJW01008703.1				6R				TraesCS6A02G195200.1	TraesCS6B02G233800.1	TraesCS6D02G183600.1
489	comp564_c0_seq1	comp564	seq1			0	NA	NA	NA			Lo7_v2_contig_3581		2R	2R	66.6712
490	comp565_c0_seq1	comp565	seq1			0	NA	NA	NA
491	comp567_c0_seq1	comp567	seq1			0	NA	NA	NA
492	comp568_c0_seq1	comp568	seq1			0.319662	0.33497296641	4.0699781541	NA			Lo7_v2_contig_1346686		6R, 7R	7R	69.6962
493	comp568_c0_seq2	comp568	seq2			0.449681	-1.750477805	4.0154287415	NA		Sce_Assembly03_c108361			1R
495	comp572_c0_seq1	comp572	seq1			1.27818	0.35932213632	2.4710969955	NA			Lo7_v2_contig_2882839		6R
496	comp573_c0_seq1	comp573	seq1			0	NA	NA	NA
498	comp582_c0_seq1	comp582	seq1			11.1164	-0.50099499944	0.90457895298	0.999991	GCJW01044109.1	Sce_Assembly03_c38950			1R, 6R
500	comp587_c0_seq1	comp587	seq1			0.86269	-0.26908263623	3.1164807541	NA	GCJW01011233.1	Sce_Assembly03_c5577	Lo7_v2_contig_1345250		7R			AK362388.1	TraesCS4A02G083500.1	TraesCS4B02G220700.1	TraesCS4D02G221000.1	EMT24069	TRIUR3_32162-T1	HORVU0Hr1G008700	0H	52288440-52293521	HC_G	RING/U-box superfamily protein
501	comp588_c0_seq1	comp588	seq1			2.57782	0.17267340584	1.8838182815	0.999991	GCJW01017685.1		Lo7_v2_contig_1354716		1R
504	comp591_c0_seq1	comp591	seq1			17.12	0.44380254619	0.81868827399	0.999991	GCJW01023129.1		Lo7_v2_contig_2878976		2R
505	comp592_c0_seq1	comp592	seq1			12.311	0.18907475656	0.82713393959	0.999991	GCJW01041700.1	Sce_Assembly03_c16608	Lo7_v2_contig_1475622		5R			AK358341.1
506	comp593_c0_seq1	comp593	seq1			5.50172	0.55635593343	1.1989115716	0.999991	GCJW01039776.1		Lo7_v2_contig_1355262		1R
507	comp594_c0_seq1	comp594	seq1			0	NA	NA	NA
508	comp594_c0_seq2	comp594	seq2			0	NA	NA	NA
509	comp595_c0_seq1	comp595	seq1			5.11415	0.17361682079	1.2485024607	0.999991	GCJW01028056.1	Sce_Assembly03_c76920	Lo7_v2_contig_156012		2R
510	comp595_c0_seq2	comp595	seq2			0.691161	-0.51768818577	3.8007531422	NA					2R
511	comp596_c0_seq1	comp596	seq1			20.8698	-0.026648589853	0.67664821182	0.999991	GCJW01038592.1	Sce_Assembly03_c2756	Lo7_v2_contig_3336		1R, 3R	3R	115.978
512	comp596_c0_seq2	comp596	seq2			13.3964	-0.037126229942	0.80162530809	0.999991	GCJW01038592.1				3R
513	comp597_c0_seq1	comp597	seq1			0	NA	NA	NA
514	comp597_c0_seq2	comp597	seq2			0	NA	NA	NA
519	comp603_c0_seq1	comp603	seq1			3.27084	0.40943917153	1.7715813226	0.999991			Lo7_v2_contig_1407033		2R, 5R, 6R					TraesCS3B02G249100.2
520	comp603_c0_seq2	comp603	seq2			2.37106	-0.67635636006	1.8680336611	0.999991	GCJW01045225.1	Sce_Assembly03_c38780			1R, 2R, 3R, 4R, 5R, 6R, 7R					TraesCS3B02G249100.2
522	comp607_c0_seq1	comp607	seq1			0.955691	-0.052161324416	3.0333208529	NA			Lo7_v2_contig_125667
523	comp610_c0_seq1	comp610	seq1			0	NA	NA	NA		Sce_Assembly03_c10250	Lo7_v2_contig_1872431		1R, 2R, 3R, 4R, 5R, 6R, 7R
524	comp611_c0_seq1	comp611	seq1			210.575	0.22486629805	0.32833173116	0.999991	GCJW01020336.1		Lo7_v2_contig_1355314	Sc2Loc00238735.2				AK250621.1			TraesCS2D02G292400.1	EMT19235	TRIUR3_22373-T1	HORVU2Hr1G072880	2H	525243771-525244507	HC_G	ferredoxin 3
526	comp614_c0_seq1	comp614	seq1			2.26154	0.47020268656	2.1547154551	0.999991	GCJW01024006.1	Sce_Assembly03_c63090	Lo7_v2_contig_1915849
530	comp618_c0_seq1	comp618	seq1			102.61	-0.10800013786	0.38538312985	0.999991	GCJW01017185.1	Sce_Assembly03_c10992	Lo7_v2_contig_624882		2R	2R	73.8179	AK253124.1
531	comp619_c0_seq1	comp619	seq1			71.5818	-0.048406820176	0.61304846768	0.999991	GCJW01023201.1	Sce_Assembly03_c11179	Lo7_v2_contig_1364148	Sc5Loc00305384.1	1R, 5R			AK361821.1	TraesCS5A02G110300.1	TraesCS5B02G111800.1	TraesCS5D02G118500.1	EMT27162	TRIUR3_30421-T1	HORVU5Hr1G033050	5H	219454760-219455656	HC_G	Thioredoxin superfamily protein
532	comp621_c0_seq1	comp621	seq1			141.657	-0.18919239867	0.33989116324	0.999991	GCJW01027606.1	Sce_Assembly03_c12938	Lo7_v2_contig_2886225		4R
533	comp621_c0_seq2	comp621	seq2			407.346	-0.030140176862	0.28467122844	0.999991	GCJW01027606.1				4R			AK248655.1						HORVU4Hr1G015810	4H	63355851-63356833	HC_u	undescribed protein
535	comp623_c0_seq1	comp623	seq1			0.136186	-0.59884079841	4.0726792113	NA	GCJW01006567.1	Sce_Assembly03_c1788	Lo7_v2_contig_80869	Sc6Loc02102732.3	5R, 6R	6R	50.0357	AK355328.1	TraesCS6A02G190000.3	TraesCS6B02G216100.1	TraesCS6D02G178200.3	EMT29539	TRIUR3_29812-T1
537	comp626_c0_seq1	comp626	seq1			0	NA	NA	NA
538	comp626_c0_seq2	comp626	seq2			0	NA	NA	NA
539	comp627_c0_seq1	comp627	seq1			0	NA	NA	NA
540	comp628_c0_seq1	comp628	seq1			0	NA	NA	NA
541	comp629_c0_seq1	comp629	seq1			1.58713	0.69227103593	2.2887039881	NA			Lo7_v2_contig_1508030	Sc0Loc00965927.1	1R, 2R, 3R, 4R, 5R, 6R, 7R				TraesCS1A02G396300.1	TraesCS1B02G210100.1	TraesCS3D02G228300.1
542	comp629_c0_seq2	comp629	seq2			2.73124	0.30697510806	1.9021257791	0.999991					1R, 2R, 3R, 4R, 5R, 6R, 7R				TraesCS1A02G396300.1	TraesCS1B02G144900.1	TraesCS3D02G228300.1
543	comp630_c0_seq1	comp630	seq1			0	NA	NA	NA
544	comp631_c0_seq1	comp631	seq1		3	3.40199	-0.65202750719	1.4902173293	0.999991			Lo7_v2_contig_3883		4R	4R	91.4478
545	comp632_c0_seq1	comp632	seq1			1.72811	0.06597957269	1.9492378912	NA	GCJW01009098.1	Sce_Assembly03_c19173	Lo7_v2_contig_126702	Sc1Loc00087949.1		1R	87.1974	AK366576.1	TraesCS1A02G320900.1	TraesCS1B02G333300.2	TraesCS1D02G320800.1	EMT16338	TRIUR3_29704-T1	HORVU1Hr1G066190	1H	471017693-471025238	HC_G	Protein kinase superfamily protein
546	comp632_c0_seq2	comp632	seq2			11.9329	0.39064695241	0.85052731783	0.999991	GCJW01009098.1								TraesCS1A02G320900.1	TraesCS1B02G333300.2	TraesCS1D02G320800.1			HORVU1Hr1G066190	1H	471017693-471025238	HC_G	Protein kinase superfamily protein
547	comp634_c0_seq1	comp634	seq1			0	NA	NA	NA
548	comp636_c0_seq1	comp636	seq1			0.136186	-0.59884079841	4.0726792113	NA	GCJW01007727.1	Sce_Assembly03_c40098	Lo7_v2_contig_23812		4R				TraesCS4A02G160600.1	TraesCS4B02G163700.4	TraesCS4D02G165100.1		TRIUR3_19196-T1	HORVU4Hr1G035360	4H	260517384-260525373	HC_G	Phosphatidate phosphatase LPIN2
551	comp639_c0_seq1	comp639	seq1			0	NA	NA	NA
552	comp641_c0_seq1	comp641	seq1			155.737	0.23818460712	0.3440464154	0.999991	GCJW01016722.1	Sce_Assembly03_c35153	Lo7_v2_contig_262616		5R			AK250446.1
553	comp642_c0_seq1	comp642	seq1			0	NA	NA	NA
554	comp644_c0_seq1	comp644	seq1			0	NA	NA	NA
555	comp645_c0_seq1	comp645	seq1			0	NA	NA	NA		Sce_Assembly03_c90273			2R
556	comp645_c0_seq2	comp645	seq2			0.27854	0.38014925471	4.0642733675	NA					2R
557	comp647_c0_seq1	comp647	seq1			0	NA	NA	NA
558	comp647_c0_seq2	comp647	seq2			0	NA	NA	NA
559	comp648_c0_seq1	comp648	seq1			0	NA	NA	NA
560	comp649_c0_seq1	comp649	seq1			14.3342	0.058179174842	0.8284517809	0.999991			Lo7_v2_contig_12122		3R, 4R, 5R, 6R, 7R
561	comp649_c0_seq2	comp649	seq2			11.4888	0.24200236658	0.88536872551	0.999991					3R, 5R, 6R, 7R
562	comp650_c0_seq1	comp650	seq1			73.4639	-0.14298970135	0.44485423306	0.999991	GCJW01009062.1	Sce_Assembly03_c38669	Lo7_v2_contig_126143		7R	7R	70.0962	AK364810.1
563	comp650_c0_seq2	comp650	seq2			1.92539	-0.61300469763	2.1482288732	NA	GCJW01009062.1				7R
564	comp651_c0_seq1	comp651	seq1			6.72216	-0.39925703422	1.2179549494	0.999991	GCJW01023671.1	Sce_Assembly03_c4724	Lo7_v2_contig_2176362		1R, 2R, 3R, 4R, 5R, 6R, 7R									HORVU1Hr1G035570	1H	236632834-236634318	LC_TE	Retrotransposon gag protein
565	comp652_c0_seq1	comp652	seq1			267.794	-0.00046507627953	0.42102274994	0.999991	GCJW01023468.1	Sce_Assembly03_c40439	Lo7_v2_contig_1386202		1R, 2R, 3R			AK248605.1
566	comp656_c0_seq1	comp656	seq1			0	NA	NA	NA	GCJW01020489.1	Sce_Assembly03_c39373	Lo7_v2_contig_1371329
567	comp657_c0_seq1	comp657	seq1			0.768007	-1.0033512669	3.6767161483	NA	GCJW01044969.1	Sce_Assembly03_c36550	Lo7_v2_contig_238718		1R, 3R, 7R
568	comp657_c0_seq2	comp657	seq2			0.134082	-0.59098902924	4.0714292379	NA					6R
569	comp658_c0_seq1	comp658	seq1			6.33619	-0.018985117238	1.1946384835	0.999991			Lo7_v2_contig_1344768	Sc4Loc00142177.3	1R, 2R, 3R, 4R, 5R, 6R	4R	64.1548	AK371196.1	TraesCS4A02G253700.2	TraesCS4B02G061300.1	TraesCS4D02G060400.1	EMT23987	TRIUR3_23993-T1
570	comp661_c0_seq1	comp661	seq1			0.727658	1.5247874794	3.7195504885	NA	GCJW01024037.1	Sce_Assembly03_c456	Lo7_v2_contig_61760	Sc5Loc01948856.1	5R			AK253069.1	TraesCS5A02G024900.3	TraesCS5B02G022800.2	TraesCS5D02G031300.2	EMT07372	TRIUR3_07672-T1	HORVU5Hr1G006780	5H	12211299-12215273	HC_G	5-methyltetrahydropteroyltriglutamate--homocysteine methyltransferase 1
573	comp666_c0_seq1	comp666	seq1			1.17447	-0.35741906985	2.7534744128	NA	GCJW01034565.1	Sce_Assembly03_c46734	Lo7_v2_contig_1718329		1R, 2R, 3R, 4R, 5R, 6R, 7R
574	comp668_c0_seq1	comp668	seq1			263.94	0.25376938117	0.37646731106	0.999991	GCJW01024239.1	Sce_Assembly03_c6646	Lo7_v2_contig_263507			6R	156.905
577	comp673_c0_seq1	comp673	seq1			0.268164	-1.003226593	4.0497388032	NA	GCJW01027875.1		Lo7_v2_contig_62363	Sc7Loc01957758.4
578	comp675_c0_seq1	comp675	seq1			36.4192	0.52842323209	0.57199589475	0.999991	GCJW01009567.1	Sce_Assembly03_c21644	Lo7_v2_contig_1348236	Sc4Loc00176941.6	4R			AK364837.1	TraesCS6A02G023100.1	TraesCS6B02G031500.1	TraesCS6D02G026300.2	EMT19916		HORVU6Hr1G004010	6H	8773656-8778879	HC_G	Acid beta-fructofuranosidase
579	comp676_c0_seq1	comp676	seq1			0	NA	NA	NA
583	comp682_c0_seq1	comp682	seq1			0.268551	0.33805821814	4.0676638562	NA
584	comp682_c0_seq2	comp682	seq2			0.177308	-0.54135564729	4.0625037331	NA
586	comp684_c0_seq1	comp684	seq1			2.79383	0.54716884616	1.767657156	0.999991	GCJW01018141.1	Sce_Assembly03_c19274	Lo7_v2_contig_2868945	Sc5Loc01436502.1	5R	5R	109.298	AK361646.1	TraesCS5A02G335600.1	TraesCS5B02G334900.1	TraesCS5D02G340400.1	EMT06658	TRIUR3_02688-T1	HORVU5Hr1G084450	5H	572484410-572487381	HC_G	Thioredoxin superfamily protein
587	comp685_c0_seq1	comp685	seq1			0	NA	NA	NA			Lo7_v2_contig_66826
588	comp685_c0_seq2	comp685	seq2			5.99383	-0.69721729539	1.3022477908	0.999991
589	comp686_c0_seq1	comp686	seq1			5.49725	0.36245656638	1.2068373751	0.999991			Lo7_v2_contig_1382854
590	comp687_c0_seq1	comp687	seq1			0	NA	NA	NA
591	comp690_c0_seq1	comp690	seq1			0	NA	NA	NA
592	comp692_c0_seq1	comp692	seq1			13.1707	0.19359319922	0.8419663265	0.999991	GCJW01017515.1	Sce_Assembly03_c21281	Lo7_v2_contig_1345109		1R	1R	59.9247
594	comp695_c0_seq1	comp695	seq1			3.89517	-0.43252935143	1.4099985396	0.999991	GCJW01001318.1		Lo7_v2_contig_1350360		2R, 3R, 5R, 6R	7R	138.332
595	comp696_c0_seq1	comp696	seq1			4.53794	-0.086627461336	1.3207534696	0.999991			Lo7_v2_contig_10038		2R, 4R
597	comp698_c0_seq1	comp698	seq1			0	NA	NA	NA
598	comp700_c0_seq1	comp700	seq1			0	NA	NA	NA			Lo7_v2_contig_1368960		2R, 4R, 5R
599	comp704_c0_seq1	comp704	seq1			0.581659	-2.5075788086	3.9756464126	NA			Lo7_v2_contig_1350090		4R
600	comp704_c0_seq2	comp704	seq2			0	NA	NA	NA					4R
601	comp705_c0_seq1	comp705	seq1			844.201	0.25509153695	0.34906843087	0.999991	GCJW01044278.1	Sce_Assembly03_c9437	Lo7_v2_contig_344341			2R	74.9898							HORVU2Hr1G079570	2H	575392049-575392681	LC_u	undescribed protein
602	comp707_c0_seq1	comp707	seq1			8.03493	0.28811491038	1.0834995822	0.999991	GCJW01006093.1	Sce_Assembly03_c41115	Lo7_v2_contig_60675		4R, 5R
603	comp708_c0_seq1	comp708	seq1			0	NA	NA	NA			Lo7_v2_contig_5607	Sc4Loc01895089.2	4R			AK250500.1	TraesCS4A02G296000.1	TraesCS4B02G017500.1	TraesCS4D02G016100.1	EMT20973	TRIUR3_05089-T1	HORVU4Hr1G002800	4H	5326445-5328013	HC_G	Globulin-2
604	comp709_c0_seq1	comp709	seq1			0	NA	NA	NA
605	comp709_c0_seq2	comp709	seq2			0	NA	NA	NA
606	comp710_c0_seq1	comp710	seq1			0	NA	NA	NA
607	comp711_c0_seq1	comp711	seq1			0.322534	1.2373133192	4.0753933359	NA
608	comp712_c0_seq1	comp712	seq1			0.177308	-0.54135564729	4.0625037331	NA		Sce_Assembly03_c5593	Lo7_v2_contig_2277268		1R, 2R, 3R, 4R, 5R, 6R, 7R									HORVU7Hr1G110110	7H	629431492-629447589	LC_TE	Transposable element protein
611	comp717_c0_seq1	comp717	seq1			3.14792	0.084996508313	1.5331540132	0.999991	GCJW01042069.1	Sce_Assembly03_c39342	Lo7_v2_contig_239441		1R, 2R, 4R, 6R
612	comp717_c0_seq2	comp717	seq2			2.82327	-1.0006274944	1.7844019668	0.999991	GCJW01042069.1				2R, 4R
615	comp720_c0_seq1	comp720	seq1			0	NA	NA	NA
616	comp721_c0_seq1	comp721	seq1			0	NA	NA	NA
617	comp725_c0_seq1	comp725	seq1			6.01787	-0.47104659288	1.1840461983	0.999991	GCJW01003770.1	Sce_Assembly03_c19071	Lo7_v2_contig_145397		1R							EMT21284
618	comp725_c0_seq2	comp725	seq2			8.04714	-0.1761986103	0.99822594919	0.999991	GCJW01003770.1				1R, 5R
619	comp726_c0_seq1	comp726	seq1			0	NA	NA	NA
622	comp728_c0_seq1	comp728	seq1			2.90104	-0.45995636714	1.6092498339	0.999991		Sce_Assembly03_c116894	Lo7_v2_contig_359545		1R, 5R						TraesCS5D02G197800.1	EMT10008
623	comp728_c0_seq2	comp728	seq2			4.55765	-0.50747004478	1.3681439385	0.999991					1R, 5R						TraesCS5D02G197800.1
627	comp732_c0_seq1	comp732	seq1			0.683277	-0.05998238598	3.3351182251	NA	GCJW01015442.1	Sce_Assembly03_c35136	Lo7_v2_contig_1358721		2R
628	comp732_c0_seq2	comp732	seq2			0.871729	1.7200382558	3.1018930354	NA	GCJW01015442.1				2R
629	comp733_c0_seq1	comp733	seq1			0	NA	NA	NA
630	comp734_c0_seq1	comp734	seq1			0	NA	NA	NA
632	comp737_c0_seq1	comp737	seq1			3.7194	-0.3536834702	1.4324712344	0.999991	GCJW01040640.1	Sce_Assembly03_c47156	Lo7_v2_contig_62106		1R, 2R, 4R, 5R, 6R, 7R
633	comp737_c0_seq2	comp737	seq2			1.4509	-1.5969100942	2.3544486734	NA	GCJW01045233.1				1R, 2R, 4R, 5R, 6R, 7R
634	comp740_c0_seq1	comp740	seq1			0.136186	-0.59884079841	4.0726792113	NA
636	comp743_c0_seq1	comp743	seq1			0.136186	-0.59884079841	4.0726792113	NA			Lo7_v2_contig_1362777		5R
638	comp746_c0_seq1	comp746	seq1			0	NA	NA	NA
639	comp746_c0_seq2	comp746	seq2			0	NA	NA	NA
640	comp747_c0_seq1	comp747	seq1			0	NA	NA	NA
642	comp751_c0_seq1	comp751	seq1			0.134082	-0.59098902924	4.0714292379	NA					4R
643	comp752_c0_seq1	comp752	seq1			7.07144	0.71332162778	1.1421677101	0.999991	GCJW01037954.1	Sce_Assembly03_c40612	Lo7_v2_contig_2998		2R
647	comp755_c0_seq1	comp755	seq1			9.94332	-0.13896607798	0.97645937731	0.999991	GCJW01024635.1	Sce_Assembly03_c26502	Lo7_v2_contig_1355758		3R	3R	110.435	AK375710.1
648	comp757_c0_seq1	comp757	seq1			64.594	-0.15676960555	0.43442907897	0.999991								AK366535.1
655	comp764_c0_seq1	comp764	seq1			1.40438	-0.67565605304	2.5861167168	NA		Sce_Assembly03_c18413	Lo7_v2_contig_93428		1R, 2R, 3R, 4R, 5R, 6R, 7R						TraesCS6D02G139500.1		TRIUR3_09014-T1	HORVU2Hr1G086530	2H	623758366-623761462	HC_G	NADH-quinone oxidoreductase subunit D
656	comp765_c0_seq1	comp765	seq1			0	NA	NA	NA			Lo7_v2_contig_377396	Sc1Loc01747235.5
657	comp765_c0_seq2	comp765	seq2			0	NA	NA	NA
661	comp770_c0_seq1	comp770	seq1			5.95202	-0.083499791672	1.1806143438	0.999991	GCJW01021993.1		Lo7_v2_contig_1365223
663	comp774_c0_seq1	comp774	seq1			0.142353	1.1812278702	4.0662040614	NA
664	comp775_c0_seq1	comp775	seq1			0.822377	0.67081702484	3.9971300525	NA			Lo7_v2_contig_1728846
667	comp777_c0_seq1	comp777	seq1			0	NA	NA	NA
670	comp781_c0_seq1	comp781	seq1			0	NA	NA	NA
672	comp784_c0_seq1	comp784	seq1			0	NA	NA	NA
674	comp787_c0_seq1	comp787	seq1			3.77801	0.036967595642	1.4792889094	0.999991			Lo7_v2_contig_498315		3R, 5R
675	comp788_c0_seq1	comp788	seq1			0.177308	-0.54135564729	4.0625037331	NA								AK360901.1
676	comp790_c0_seq1	comp790	seq1			4.20039	0.74720561837	1.6316631537	0.999991	GCJW01023558.1		Lo7_v2_contig_17474		4R			AK372596.1	TraesCS4A02G194200.1	TraesCS4B02G121100.1	TraesCS4D02G119100.1			HORVU4Hr1G022830	4H	121598406-121600913	HC_G	RING/U-box superfamily protein
677	comp791_c0_seq1	comp791	seq1			1.37276	1.289146836	2.3643631927	NA
678	comp792_c0_seq1	comp792	seq1		1	24.0493	0.3550412295	0.71635989005	0.999991	GCJW01006802.1	Sce_Assembly03_c14262	Lo7_v2_contig_2960		4R				TraesCS6A02G012100.1	TraesCS6B02G018500.2	TraesCS6D02G015000.1		TRIUR3_30216-T1	HORVU6Hr1G002300	6H	6186867-6188141	HC_G	Cytochrome P450 superfamily protein
680	comp794_c0_seq1	comp794	seq1			3.48026	0.9049880555	1.4960692669	0.999991	GCJW01045167.1		Lo7_v2_contig_125874		5R
683	comp797_c0_seq1	comp797	seq1			0.405124	0.6559832838	4.0016631635	NA	GCJW01021560.1	Sce_Assembly03_c34687	Lo7_v2_contig_1351355	Sc6Loc00204669.1	6R			AK251528.1	TraesCS6A02G158300.1	TraesCS6B02G187500.1	TraesCS6D02G148700.2	EMT29203	TRIUR3_19903-T1	HORVU6Hr1G031830	6H	136923953-136927448	HC_G	phosphoglycerate kinase
684	comp798_c0_seq1	comp798	seq1			0	NA	NA	NA	GCJW01041485.1	Sce_Assembly03_c98868	Lo7_v2_contig_384583		4R
687	comp800_c0_seq1	comp800	seq1			0	NA	NA	NA
688	comp802_c0_seq1	comp802	seq1			4.82119	-1.437441809	1.4349801595	0.999991	GCJW01018708.1		Lo7_v2_contig_229924			2R	87.2834
689	comp802_c0_seq2	comp802	seq2			0	NA	NA	NA	GCJW01018708.1
690	comp803_c0_seq1	comp803	seq1			0	NA	NA	NA
691	comp804_c0_seq1	comp804	seq1			0	NA	NA	NA
693	comp808_c0_seq1	comp808	seq1			0	NA	NA	NA
694	comp809_c0_seq1	comp809	seq1			0.134082	-0.59098902924	4.0714292379	NA	GCJW01008540.1	Sce_Assembly03_c38510	Lo7_v2_contig_1350365		2R	2R	1.19055	AK368076.1	TraesCS3A02G538000.1	TraesCS3B02G603400.1	TraesCS3D02G543400.2	EMT00021	TRIUR3_03169-T1	HORVU3Hr1G117840	3H	699431855-699440903	HC_G	E3 SUMO-protein ligase SIZ1
698	comp813_c0_seq1	comp813	seq1			0	NA	NA	NA
701	comp817_c0_seq1	comp817	seq1			0	NA	NA	NA			Lo7_v2_contig_2881663		4R, 5R
702	comp819_c0_seq1	comp819	seq1			9.23156	-0.067068837861	0.96000443985	0.999991			Lo7_v2_contig_9092		4R	4R	64.9646
705	comp822_c0_seq1	comp822	seq1			0	NA	NA	NA
706	comp823_c0_seq1	comp823	seq1			8.37609	1.3033609554	1.2155676087	0.999991			Lo7_v2_contig_377800						TraesCS4A02G277400.1
708	comp826_c0_seq1	comp826	seq1			0	NA	NA	NA
710	comp828_c0_seq1	comp828	seq1			0.901707	-0.86373921915	2.7453956301	NA		Sce_Assembly03_c61747	Lo7_v2_contig_448765		1R, 2R, 3R, 4R, 5R, 6R, 7R
711	comp829_c0_seq1	comp829	seq1			1.26743	-0.8318870086	2.4100477289	NA	GCJW01025137.1	Sce_Assembly03_c34155	Lo7_v2_contig_83639		2R, 5R, 6R					TraesCS3B02G090900.1
713	comp832_c0_seq1	comp832	seq1			44.0494	0.52635981548	0.5975937822	0.999991	GCJW01029666.1	Sce_Assembly03_c36078	Lo7_v2_contig_64093		1R	1R	90.4041
714	comp832_c0_seq2	comp832	seq2			6.38551	-0.077962468759	1.2344792087	0.999991	GCJW01029666.1
717	comp835_c0_seq1	comp835	seq1			0	NA	NA	NA
718	comp836_c0_seq1	comp836	seq1			6.504	0.17398977704	1.1602219024	0.999991	GCJW01012332.1	Sce_Assembly03_c7026	Lo7_v2_contig_1351788			1R	72.3076	AK357780.1
722	comp839_c0_seq1	comp839	seq1			0.811233	-0.87335147597	3.5674483298	NA		Sce_Assembly03_c102224	Lo7_v2_contig_1346686			7R	69.6962
723	comp840_c0_seq1	comp840	seq1			1.2131	-1.3931857054	2.4785976356	NA		Sce_Assembly03_c36759	Lo7_v2_contig_72380		1R, 2R, 3R, 4R, 5R, 6R, 7R
724	comp840_c0_seq2	comp840	seq2			0.901321	-1.9720073538	3.0204663798	NA					1R, 2R, 3R, 4R, 5R, 6R
726	comp842_c0_seq1	comp842	seq1			0	NA	NA	NA	GCJW01009115.1	Sce_Assembly03_c1298	Lo7_v2_contig_2874515		3R	3R	89.731		TraesCS3A02G317500.2	TraesCS3B02G349000.2	TraesCS3D02G313800.2	EMT11460	TRIUR3_05340-T1
727	comp843_c0_seq1	comp843	seq1			1.62787	-0.15345238043	2.4398560549	NA	GCJW01032096.1		Lo7_v2_contig_61318	Sc5Loc01942254.2	5R				TraesCS5A02G459000.1	TraesCS5B02G468700.1	TraesCS5D02G470100.1	EMT24271	TRIUR3_17717-T1	HORVU5Hr1G109980	5H	631560148-631561719	HC_G	Pectin lyase-like superfamily protein
728	comp849_c0_seq1	comp849	seq1			0	NA	NA	NA	GCJW01040055.1		Lo7_v2_contig_13227		6R	6R	76.3431		TraesCS6A02G347100.1		TraesCS6D02G330200.1		TRIUR3_02533-T1
729	comp849_c0_seq2	comp849	seq2			0	NA	NA	NA	GCJW01040055.1				6R				TraesCS6A02G347100.1		TraesCS6D02G330200.1
730	comp851_c0_seq1	comp851	seq1			0	NA	NA	NA
732	comp852_c0_seq1	comp852	seq1			13.0437	-0.170395456	0.83999812961	0.999991		Sce_Assembly03_c25020	Lo7_v2_contig_3275
736	comp855_c0_seq2	comp855	seq2			0	NA	NA	NA	GCJW01021049.1				4R
739	comp859_c0_seq1	comp859	seq1			13.2236	0.076657739674	0.84005862815	0.999991	GCJW01015781.1		Lo7_v2_contig_6480		6R			AK369678.1
742	comp864_c0_seq1	comp864	seq1			0	NA	NA	NA	GCJW01019825.1		Lo7_v2_contig_1363739		1R			AK374719.1
745	comp868_c0_seq1	comp868	seq1			2.50597	0.92728054602	1.9446871929	0.999991			Lo7_v2_contig_466517			5R	112.121
746	comp870_c0_seq1	comp870	seq1			2.6202	1.5809006317	1.9494610189	0.999991	GCJW01005070.1	Sce_Assembly03_c30239	Lo7_v2_contig_1391249		1R
747	comp873_c0_seq1	comp873	seq1			1.8554	-0.99652704463	2.3429057874	NA			Lo7_v2_contig_263629		6R	6R	50.0357
748	comp874_c0_seq1	comp874	seq1			0	NA	NA	NA
749	comp876_c0_seq1	comp876	seq1			0.735542	1.996152457	3.3096492091	NA	GCJW01025670.1	Sce_Assembly03_c6780	Lo7_v2_contig_71345	Sc2Loc01768626.2	2R, 5R	2R	55.9432	AK252613.1	TraesCS2A02G088800.1	TraesCS2B02G104200.1	TraesCS2D02G086600.1	EMT14566	TRIUR3_06070-T1	HORVU2Hr1G014450	2H	31561635-31564856	HC_G	Protein kinase family protein
750	comp877_c0_seq1	comp877	seq1			0	NA	NA	NA
751	comp878_c0_seq1	comp878	seq1			0.726117	-1.7365107929	3.2935382679	NA	GCJW01029552.1		Lo7_v2_contig_2874993		5R				TraesCS5A02G234800.1	TraesCS5B02G233300.1	TraesCS5D02G241700.1		TRIUR3_28160-T1	HORVU5Hr1G067660	5H	514016581-514018062	HC_G	Eukaryotic aspartyl protease family protein
752	comp879_c0_seq1	comp879	seq1			1.66282	-0.60708867421	2.696077228	NA			Lo7_v2_contig_1359918		1R	1R	59.1372
753	comp880_c0_seq1	comp880	seq1			0	NA	NA	NA
754	comp881_c0_seq1	comp881	seq1			3.59761	0.90836836167	1.5016982347	0.999991		Sce_Assembly03_c54162	Lo7_v2_contig_72930		1R, 2R, 3R, 4R, 5R, 6R, 7R								TRIUR3_18422-T1
755	comp882_c0_seq1	comp882	seq1			0	NA	NA	NA
756	comp883_c0_seq1	comp883	seq1			1.46152	1.5301371547	2.5801476499	NA			Lo7_v2_contig_122222		4R, 6R	6R	70.2999
757	comp884_c0_seq1	comp884	seq1			6.47476	0.56985432057	1.1814312042	0.999991	GCJW01015733.1	Sce_Assembly03_c422	Lo7_v2_contig_384986	Sc0Loc01761685.1	3R, 6R			AK373860.1	TraesCS6A02G372100.1	TraesCS6B02G409800.1	TraesCS6D02G356100.2	EMT27701		HORVU6Hr1G087720	6H	564916467-564918196	HC_G	Thioredoxin-like 2-2
758	comp885_c0_seq1	comp885	seq1			0	NA	NA	NA		Sce_Assembly03_c22511	Lo7_v2_contig_2697521		1R, 2R, 3R, 4R, 5R, 6R, 7R
760	comp887_c0_seq1	comp887	seq1			0.134082	-0.59098902924	4.0714292379	NA	GCJW01033558.1		Lo7_v2_contig_5023	Sc6Loc01852465.3	6R	6R	90.6748		TraesCS6A02G375000.1	TraesCS6B02G412600.1	TraesCS6D02G359200.1	EMT26013	TRIUR3_19566-T1
761	comp888_c0_seq1	comp888	seq1			1.82622	-0.95476417926	2.1760555017	NA	GCJW01033515.1	Sce_Assembly03_c102452	Lo7_v2_contig_340413			3R	74.1403
762	comp889_c0_seq1	comp889	seq1			22.6789	0.69219624293	0.65425167313	0.999991	GCJW01012304.1	Sce_Assembly03_c18808	Lo7_v2_contig_5967		3R				TraesCS3A02G227000.1	TraesCS3B02G257500.1	TraesCS3D02G225000.1	EMT14628	TRIUR3_16381-T1	HORVU3Hr1G056630	3H	424068997-424079710	HC_G	aspartic proteinase A1
764	comp891_c0_seq1	comp891	seq1			1.44631	-1.1579973132	2.292106584	NA			Lo7_v2_contig_12840		1R, 2R, 4R, 5R, 7R
765	comp892_c0_seq1	comp892	seq1			1.01236	2.6090740669	2.9173201436	NA	GCJW01025075.1	Sce_Assembly03_c25868	Lo7_v2_contig_70559	Sc5Loc02043595.4	5R, 6R				TraesCS5A02G158100.1	TraesCS5B02G155600.1	TraesCS5D02G163600.1	EMT29772	TRIUR3_10127-T1	HORVU5Hr1G049450	5H	384194063-384196847	HC_G	ABC transporter G family member 41
766	comp892_c0_seq2	comp892	seq2			0.822195	2.0854218839	3.5263820439	NA	GCJW01025075.1				5R				TraesCS5A02G158100.1	TraesCS5B02G155600.1	TraesCS5D02G163600.1			HORVU5Hr1G049450	5H	384194063-384196847	HC_G	ABC transporter G family member 41
767	comp893_c0_seq1	comp893	seq1			14.412	-0.47840023963	0.83076968046	0.999991	GCJW01036113.1	Sce_Assembly03_c30915	Lo7_v2_contig_278869	Sc0Loc01410020.1	1R				TraesCS1A02G018800.2	TraesCS1B02G022600.1		EMT11933	TRIUR3_01524-T1	HORVU1Hr1G002490	1H	4999945-5010741	LC_U	unknown function
769	comp897_c0_seq1	comp897	seq1			0	NA	NA	NA
772	comp900_c0_seq1	comp900	seq1			2.36605	0.45981218591	1.8989470519	0.999991			Lo7_v2_contig_1376368		2R				TraesCS2A02G393500.1	TraesCS2B02G411500.1	TraesCS2D02G391400.1			HORVU2Hr1G093660	2H	659081830-659083161	HC_G	Ethylene-responsive transcription factor 1B
773	comp901_c0_seq1	comp901	seq1			0	NA	NA	NA
774	comp902_c0_seq1	comp902	seq1			3.19747	-0.13326444288	1.6557027812	0.999991			Lo7_v2_contig_127700		2R
775	comp903_c0_seq1	comp903	seq1			0	NA	NA	NA
777	comp905_c0_seq1	comp905	seq1			0	NA	NA	NA
778	comp906_c0_seq1	comp906	seq1			5.47421	0.72722105034	1.2374447306	0.999991			Lo7_v2_contig_232959	Sc7Loc01229520.1					TraesCS7A02G416000.1		TraesCS7D02G409200.1
779	comp907_c0_seq1	comp907	seq1			11.6852	-0.66203115607	0.9110897096	0.999991	GCJW01012895.1	Sce_Assembly03_c11418	Lo7_v2_contig_71777	Sc6Loc02052706.2	2R, 5R, 6R	6R	45.6411	AK361819.1	TraesCS6A02G112700.1	TraesCS6B02G141500.1	TraesCS6D02G102500.1	EMT00631	TRIUR3_25312-T1	HORVU6Hr1G020400	6H	57483469-57492342	HC_G	CAAX amino terminal protease family protein
781	comp910_c0_seq1	comp910	seq1			0.676723	-2.4164577865	3.9870994159	NA	GCJW01012378.1	Sce_Assembly03_c34077	Lo7_v2_contig_1360177
784	comp917_c0_seq1	comp917	seq1			1.54601	0.43444539131	2.273193224	NA			Lo7_v2_contig_1363484		5R
787	comp921_c0_seq1	comp921	seq1			7.33166	0.081306427389	1.4197758993	0.999991	GCJW01034249.1		Lo7_v2_contig_2910828		4R									HORVU6Hr1G016310	6H	36562732-36565148	HC_G	Cytochrome P450 superfamily protein
788	comp922_c0_seq1	comp922	seq1			0.536328	-1.1329309008	4.0074766007	NA			Lo7_v2_contig_67571		3R
789	comp922_c0_seq2	comp922	seq2			0.875791	2.2595433683	3.0805301623	NA					3R
790	comp923_c0_seq1	comp923	seq1			0	NA	NA	NA
791	comp923_c1_seq1	comp923	seq1			0	NA	NA	NA
792	comp927_c0_seq1	comp927	seq1			0	NA	NA	NA
794	comp929_c0_seq1	comp929	seq1			0	NA	NA	NA
798	comp934_c0_seq1	comp934	seq1			0	NA	NA	NA	GCJW01006356.1	Sce_Assembly03_c24495	Lo7_v2_contig_2870837		2R	2R	86.4802
801	comp937_c0_seq1	comp937	seq1			0	NA	NA	NA
802	comp938_c0_seq1	comp938	seq1			427.951	-0.38088470793	0.33789529105	0.999991	GCJW01013427.1		Lo7_v2_contig_1356150					AK361676.1	TraesCS2A02G130900.1	TraesCS2B02G152600.1	TraesCS2D02G132500.1	EMT23351	TRIUR3_16024-T1	HORVU2Hr1G022820	2H	66834713-66835883	HC_G	Eukaryotic aspartyl protease family protein
803	comp939_c0_seq1	comp939	seq1			0.75725	-1.5723975673	3.6657522727	NA			Lo7_v2_contig_75742		1R, 2R, 3R, 4R, 5R, 6R, 7R
805	comp940_c0_seq1	comp940	seq1			0	NA	NA	NA
807	comp943_c0_seq1	comp943	seq1			0	NA	NA	NA			Lo7_v2_contig_60646		1R, 2R, 3R, 4R, 6R
809	comp946_c0_seq1	comp946	seq1			8.7695	-1.344470355	1.1675579808	0.999991	GCJW01021238.1		Lo7_v2_contig_1347839	Sc4Loc00173272.1
810	comp946_c0_seq2	comp946	seq2	Anthocyanidin 5,3-O-glucosyltransferase [Hordeum vulgare]	1	61.9786	-6.2067890851	0.86128399134	1.01e-09	GCJW01021238.1				4R
811	comp947_c0_seq1	comp947	seq1			0	NA	NA	NA
813	comp949_c0_seq1	comp949	seq1			0	NA	NA	NA
814	comp950_c0_seq1	comp950	seq1			0	NA	NA	NA
817	comp952_c0_seq2	comp952	seq2			4.3658	-0.38689286804	1.3446674282	0.999991	GCJW01027696.1				3R
818	comp953_c0_seq1	comp953	seq1			0.623168	-1.0958556161	3.9728453461	NA	GCJW01043422.1	Sce_Assembly03_c116388	Lo7_v2_contig_2936267		1R, 3R, 4R, 5R, 6R
819	comp954_c0_seq1	comp954	seq1			0	NA	NA	NA
821	comp959_c0_seq1	comp959	seq1			0	NA	NA	NA
822	comp959_c0_seq2	comp959	seq2			0	NA	NA	NA
823	comp961_c0_seq1	comp961	seq1			7.63943	0.25720892805	1.0619199305	0.999991	GCJW01028249.1		Lo7_v2_contig_116416						TraesCS7A02G491900.1	TraesCS7B02G397000.1	TraesCS7D02G478500.1
824	comp961_c0_seq2	comp961	seq2			12.6606	0.11156659587	0.87305326745	0.999991	GCJW01010034.1	Sce_Assembly03_c33936		Sc1Loc00173698.1	1R, 2R, 3R, 4R, 5R, 6R				TraesCS7A02G491900.1	TraesCS7B02G397000.1	TraesCS7D02G478500.1		TRIUR3_09921-T1
826	comp963_c0_seq1	comp963	seq1			31.9526	-0.19223010837	0.60135810208	0.999991		Sce_Assembly03_c56681	Lo7_v2_contig_2870636	Sc7Loc01454583.8	7R	7R	1.1845				TraesCS5D02G562900.1
828	comp965_c0_seq1	comp965	seq1			0.134082	-0.59098902924	4.0714292379	NA
831	comp970_c0_seq1	comp970	seq1			3.17284	-0.54107614322	1.5112760514	0.999991			Lo7_v2_contig_1367622	Sc4Loc00328227.1					TraesCS4A02G211500.1	TraesCS4B02G105000.1	TraesCS4D02G101900.1	EMT23117
833	comp972_c0_seq1	comp972	seq1			0	NA	NA	NA
834	comp973_c0_seq1	comp973	seq1			149.044	-0.0046793301128	0.37904528414	0.999991	GCJW01021311.1	Sce_Assembly03_c34778	Lo7_v2_contig_4008		1R
835	comp974_c0_seq1	comp974	seq1			34.3989	0.54661942876	0.59080758206	0.999991	GCJW01029689.1	Sce_Assembly03_c12790	Lo7_v2_contig_1354822		2R, 3R	2R	72.243	AK370452.1
837	comp977_c0_seq1	comp977	seq1			0	NA	NA	NA
841	comp982_c0_seq1	comp982	seq1			0	NA	NA	NA
843	comp984_c0_seq1	comp984	seq1			79.74	-0.18259347889	0.40223440621	0.999991	GCJW01028612.1	Sce_Assembly03_c15139	Lo7_v2_contig_2869964
844	comp986_c0_seq1	comp986	seq1			7.63351	-1.1240921038	1.204085108	0.999991	GCJW01025549.1		Lo7_v2_contig_9780		5R, 6R, 7R	5R	92.7853		TraesCS5A02G286300.2	TraesCS5B02G286800.1	TraesCS5D02G293900.1	EMT24242	TRIUR3_06744-T1	HORVU5Hr1G058840	5H	459598102-459598911	HC_U	unknown function
847	comp989_c0_seq1	comp989	seq1			0.823526	0.28059539091	3.0921122453	NA	GCJW01023729.1	Sce_Assembly03_c16021	Lo7_v2_contig_1348377	Sc3Loc00178180.5	3R	3R	104.866		TraesCS3A02G388800.1	TraesCS3B02G419900.1	TraesCS3D02G380800.1	EMT08696	TRIUR3_17158-T1	HORVU3Hr1G081660	3H	595663593-595666737	HC_G	PHD finger protein
848	comp990_c0_seq1	comp990	seq1			4.66792	-1.1812165364	1.4406553545	0.999991	GCJW01039676.1	Sce_Assembly03_c70908	Lo7_v2_contig_1354365		4R
849	comp993_c0_seq1	comp993	seq1			1.72968	0.60109693059	2.3788631986	NA			Lo7_v2_contig_199984
850	comp994_c0_seq1	comp994	seq1			0.272373	-0.98290019878	4.0463012928	NA	GCJW01013600.1	Sce_Assembly03_c34418	Lo7_v2_contig_1358819	Sc5Loc00266565.1	5R	5R	57.8145	AK248699.1	TraesCS5A02G170000.1	TraesCS5B02G166800.1	TraesCS5D02G174400.1	EMT13788	TRIUR3_13522-T1	HORVU5Hr1G052230	5H	408374622-408380719	HC_G	SEC14 cytosolic factor
852	comp996_c0_seq1	comp996	seq1			0	NA	NA	NA
853	comp997_c0_seq1	comp997	seq1			0.177308	-0.54135564729	4.0625037331	NA
854	comp998_c0_seq1	comp998	seq1			2.3559	-1.4927807578	1.9398308746	0.999991	GCJW01030203.1	Sce_Assembly03_c25134	Lo7_v2_contig_2868724		2R, 7R	7R	57.8309
856	comp1003_c0_seq1	comp1003	seq1			0.134469	1.1748329442	4.0650134763	NA	GCJW01022823.1		Lo7_v2_contig_66541	Sc0Loc02008076.1	1R				TraesCS1A02G356100.1	TraesCS1B02G365300.1	TraesCS1D02G354100.1	EMT01883		HORVU5Hr1G012910	5H	39889518-39890424	HC_G	Peroxidase superfamily protein
857	comp1005_c0_seq1	comp1005	seq1			22.5152	-0.371344924	0.72182808651	0.999991	GCJW01040360.1	Sce_Assembly03_c60920	Lo7_v2_contig_60191	Sc1Loc01924837.2	1R, 4R			AK361235.1	TraesCS1A02G252700.2	TraesCS1B02G265300.1	TraesCS1D02G252400.1	EMT29947	TRIUR3_11736-T1	HORVU1Hr1G061230	1H	443970657-443973067	HC_G	resistance to phytophthora 1
858	comp1007_c0_seq1	comp1007	seq1			0.812764	-0.47973642573	3.9783982959	NA		Sce_Assembly03_c48697	Lo7_v2_contig_2896459		2R, 3R, 5R, 7R	2R	58.7148
859	comp1008_c0_seq1	comp1008	seq1			0	NA	NA	NA
860	comp1010_c0_seq1	comp1010	seq1			3.27166	0.53142529875	1.677125028	0.999991	GCJW01028514.1		Lo7_v2_contig_1356876	Sc1Loc00250936.5	1R	7R	70.4869			TraesCS7B02G285700.1
862	comp1013_c0_seq1	comp1013	seq1			5.23989	-0.80417135965	1.4218557243	0.999991	GCJW01021990.1	Sce_Assembly03_c34349	Lo7_v2_contig_384530		1R, 2R, 3R, 4R, 5R, 6R, 7R
863	comp1014_c0_seq1	comp1014	seq1			195.098	0.34551810197	0.32374520843	0.999991	GCJW01037843.1	Sce_Assembly03_c30232	Lo7_v2_contig_1683484		1R, 2R, 3R
864	comp1014_c0_seq2	comp1014	seq2			171.22	0.26462286706	0.33290628803	0.999991	GCJW01037843.1				1R, 2R, 3R
865	comp1015_c0_seq1	comp1015	seq1			2.87785	0.54831481554	1.5834850606	0.999991	GCJW01018764.1		Lo7_v2_contig_8357					AK357744.1
869	comp1019_c0_seq1	comp1019	seq1			8.33075	0.84894738978	1.0104590974	0.999991	GCJW01017681.1	Sce_Assembly03_c56125	Lo7_v2_contig_505	Sc0Loc01853967.1				AK357497.1	TraesCS4A02G320500.1	TraesCS5B02G558300.1	TraesCS5D02G564700.1		TRIUR3_32775-T1	HORVU5Hr1G124350	5H	665987090-665993755	HC_G	Outer envelope pore protein 24
871	comp1021_c0_seq1	comp1021	seq1			0	NA	NA	NA
872	comp1021_c0_seq2	comp1021	seq2			0	NA	NA	NA
873	comp1022_c0_seq1	comp1022	seq1			0	NA	NA	NA
874	comp1023_c0_seq1	comp1023	seq1			0	NA	NA	NA
875	comp1023_c0_seq2	comp1023	seq2			0	NA	NA	NA
878	comp1026_c0_seq1	comp1026	seq1			0	NA	NA	NA
879	comp1028_c0_seq1	comp1028	seq1			0.322534	1.2373133192	4.0753933359	NA	GCJW01019577.1		Lo7_v2_contig_2880012	Sc0Loc02137464.1	1R	1R	57.1686	AK364605.1	TraesCS1A02G102800.1	TraesCS1B02G113700.1	TraesCS1D02G094900.1	EMT00053		HORVU1Hr1G021150	1H	84399085-84400174	HC_G	Glutathione S-transferase family protein
881	comp1029_c0_seq2	comp1029	seq2			0.276435	0.30394107596	4.0200546233	NA		Sce_Assembly03_c2615			4R
882	comp1030_c0_seq1	comp1030	seq1			0	NA	NA	NA
883	comp1031_c0_seq1	comp1031	seq1			5.93527	-1.5936527707	1.2797197196	0.999991			Lo7_v2_contig_265534			2R	68.6587
884	comp1032_c0_seq1	comp1032	seq1			0	NA	NA	NA
886	comp1034_c0_seq1	comp1034	seq1			1.59785	-0.037676309423	2.0736466013	NA			Lo7_v2_contig_588842		2R, 3R	3R	89.3211
887	comp1036_c0_seq1	comp1036	seq1			0	NA	NA	NA
888	comp1037_c0_seq1	comp1037	seq1			0	NA	NA	NA
890	comp1039_c0_seq1	comp1039	seq1			0	NA	NA	NA
891	comp1040_c0_seq1	comp1040	seq1			0	NA	NA	NA
896	comp1046_c0_seq1	comp1046	seq1		1	12.1449	-0.60858383234	0.87124658619	0.999991	GCJW01043810.1	Sce_Assembly03_c37597	Lo7_v2_contig_207786		1R, 2R, 3R, 4R, 6R, 7R
897	comp1047_c0_seq1	comp1047	seq1			0.967602	1.5956907589	4.0115592276	NA			Lo7_v2_contig_2869038		5R	2R	78.9397
898	comp1048_c0_seq1	comp1048	seq1			0.722681	0.57797433183	3.3273368347	NA			Lo7_v2_contig_1346991		1R							EMT33582
899	comp1049_c0_seq1	comp1049	seq1			10.7658	-0.38757755573	0.983188813	0.999991	GCJW01039053.1	Sce_Assembly03_c68431	Lo7_v2_contig_1351625		3R	3R	100.113
900	comp1053_c0_seq1	comp1053	seq1			0.313495	-1.3631549632	4.0364987336	NA	GCJW01024193.1		Lo7_v2_contig_1358190	Sc6Loc00261865.2				AK357603.1	TraesCS6A02G118000.1	TraesCS6B02G146200.2	TraesCS6D02G108000.1			HORVU6Hr1G021460	6H	64743135-64747390	HC_G	Zinc finger protein CONSTANS-LIKE 7
901	comp1054_c0_seq1	comp1054	seq1			4.0356	0.69554297563	1.4178332092	0.999991			Lo7_v2_contig_1373909		2R	2R	69.0587
903	comp1056_c0_seq1	comp1056	seq1			19.8198	0.46155675276	0.70219984638	0.999991	GCJW01019930.1	Sce_Assembly03_c19488	Lo7_v2_contig_67896		1R, 5R	5R	55.452
904	comp1058_c0_seq1	comp1058	seq1			0.947806	-0.029833772397	2.9728444342	NA	GCJW01030789.1		Lo7_v2_contig_2542		4R	4R	82.5787
907	comp1061_c0_seq1	comp1061	seq1			0	NA	NA	NA
909	comp1063_c0_seq1	comp1063	seq1			0.136186	-0.59884079841	4.0726792113	NA
910	comp1064_c0_seq1	comp1064	seq1			5.99135	0.54177725272	1.2150489621	0.999991	GCJW01028979.1	Sce_Assembly03_c21917	Lo7_v2_contig_161036		1R, 4R, 5R				TraesCS7A02G106700.1	TraesCS7B02G005400.1	TraesCS7D02G100800.1	EMT11891	TRIUR3_10158-T1	HORVU7Hr1G022440	7H	32801971-32815697	HC_G	DNA repair protein RadA homolog
911	comp1065_c0_seq1	comp1065	seq1			0	NA	NA	NA
913	comp1069_c0_seq1	comp1069	seq1			0	NA	NA	NA
914	comp1070_c0_seq1	comp1070	seq1			32.8007	0.21495174709	0.56665442242	0.999991	GCJW01011663.1	Sce_Assembly03_c3533	Lo7_v2_contig_2871843			3R	120.337	AK250429.1
916	comp1073_c0_seq1	comp1073	seq1			16.9236	-0.27409571877	0.84300893674	0.999991	GCJW01032553.1		Lo7_v2_contig_233316							TraesCS6B02G016100.1	TraesCS6D02G013100.1
917	comp1075_c0_seq1	comp1075	seq1		5	0	NA	NA	NA
918	comp1076_c0_seq1	comp1076	seq1			0.58993	-1.3417880782	3.5618909956	NA	GCJW01025829.1	Sce_Assembly03_c119046	Lo7_v2_contig_2885689		4R	4R	27.4454
922	comp1080_c0_seq1	comp1080	seq1			0	NA	NA	NA			Lo7_v2_contig_1354426	Sc1Loc00231344.1					TraesCS1A02G257800.1	TraesCS1B02G268200.1	TraesCS1D02G257100.1	EMT03740	TRIUR3_02780-T1
923	comp1081_c0_seq1	comp1081	seq1			36.3093	0.21239045133	0.61371373425	0.999991	GCJW01015788.1	Sce_Assembly03_c21649	Lo7_v2_contig_1361023			6R	114.256
924	comp1083_c0_seq1	comp1083	seq1			13.0905	-0.024160442837	0.86135766044	0.999991			Lo7_v2_contig_127878		3R	3R	38.6964
928	comp1088_c0_seq1	comp1088	seq1			0.768393	0.35554330016	3.2857340709	NA	GCJW01027925.1	Sce_Assembly03_c1790	Lo7_v2_contig_2872139	Sc4Loc01468071.1		4R	72.2091		TraesCS7A02G235200.4	TraesCS7B02G133400.1	TraesCS7D02G235200.1	EMT08869		HORVU7Hr1G048330	7H	164864670-164884391	HC_G	Alpha-glucan water dikinase 2
930	comp1092_c0_seq1	comp1092	seq1			0	NA	NA	NA
934	comp1099_c0_seq1	comp1099	seq1			0	NA	NA	NA
937	comp1102_c0_seq1	comp1102	seq1			0	NA	NA	NA
938	comp1104_c0_seq1	comp1104	seq1			43.7433	-0.052409287395	0.51447372655	0.999991	GCJW01011398.1	Sce_Assembly03_c7492	Lo7_v2_contig_426388		3R	3R	104.866
939	comp1108_c0_seq1	comp1108	seq1			0	NA	NA	NA
940	comp1109_c0_seq1	comp1109	seq1			0	NA	NA	NA
941	comp1111_c0_seq1	comp1111	seq1			0	NA	NA	NA
942	comp1112_c0_seq1	comp1112	seq1			10.0608	0.076553054874	0.96202544854	0.999991	GCJW01017954.1		Lo7_v2_contig_1350436					AK363290.1
943	comp1113_c0_seq1	comp1113	seq1			2.30227	-0.30024596124	1.934833227	0.999991	GCJW01028321.1	Sce_Assembly03_c59973	Lo7_v2_contig_8123		2R	2R	71.843
944	comp1115_c0_seq1	comp1115	seq1			3.76074	0.46963535197	1.7248136298	0.999991	GCJW01028705.1	Sce_Assembly03_c16105	Lo7_v2_contig_114246	Sc6Loc00042755.2		6R	89.481
946	comp1119_c0_seq1	comp1119	seq1		1	0	NA	NA	NA
949	comp1124_c0_seq1	comp1124	seq1			20.912	-0.36767351515	0.6632177047	0.999991	GCJW01031986.1		Lo7_v2_contig_2868705		5R	5R	79.9625	AK375584.1
950	comp1125_c0_seq1	comp1125	seq1			4.34194	0.19792381897	1.3711690399	0.999991	GCJW01021154.1	Sce_Assembly03_c126	Lo7_v2_contig_1358611		6R
951	comp1127_c0_seq1	comp1127	seq1			0	NA	NA	NA
952	comp1128_c0_seq1	comp1128	seq1			0.134469	1.1748329442	4.0650134763	NA			Lo7_v2_contig_471718		1R, 2R, 3R, 4R, 5R, 6R
953	comp1128_c0_seq2	comp1128	seq2			0.673675	-0.082427059051	3.8402095017	NA	GCJW01032160.1				1R, 2R, 4R, 5R, 6R
954	comp1129_c0_seq1	comp1129	seq1			0	NA	NA	NA
955	comp1130_c0_seq1	comp1130	seq1			0	NA	NA	NA
956	comp1131_c0_seq1	comp1131	seq1			27.0204	0.16249081207	0.64159127402	0.999991	GCJW01010073.1	Sce_Assembly03_c1720	Lo7_v2_contig_92329		2R, 5R			AK361040.1					TRIUR3_11169-T1
957	comp1133_c0_seq1	comp1133	seq1			0	NA	NA	NA	GCJW01023298.1	Sce_Assembly03_c25751	Lo7_v2_contig_502464	Sc7Loc01852556.3		7R	43.2285
958	comp1134_c0_seq1	comp1134	seq1			1.7237	-0.92289405364	2.1856685717	NA	GCJW01041280.1		Lo7_v2_contig_1371087		2R, 4R
960	comp1136_c0_seq1	comp1136	seq1			7.18851	0.44250682769	1.1358031643	0.999991		Sce_Assembly03_c75586	Lo7_v2_contig_1365741		3R
961	comp1137_c0_seq1	comp1137	seq1			0	NA	NA	NA
962	comp1138_c0_seq1	comp1138	seq1			0	NA	NA	NA
963	comp1139_c0_seq1	comp1139	seq1			0	NA	NA	NA
966	comp1142_c0_seq1	comp1142	seq1			0.142353	1.1812278702	4.0662040614	NA	GCJW01012785.1	Sce_Assembly03_c2770	Lo7_v2_contig_4041	Sc5Loc01790765.3				AK249829.1	TraesCS5A02G027400.1	TraesCS5B02G026600.1	TraesCS5D02G035200.1	EMT06961	TRIUR3_27778-T1	HORVU0Hr1G038890	0H	247690377-247695777	HC_G	methyl-CPG-binding domain 10
967	comp1143_c0_seq1	comp1143	seq1			0	NA	NA	NA
969	comp1147_c0_seq1	comp1147	seq1			0	NA	NA	NA	GCJW01024271.1	Sce_Assembly03_c1922	Lo7_v2_contig_3666		4R				TraesCS7A02G200700.1	TraesCS7B02G107500.1	TraesCS7D02G204000.1	EMT08820	TRIUR3_07011-T1	HORVU7Hr1G041170	7H	112969053-112976506	HC_G	microtubule-associated proteins 70-2
970	comp1148_c0_seq1	comp1148	seq1			0.907488	-0.89135331712	3.3692447475	NA			Lo7_v2_contig_240415		1R, 2R, 3R
972	comp1150_c0_seq1	comp1150	seq1			0	NA	NA	NA
974	comp1152_c0_seq1	comp1152	seq1			2.31632	0.033336542288	1.7180684528	0.999991		Sce_Assembly03_c104838	Lo7_v2_contig_60793		5R	5R	120.599	AK372787.1
975	comp1153_c0_seq1	comp1153	seq1			0	NA	NA	NA			Lo7_v2_contig_69426		1R, 4R, 6R	3R	72.1687
976	comp1154_c0_seq1	comp1154	seq1			0.445473	-1.7419116294	4.0149243991	NA	GCJW01019629.1		Lo7_v2_contig_346063					AK354982.1	TraesCS3A02G164300.1	TraesCS3B02G201700.1	TraesCS3D02G177100.1			HORVU3Hr1G034320	3H	186017642-186018544	LC_u	undescribed protein
977	comp1155_c0_seq1	comp1155	seq1			36.4408	-0.53826465941	0.5973678859	0.999991			Lo7_v2_contig_2870267			1R	81.5216
980	comp1159_c0_seq1	comp1159	seq1			3.86749	-0.68859764402	1.5416680309	0.999991	GCJW01007944.1		Lo7_v2_contig_1368469		3R				TraesCS3A02G156000.1	TraesCS3B02G182500.1	TraesCS3D02G163800.1	EMT30110		HORVU3Hr1G031720	3H	158835036-158836698	HC_G	WD repeat-containing protein 86
981	comp1160_c0_seq1	comp1160	seq1			0.319662	0.33497296641	4.0699781541	NA	GCJW01043936.1		Lo7_v2_contig_1375496		2R, 3R, 4R, 5R, 6R, 7R
983	comp1163_c0_seq1	comp1163	seq1			0	NA	NA	NA
984	comp1164_c0_seq1	comp1164	seq1			0	NA	NA	NA			Lo7_v2_contig_155883		2R
985	comp1165_c0_seq1	comp1165	seq1			0	NA	NA	NA
986	comp1167_c0_seq1	comp1167	seq1			0	NA	NA	NA
990	comp1171_c0_seq2	comp1171	seq2		4	4.30239	-0.01386553053	1.4467449041	0.999991	GCJW01008665.1				1R, 2R, 4R				TraesCS7A02G147900.1	TraesCS7B02G051400.2	TraesCS7D02G149800.1			HORVU7Hr1G030300	7H	59718542-59725570	HC_G	Ubiquitin carboxyl-terminal hydrolase 23
991	comp1172_c0_seq1	comp1172	seq1			0	NA	NA	NA
993	comp1174_c0_seq1	comp1174	seq1			0.976255	1.5170300782	3.351648248	NA	GCJW01032359.1		Lo7_v2_contig_1354754	Sc3Loc00234058.1					TraesCS3A02G389400.1		TraesCS3D02G380400.1
995	comp1176_c0_seq1	comp1176	seq1			3.02411	-0.31299478909	1.8075256154	0.999991	GCJW01012916.1	Sce_Assembly03_c5279	Lo7_v2_contig_10569		6R	6R	68.7125	AK375720.1
996	comp1176_c0_seq2	comp1176	seq2			0.946047	-0.55583263907	3.3224238795	NA
997	comp1178_c0_seq1	comp1178	seq1			0.136186	-0.59884079841	4.0726792113	NA
998	comp1180_c0_seq1	comp1180	seq1			18.0542	-0.21199714703	0.75204177223	0.999991	GCJW01021957.1	Sce_Assembly03_c21394	Lo7_v2_contig_9731
999	comp1181_c0_seq1	comp1181	seq1			383.064	-0.16923637802	0.30106008057	0.999991	GCJW01044181.1	Sce_Assembly03_c25019	Lo7_v2_contig_10314			6R	113.462
1000	comp1182_c0_seq1	comp1182	seq1			0	NA	NA	NA	GCJW01032120.1	Sce_Assembly03_c81285	Lo7_v2_contig_146914			3R	107.263
1001	comp1184_c0_seq1	comp1184	seq1		1	0.134082	-0.59098902924	4.0714292379	NA
1006	comp1188_c0_seq1	comp1188	seq1			17.5277	-0.12360062308	0.89215331973	0.999991	GCJW01040046.1		Lo7_v2_contig_1350636					AK357202.1
1008	comp1191_c0_seq1	comp1191	seq1			8.62043	-0.18572469752	1.0006375022	0.999991			Lo7_v2_contig_129877		3R, 5R
1009	comp1192_c0_seq1	comp1192	seq1			0	NA	NA	NA
1011	comp1195_c0_seq1	comp1195	seq1			0.134082	-0.59098902924	4.0714292379	NA	GCJW01016794.1	Sce_Assembly03_c11996	Lo7_v2_contig_1360512	Sc7Loc00279712.1		7R	66.5149	AK353938.1	TraesCS4A02G089200.1	TraesCS4B02G215100.1	TraesCS4D02G215600.2		TRIUR3_22244-T1	HORVU4Hr1G061210	4H	514440648-514445246	HC_G	S-ribonuclease binding protein 1
1017	comp1202_c0_seq1	comp1202	seq1			0	NA	NA	NA
1018	comp1203_c0_seq1	comp1203	seq1			0.455848	-0.66468486573	4.0317540719	NA	GCJW01043443.1		Lo7_v2_contig_1371405		3R, 4R
1019	comp1204_c0_seq1	comp1204	seq1			1.81991	-1.2547816129	2.089895441	NA	GCJW01022258.1		Lo7_v2_contig_1346414	Sc3Loc00159335.1		3R	86.4917		TraesCS3A02G289700.2	TraesCS3B02G324400.1	TraesCS3D02G289500.1	EMT29513
1020	comp1205_c0_seq1	comp1205	seq1			133.811	0.49899718724	0.41849697201	0.999991	GCJW01023542.1	Sce_Assembly03_c25971	Lo7_v2_contig_1363941			4R	72.2091							HORVU7Hr1G047810	7H	161733607-161734029	LC_u	undescribed protein
1022	comp1208_c0_seq1	comp1208	seq1			26.6605	0.14629086205	0.61717208424	0.999991	GCJW01030889.1	Sce_Assembly03_c118887	Lo7_v2_contig_355063		1R, 4R
1023	comp1209_c0_seq1	comp1209	seq1			280.161	-0.26688824133	0.31923833388	0.999991	GCJW01020158.1	Sce_Assembly03_c17175	Lo7_v2_contig_1353726	Sc5Loc00225029.2	5R	5R	112.121	AK374869.1	TraesCS5A02G360000.1	TraesCS5B02G362500.1	TraesCS5D02G369400.1	EMT24455	TRIUR3_26506-T1
1024	comp1210_c0_seq1	comp1210	seq1			0	NA	NA	NA
1027	comp1217_c0_seq1	comp1217	seq1			0	NA	NA	NA
1029	comp1219_c0_seq1	comp1219	seq1			0	NA	NA	NA
1030	comp1220_c0_seq1	comp1220	seq1			0	NA	NA	NA
1033	comp1223_c0_seq1	comp1223	seq1			0.691161	-0.51768818577	3.8007531422	NA			Lo7_v2_contig_2899914		2R, 3R
1035	comp1225_c0_seq1	comp1225	seq1			1.54926	-1.9805741736	2.4848804639	NA	GCJW01008739.1		Lo7_v2_contig_102449			7R	136.282
1036	comp1226_c0_seq1	comp1226	seq1			0	NA	NA	NA	GCJW01017692.1		Lo7_v2_contig_60191		1R
1039	comp1228_c0_seq1	comp1228	seq1			0	NA	NA	NA
1040	comp1229_c0_seq1	comp1229	seq1			0	NA	NA	NA	GCJW01042826.1	Sce_Assembly03_c17570	Lo7_v2_contig_154800		2R			AK249527.1	TraesCS2A02G522100.1	TraesCS2B02G551700.1	TraesCS2D02G523800.1	EMT19670		HORVU2Hr1G115370	2H	734500824-734501736	LC_u	undescribed protein
1044	comp1232_c0_seq1	comp1232	seq1			0	NA	NA	NA
1048	comp1237_c0_seq1	comp1237	seq1			0	NA	NA	NA
1051	comp1240_c0_seq1	comp1240	seq1			0.697328	-0.094304952155	3.7947657732	NA	GCJW01007860.1	Sce_Assembly03_c89501	Lo7_v2_contig_67214		1R, 4R, 6R								TRIUR3_03141-T1
1052	comp1240_c0_seq2	comp1240	seq2			0.864648	0.31008136899	3.0897004062	NA	GCJW01007860.1				1R, 4R, 6R
1053	comp1241_c0_seq1	comp1241	seq1			2.95712	0.2649855553	1.83300466	0.999991	GCJW01016184.1		Lo7_v2_contig_262507					AK354751.1
1054	comp1242_c0_seq1	comp1242	seq1			0.49697	-0.034282569976	4.040130829	NA			Lo7_v2_contig_64904		1R, 2R	1R	87.1974
1055	comp1243_c0_seq1	comp1243	seq1			2.94576	-0.18721152509	1.7763283138	0.999991			Lo7_v2_contig_4050			3R	82.8717
1058	comp1250_c0_seq1	comp1250	seq1			2.81784	-0.51003681062	1.7600960669	0.999991	GCJW01025421.1	Sce_Assembly03_c59101	Lo7_v2_contig_1367319		5R	7R	74.8587
1059	comp1250_c0_seq2	comp1250	seq2			4.579	0.36273720461	1.3267568476	0.999991	GCJW01025421.1				5R
1065	comp1256_c0_seq1	comp1256	seq1			6.15578	0.093905295986	1.1301052306	0.999991	GCJW01008600.1		Lo7_v2_contig_1354149		7R				TraesCS4A02G122300.2	TraesCS4B02G182200.2			TRIUR3_11957-T1
1066	comp1258_c0_seq1	comp1258	seq1			0	NA	NA	NA
1067	comp1259_c0_seq1	comp1259	seq1			0	NA	NA	NA
1068	comp1261_c0_seq1	comp1261	seq1			3.07681	-0.61228329146	1.7642601706	0.999991			Lo7_v2_contig_115667		1R, 4R, 5R
1069	comp1261_c0_seq2	comp1261	seq2			0.850597	-1.437625969	3.11301745	NA					1R, 3R
1070	comp1262_c0_seq1	comp1262	seq1			0	NA	NA	NA		Sce_Assembly03_c117017
1071	comp1263_c0_seq1	comp1263	seq1			8.89774	0.16163518897	0.98418228231	0.999991	GCJW01015689.1	Sce_Assembly03_c40729	Lo7_v2_contig_306999		1R	7R	83.2607	AK375633.1
1073	comp1265_c0_seq1	comp1265	seq1			0.875023	0.6333521052	3.1143010926	NA	GCJW01010912.1	Sce_Assembly03_c40018	Lo7_v2_contig_71428		6R			AK376147.1
1074	comp1266_c0_seq1	comp1266	seq1			0	NA	NA	NA
1075	comp1267_c0_seq1	comp1267	seq1			0.177308	-0.54135564729	4.0625037331	NA			Lo7_v2_contig_1352436		2R, 3R, 4R, 5R, 6R	4R	71.0279
1076	comp1268_c0_seq1	comp1268	seq1			0	NA	NA	NA	GCJW01039104.1	Sce_Assembly03_c23554	Lo7_v2_contig_2870402	Sc6Loc01451994.2	6R					TraesCS6B02G434000.1	TraesCS6D02G379400.1		TRIUR3_27111-T1
1077	comp1269_c0_seq1	comp1269	seq1			7.65561	-0.4494670366	1.0898793176	0.999991	GCJW01006617.1		Lo7_v2_contig_2870700		5R	5R	112.528	AK362660.1
1078	comp1270_c0_seq1	comp1270	seq1			2.94718	0.28004443444	1.9740695906	0.999991	GCJW01042626.1	Sce_Assembly03_c18973
1079	comp1271_c0_seq1	comp1271	seq1			0	NA	NA	NA
1080	comp1272_c0_seq1	comp1272	seq1			0.677151	-0.027169066155	4.0029541689	NA
1081	comp1273_c0_seq1	comp1273	seq1			0	NA	NA	NA
1082	comp1274_c0_seq1	comp1274	seq1			1.26536	0.54238744502	2.4606955299	NA			Lo7_v2_contig_144697			7R	70.4869		TraesCS7A02G315400.1	TraesCS7B02G216400.1	TraesCS7D02G312400.1	EMT28661	TRIUR3_23953-T1
1085	comp1277_c0_seq1	comp1277	seq1			0	NA	NA	NA
1086	comp1278_c0_seq1	comp1278	seq1			1.45206	0.50945251343	2.1164534981	NA		Sce_Assembly03_c4527	Lo7_v2_contig_131388		2R, 5R
1087	comp1279_c0_seq1	comp1279	seq1			16.1455	1.0019655707	0.87076464113	0.999991	GCJW01019260.1	Sce_Assembly03_c55458	Lo7_v2_contig_105607		5R			AK369860.1
1088	comp1280_c0_seq1	comp1280	seq1			1.23404	0.10817655552	2.6564362598	NA	GCJW01031361.1		Lo7_v2_contig_1344243						TraesCS7A02G116000.1	TraesCS7B02G012600.1
1093	comp1286_c0_seq1	comp1286	seq1			0	NA	NA	NA								AK375912.1
1094	comp1287_c0_seq1	comp1287	seq1			5.70335	-0.85487509119	1.3270952996	0.999991					1R
1095	comp1288_c0_seq1	comp1288	seq1			0.142353	1.1812278702	4.0662040614	NA	GCJW01039646.1	Sce_Assembly03_c11032	Lo7_v2_contig_288712		1R, 2R, 3R, 5R, 6R, 7R
1096	comp1289_c0_seq1	comp1289	seq1			0	NA	NA	NA	GCJW01005216.1	Sce_Assembly03_c68302	Lo7_v2_contig_282112		1R, 2R, 3R, 4R, 5R, 6R, 7R
1097	comp1290_c0_seq1	comp1290	seq1			0.912851	1.1180325675	2.7639558259	NA			Lo7_v2_contig_2886545		6R
1099	comp1293_c0_seq1	comp1293	seq1			1.36445	-0.17473924959	2.5048426007	NA	GCJW01006950.1		Lo7_v2_contig_1371639		1R	1R	30.6218
1100	comp1293_c0_seq2	comp1293	seq2			5.05692	-0.44636992387	1.2801077119	0.999991	GCJW01006950.1				1R
1101	comp1294_c0_seq1	comp1294	seq1			3.56915	-0.85533994669	1.4954312625	0.999991	GCJW01027436.1	Sce_Assembly03_c65759	Lo7_v2_contig_63674		3R, 4R	3R	98.9256
1102	comp1294_c0_seq2	comp1294	seq2			5.67478	0.23937996023	1.2267092859	0.999991	GCJW01027436.1				3R, 4R, 6R
1105	comp1297_c0_seq1	comp1297	seq1			212.987	-0.13901549341	0.40552234661	0.999991	GCJW01031398.1	Sce_Assembly03_c44496	Lo7_v2_contig_1364165		1R
1109	comp1302_c0_seq1	comp1302	seq1			0.40302	0.77050388523	4.0213196036	NA	GCJW01008012.1		Lo7_v2_contig_1349469	Sc5Loc00188295.2	5R	5R	112.121		TraesCS5A02G370100.1	TraesCS5B02G372400.2	TraesCS5D02G379600.1	EMT08375	TRIUR3_03208-T1	HORVU5Hr1G092180	5H	587709753-587726211	HC_G	Nuclear pore membrane glycoprotein 210
1110	comp1303_c0_seq1	comp1303	seq1			7.18124	0.29835723664	1.1004071577	0.999991			Lo7_v2_contig_2877970		1R	1R	103.601
1111	comp1304_c0_seq1	comp1304	seq1			0	NA	NA	NA	GCJW01042148.1	Sce_Assembly03_c17495	Lo7_v2_contig_150605		1R, 2R, 3R, 4R, 5R
1112	comp1304_c0_seq2	comp1304	seq2			2.0656	-0.32358145658	2.2054717747	NA	GCJW01042148.1				1R, 2R, 3R, 4R
1113	comp1305_c0_seq1	comp1305	seq1			10.0881	-0.1404412809	0.919633719	0.999991	GCJW01031735.1		Lo7_v2_contig_1360763	Sc6Loc00281328.3	1R, 2R, 6R				TraesCS6A02G129600.1	TraesCS6B02G158200.1	TraesCS6D02G118900.1	EMT03444	TRIUR3_02218-T1
1114	comp1305_c0_seq2	comp1305	seq2			7.09739	0.36112403983	1.1788858842	0.999991	GCJW01031735.1				1R, 2R, 6R				TraesCS6A02G129600.1	TraesCS6B02G158200.1	TraesCS6D02G118900.1
1117	comp1309_c0_seq1	comp1309	seq1			0	NA	NA	NA
1119	comp1311_c0_seq1	comp1311	seq1			0	NA	NA	NA
1120	comp1312_c0_seq1	comp1312	seq1			18.6192	-0.68132951451	0.98359258747	0.999991	GCJW01034629.1		Lo7_v2_contig_2871208			5R	83.1661	AK368456.1	TraesCS5A02G259400.1	TraesCS5B02G258200.1	TraesCS5D02G267300.1			HORVU5Hr1G072370	5H	535403885-535408194	HC_G	Eukaryotic aspartyl protease family protein
1121	comp1312_c0_seq2	comp1312	seq2			4.3514	0.91681081984	1.917136122	0.999991	GCJW01034629.1								TraesCS5A02G259400.1	TraesCS5B02G258200.1	TraesCS5D02G267300.1			HORVU5Hr1G072370	5H	535403885-535408194	HC_G	Eukaryotic aspartyl protease family protein
1122	comp1313_c0_seq1	comp1313	seq1			14.2277	-0.42185142616	0.86072244899	0.999991	GCJW01009792.1	Sce_Assembly03_c25769	Lo7_v2_contig_384931		6R	6R	32.136
1123	comp1315_c0_seq1	comp1315	seq1			0	NA	NA	NA
1124	comp1316_c0_seq1	comp1316	seq1			15.2863	-0.40511344732	0.80669121133	0.999991			Lo7_v2_contig_403262		1R, 3R
1125	comp1317_c0_seq1	comp1317	seq1			38.7897	0.040877345171	0.58061048192	0.999991
1126	comp1318_c0_seq1	comp1318	seq1			0	NA	NA	NA
1127	comp1319_c0_seq1	comp1319	seq1			0	NA	NA	NA
1128	comp1320_c0_seq1	comp1320	seq1			0	NA	NA	NA
1129	comp1321_c0_seq1	comp1321	seq1			0.941066	-1.1664576829	3.378955392	NA		Sce_Assembly03_c26594	Lo7_v2_contig_2500583		1R, 2R, 3R, 4R, 5R, 6R, 7R
1131	comp1323_c0_seq1	comp1323	seq1			0	NA	NA	NA	GCJW01024090.1	Sce_Assembly03_c192	Lo7_v2_contig_5252	Sc2Loc01873626.9	2R, 6R				TraesCS2A02G432700.1	TraesCS2B02G454000.1	TraesCS2D02G430700.1	EMT10847	TRIUR3_30679-T1
1134	comp1326_c0_seq1	comp1326	seq1			370.598	0.065887400519	0.38683529432	0.999991		Sce_Assembly03_c33830	Lo7_v2_contig_2553086		1R, 2R, 3R, 4R, 5R, 6R, 7R
1137	comp1331_c0_seq1	comp1331	seq1			8.57395	0.76388604533	1.0396767372	0.999991			Lo7_v2_contig_148344		2R, 3R, 5R, 6R
1138	comp1331_c0_seq2	comp1331	seq2			4.99959	0.29331301233	1.2704186197	0.999991					2R, 3R, 5R, 6R
1140	comp1333_c0_seq1	comp1333	seq1			3.89151	0.19629499959	1.5714516484	0.999991	GCJW01028909.1	Sce_Assembly03_c28533	Lo7_v2_contig_385236	Sc2Loc02161698.1	2R						TraesCS2D02G072700.1	EMT04729
1141	comp1334_c0_seq1	comp1334	seq1			1.09131	1.8888634911	3.162089194	NA	GCJW01031138.1		Lo7_v2_contig_194499		1R, 2R, 3R, 4R, 5R, 6R, 7R	1R	87.5911
1142	comp1339_c0_seq1	comp1339	seq1			0.539206	-0.25909612604	3.9924925551	NA	GCJW01028391.1		Lo7_v2_contig_65420		1R, 2R
1143	comp1339_c0_seq2	comp1339	seq2			0.142353	1.1812278702	4.0662040614	NA	GCJW01028391.1				1R, 2R
1144	comp1340_c0_seq1	comp1340	seq1			1.57235	0.016770716072	2.2822508292	NA	GCJW01027777.1		Lo7_v2_contig_126266			6R	127.761
1145	comp1342_c0_seq1	comp1342	seq1			4.21924	-0.18976887027	1.3359953309	0.999991	GCJW01015188.1		Lo7_v2_contig_59684		1R, 2R, 3R, 4R, 5R, 6R	2R	71.843		TraesCS2A02G216000.1	TraesCS2B02G241000.1	TraesCS2D02G221600.1			HORVU2Hr1G044280	2H	231051345-231052675	HC_G	MBOAT (membrane bound O-acyl transferase) family protein
1149	comp1347_c0_seq1	comp1347	seq1			0	NA	NA	NA
1150	comp1348_c0_seq1	comp1348	seq1			4.32616	1.3593613324	1.7436579977	0.999991			Lo7_v2_contig_4172		6R	6R	48.8357
1151	comp1349_c0_seq1	comp1349	seq1			0.536715	0.20282547887	3.9935478376	NA			Lo7_v2_contig_14916		2R
1153	comp1354_c0_seq1	comp1354	seq1			3.47815	0.32126400724	1.4790915577	0.999991	GCJW01040650.1	Sce_Assembly03_c27116	Lo7_v2_contig_16822		4R
1154	comp1354_c0_seq2	comp1354	seq2			4.92696	0.80229567948	1.2404839151	0.999991	GCJW01040650.1				4R
1157	comp1357_c0_seq1	comp1357	seq1			6.51607	-0.37155637012	1.161231044	0.999991	GCJW01001558.1	Sce_Assembly03_c46861	Lo7_v2_contig_8863		2R, 4R, 5R
1158	comp1359_c0_seq1	comp1359	seq1			5.47253	-0.73746014525	1.278650083	0.999991	GCJW01044825.1	Sce_Assembly03_c10069	Lo7_v2_contig_1345347		1R, 2R, 3R, 5R, 6R, 7R
1160	comp1362_c0_seq1	comp1362	seq1			0	NA	NA	NA			Lo7_v2_contig_309511		2R, 3R, 4R
1161	comp1364_c0_seq1	comp1364	seq1			0.134082	-0.59098902924	4.0714292379	NA	GCJW01027126.1		Lo7_v2_contig_60420	Sc0Loc01928186.2				AK368096.1	TraesCS3A02G020400.1	TraesCS3B02G025300.1			TRIUR3_00502-T1
1162	comp1364_c0_seq2	comp1364	seq2			0.419175	2.3322559125	4.0149133701	NA	GCJW01027126.1									TraesCS3B02G025300.1				HORVU3Hr1G002770	3H	7046840-7048435	HC_G	Xyloglucan galactosyltransferase KATAMARI1 homolog
1163	comp1365_c0_seq1	comp1365	seq1			0.268551	0.33805821814	4.0676638562	NA	GCJW01021210.1	Sce_Assembly03_c2274	Lo7_v2_contig_2970353	Sc3Loc01641254.1	1R, 3R, 4R, 5R, 6R				TraesCS7A02G497100.1				TRIUR3_02617-T1	HORVU3Hr1G115120	3H	692655472-692656004	HC_G	NADH dehydrogenase subunit 2
1164	comp1366_c0_seq1	comp1366	seq1			10.2122	-0.56133764275	0.92448105355	0.999991	GCJW01025712.1		Lo7_v2_contig_145710		3R	3R	119.137
1166	comp1370_c0_seq1	comp1370	seq1			0	NA	NA	NA	GCJW01018728.1	Sce_Assembly03_c32777	Lo7_v2_contig_1360108		3R, 5R			AK361650.1	TraesCS5A02G478500.1	TraesCS5B02G491500.1	TraesCS5D02G491900.1		TRIUR3_02476-T1	HORVU5Hr1G045770	5H	354890137-354890937	HC_G	actin depolymerizing factor 4
1169	comp1381_c0_seq1	comp1381	seq1			0	NA	NA	NA
1170	comp1382_c0_seq1	comp1382	seq1			0	NA	NA	NA
1172	comp1385_c0_seq1	comp1385	seq1			137.244	-0.019780412232	0.35305606265	0.999991	GCJW01013719.1	Sce_Assembly03_c5264	Lo7_v2_contig_1497495
1174	comp1388_c0_seq1	comp1388	seq1			0.142353	1.1812278702	4.0662040614	NA
1177	comp1392_c0_seq1	comp1392	seq1			0.276822	1.9651579561	4.0330705856	NA			Lo7_v2_contig_61912			5R	61.8021
1178	comp1392_c0_seq2	comp1392	seq2			1.59402	0.27994720166	2.0066412732	NA
1180	comp1396_c0_seq1	comp1396	seq1			0.142353	1.1812278702	4.0662040614	NA
1182	comp1398_c0_seq1	comp1398	seq1			7.37079	0.09773442537	1.14427264	0.999991			Lo7_v2_contig_1358848		6R	6R	20.254
1183	comp1399_c0_seq1	comp1399	seq1			0.772215	-0.97808779359	3.6681476096	NA	GCJW01041057.1	Sce_Assembly03_c63633	Lo7_v2_contig_62443		6R									HORVU6Hr1G088410	6H	566446745-566452883	LC_u	undescribed protein
1185	comp1400_c0_seq1	comp1400	seq1			5.05669	0.30850891301	1.2972108463	0.999991	GCJW01028210.1	Sce_Assembly03_c20315	Lo7_v2_contig_1682369	Sc5Loc00089888.2	1R, 3R, 6R				TraesCS5A02G317800.1	TraesCS5B02G318400.1	TraesCS5D02G324200.2	EMT08674	TRIUR3_10558-T1
1186	comp1401_c0_seq1	comp1401	seq1			0.177308	-0.54135564729	4.0625037331	NA		Sce_Assembly03_c5932			1R, 6R
1187	comp1402_c0_seq1	comp1402	seq1			0.142353	1.1812278702	4.0662040614	NA	GCJW01023927.1		Lo7_v2_contig_256176		1R, 2R					TraesCS2B02G580600.1	TraesCS2D02G551000.2	EMT10671
1188	comp1403_c0_seq1	comp1403	seq1			0.142353	1.1812278702	4.0662040614	NA
1189	comp1406_c0_seq1	comp1406	seq1			0	NA	NA	NA
1190	comp1407_c0_seq1	comp1407	seq1			9.70081	-0.36851595536	0.93884091946	0.999991	GCJW01009784.1	Sce_Assembly03_c5418	Lo7_v2_contig_262762	Sc1Loc01343136.3		1R	73.1045	AK249927.1	TraesCS1A02G231100.1	TraesCS1B02G243300.1			TRIUR3_17302-T1	HORVU1Hr1G058880	1H	428980692-428991745	HC_G	Fatty acid oxidation complex subunit alpha
1192	comp1409_c0_seq1	comp1409	seq1			0.134469	1.1748329442	4.0650134763	NA
1195	comp1415_c0_seq1	comp1415	seq1			6.15254	0.22229042363	1.1878701718	0.999991	GCJW01025401.1	Sce_Assembly03_c8044	Lo7_v2_contig_280413		3R, 4R				TraesCS3A02G358000.2	TraesCS3B02G391000.2	TraesCS3D02G352000.1	EMT06829	TRIUR3_08858-T1	HORVU3Hr1G086490	3H	617373477-617380947	HC_G	Ankyrin repeat family protein
1198	comp1421_c0_seq1	comp1421	seq1			0	NA	NA	NA
1199	comp1422_c0_seq1	comp1422	seq1			44.4592	-0.9655031956	0.68787117075	0.999991	GCJW01043168.1	Sce_Assembly03_c35274	Lo7_v2_contig_425519		1R, 2R, 3R, 4R, 5R, 6R, 7R			AK248318.1				EMT15825	TRIUR3_00127-T1
1201	comp1423_c0_seq2	comp1423	seq2			0.134469	1.1748329442	4.0650134763	NA	GCJW01040104.1				3R, 4R, 5R				TraesCS5A02G014500.1	TraesCS5B02G012100.1	TraesCS5D02G020100.1			HORVU5Hr1G002040	5H	5791336-5796232	HC_G	Enolase
1204	comp1425_c0_seq1	comp1425	seq1			0	NA	NA	NA
1205	comp1426_c0_seq1	comp1426	seq1			3.62342	1.3531620412	1.4827293219	0.999991			Lo7_v2_contig_1345147		2R, 5R	2R	115.066	AK357986.1
1206	comp1427_c0_seq1	comp1427	seq1			0	NA	NA	NA	GCJW01041240.1		Lo7_v2_contig_127703			7R	138.739
1208	comp1430_c0_seq1	comp1430	seq1			0.142353	1.1812278702	4.0662040614	NA
1209	comp1431_c0_seq1	comp1431	seq1			1.83263	-0.1245347871	2.0666000399	NA	GCJW01019618.1	Sce_Assembly03_c111421	Lo7_v2_contig_2869178		2R	2R	65.8838
1210	comp1432_c0_seq1	comp1432	seq1			1.68082	-0.047214412599	2.1787055965	NA		Sce_Assembly03_c85736	Lo7_v2_contig_263402	Sc4Loc01349183.2	4R				TraesCS7A02G246600.1	TraesCS7B02G144700.1	TraesCS7D02G245400.1	EMT14870	TRIUR3_21458-T1	HORVU7Hr1G050730	7H	185945116-185950016	HC_G	Mitochondrial transcription termination factor family protein
1211	comp1433_c0_seq1	comp1433	seq1		1	19.7538	-0.082279849445	0.73303357629	0.999991	GCJW01026205.1	Sce_Assembly03_c27352	Lo7_v2_contig_1345627	Sc2Loc01523107.2	2R						TraesCS2D02G448200.1	EMT18872
1212	comp1434_c0_seq1	comp1434	seq1			12.0527	-0.21490999952	1.0021779523	0.999991			Lo7_v2_contig_1347570		1R, 3R				TraesCS6A02G420200.1	TraesCS6B02G467800.1	TraesCS6D02G405300.1	EMT10953	TRIUR3_15203-T1
1213	comp1435_c0_seq1	comp1435	seq1			10.7754	-0.79944208682	1.1243280392	0.999991		Sce_Assembly03_c58326	Lo7_v2_contig_62989		1R, 2R, 3R, 4R, 5R, 6R, 7R							EMT09262
1214	comp1436_c0_seq1	comp1436	seq1			0.543028	-0.24577095302	3.9880110632	NA	GCJW01024224.1	Sce_Assembly03_c24909	Lo7_v2_contig_1346363			6R	72.7328
1215	comp1439_c0_seq1	comp1439	seq1			35.6126	0.12311365858	0.53066379057	0.999991	GCJW01040502.1		Lo7_v2_contig_13483		3R
1216	comp1440_c0_seq1	comp1440	seq1			1.21905	0.7654643747	2.7017710635	NA	GCJW01027485.1		Lo7_v2_contig_1345406	Sc1Loc00148686.3	1R			AK249574.1	TraesCS2A02G420100.1	TraesCS2B02G439200.1	TraesCS2D02G417200.1	EMT24815	TRIUR3_21312-T1	HORVU2Hr1G098690	2H	684509791-684511705	HC_G	DNA-directed RNA polymerase III subunit RPC9
1217	comp1441_c0_seq1	comp1441	seq1			0	NA	NA	NA
1218	comp1442_c0_seq1	comp1442	seq1			0	NA	NA	NA
1219	comp1442_c0_seq2	comp1442	seq2			0	NA	NA	NA
1222	comp1445_c0_seq1	comp1445	seq1			2.54428	0.3798595901	1.7401533378	0.999991		Sce_Assembly03_c32692	Lo7_v2_contig_264713		4R			AK371810.1
1223	comp1446_c0_seq1	comp1446	seq1			0.311777	0.3269170234	4.0685838891	NA	GCJW01015138.1	Sce_Assembly03_c15933	Lo7_v2_contig_1349473		2R	7R	125.098	AK369057.1	TraesCS2A02G033600.1	TraesCS2B02G047300.1	TraesCS2D02G033100.1	EMT27102	TRIUR3_05515-T1	HORVU7Hr1G113270	7H	636588470-636589894	HC_G	Chitinase family protein
1226	comp1451_c0_seq1	comp1451	seq1			0	NA	NA	NA			Lo7_v2_contig_15097		6R
1227	comp1451_c0_seq2	comp1451	seq2			0	NA	NA	NA					1R, 6R
1228	comp1451_c0_seq3	comp1451	seq3			0.177308	-0.54135564729	4.0625037331	NA					1R, 6R
1229	comp1454_c0_seq1	comp1454	seq1			0	NA	NA	NA
1230	comp1455_c0_seq1	comp1455	seq1			1.00792	1.5740758875	2.9578575818	NA			Lo7_v2_contig_1349338			3R	88.5081		TraesCS3A02G305200.1	TraesCS3B02G331300.1	TraesCS3D02G296600.1		TRIUR3_04936-T1	HORVU3Hr1G073280	3H	552906682-552907580	HC_U	Chromosome 3B
1232	comp1457_c0_seq1	comp1457	seq1			0.284707	1.5814701194	4.0470881695	NA	GCJW01028726.1		Lo7_v2_contig_1361793		4R	4R	109.182
1233	comp1457_c0_seq2	comp1457	seq2			2.76382	0.41669506018	1.8449767395	0.999991	GCJW01028726.1	Sce_Assembly03_c39716			3R, 4R
1234	comp1458_c0_seq1	comp1458	seq1			1.08189	-0.80617330721	2.5997719205	NA			Lo7_v2_contig_1355132		2R
1235	comp1459_c0_seq1	comp1459	seq1			0	NA	NA	NA			Lo7_v2_contig_311815		7R
1238	comp1461_c0_seq1	comp1461	seq1			17.0937	-0.088188059227	0.77531905809	0.999991			Lo7_v2_contig_1474189			3R	68.2282
1240	comp1464_c0_seq1	comp1464	seq1			31.5978	-0.40059821401	0.74638754335	0.999991	GCJW01008598.1	Sce_Assembly03_c27	Lo7_v2_contig_2707092		1R, 2R, 3R, 4R, 5R, 6R, 7R						TraesCS5D02G425200.1		TRIUR3_25858-T1	HORVU2Hr1G069650	2H	490998018-490999645	HC_G	Maturase K
1241	comp1465_c0_seq1	comp1465	seq1			1.75823	-1.4869082126	2.1565322756	NA	GCJW01044628.1		Lo7_v2_contig_1345718			2R	88.0899		TraesCS2A02G418700.1	TraesCS2B02G437600.1
1245	comp1469_c0_seq1	comp1469	seq1			0	NA	NA	NA
1247	comp1471_c0_seq1	comp1471	seq1			1.99975	-0.18160813868	1.8940866928	NA	GCJW01026992.1	Sce_Assembly03_c15235	Lo7_v2_contig_69428	Sc5Loc00162659.1	5R				TraesCS5A02G274400.2	TraesCS5B02G274000.1	TraesCS5D02G282000.1	EMT28420	TRIUR3_28052-T1	HORVU5Hr1G074520	5H	543815713-543832124	HC_G	P-loop containing nucleoside triphosphate hydrolases superfamily protein
1248	comp1471_c0_seq2	comp1471	seq2			4.94039	0.13842260126	1.2448919856	0.999991	GCJW01038936.1				4R, 5R, 6R, 7R				TraesCS5A02G274400.2	TraesCS5B02G274000.1	TraesCS5D02G282000.1			HORVU5Hr1G074520	5H	543815713-543832124	HC_G	P-loop containing nucleoside triphosphate hydrolases superfamily protein
1249	comp1472_c0_seq1	comp1472	seq1			28.6261	0.25622474433	0.59804146407	0.999991	GCJW01028440.1	Sce_Assembly03_c1601	Lo7_v2_contig_154382		2R
1250	comp1473_c0_seq1	comp1473	seq1			30.5156	0.039919058569	0.62831883742	0.999991	GCJW01025806.1	Sce_Assembly03_c15350	Lo7_v2_contig_126602	Sc1Loc00086556.1	1R				TraesCS1A02G048200.1				TRIUR3_28258-T1
1251	comp1474_c0_seq1	comp1474	seq1			1.85196	-0.37782250489	2.334263348	NA	GCJW01022472.1		Lo7_v2_contig_6731		5R	5R	68.277	AK359706.1
1252	comp1474_c0_seq2	comp1474	seq2			16.6984	-1.8606071611	0.87811289969	0.999991	GCJW01022472.1				5R
1254	comp1476_c0_seq1	comp1476	seq1			3.20144	-1.4559832675	1.6675108759	0.999991			Lo7_v2_contig_9759		5R	5R	38.6893					EMT20740
1257	comp1478_c0_seq1	comp1478	seq1			0.177308	-0.54135564729	4.0625037331	NA	GCJW01014146.1	Sce_Assembly03_c66595	Lo7_v2_contig_1346677	Sc7Loc00161900.2		7R	70.4869	AK252270.1	TraesCS7A02G376800.1	TraesCS7B02G278200.1	TraesCS7D02G373100.1	EMT30436	TRIUR3_35157-T1
1259	comp1480_c0_seq1	comp1480	seq1			1.02273	-2.2135375447	3.7062457458	NA			Lo7_v2_contig_2871780			3R	106.863		TraesCS3A02G395300.1	TraesCS3B02G427100.1	TraesCS3D02G388900.1
1261	comp1485_c0_seq1	comp1485	seq1			0	NA	NA	NA
1263	comp1487_c0_seq1	comp1487	seq1		1	9.40481	-0.079245410749	1.0002739028	0.999991			Lo7_v2_contig_340298
1264	comp1488_c0_seq1	comp1488	seq1			402.025	-0.071421634474	0.31536804214	0.999991	GCJW01043113.1	Sce_Assembly03_c6007	Lo7_v2_contig_1355072
1267	comp1493_c0_seq1	comp1493	seq1			4.22771	0.60634600794	1.4175639174	0.999991	GCJW01028831.1		Lo7_v2_contig_2880099		1R
1270	comp1497_c0_seq1	comp1497	seq1			0.322534	1.2373133192	4.0753933359	NA					2R
1271	comp1498_c0_seq1	comp1498	seq1			0	NA	NA	NA
1272	comp1499_c0_seq1	comp1499	seq1			0	NA	NA	NA
1273	comp1500_c0_seq1	comp1500	seq1			0.540924	-0.90514993185	3.9906555333	NA	GCJW01012347.1	Sce_Assembly03_c6848	Lo7_v2_contig_1361168	Sc5Loc00284435.2	5R	5R	112.528	AK250915.1	TraesCS5A02G348200.1	TraesCS5B02G349300.1	TraesCS5D02G354400.1	EMT29317		HORVU5Hr1G086710	5H	577134506-577137871	HC_G	Flavin-containing monooxygenase family protein
1275	comp1502_c0_seq1	comp1502	seq1			2.43502	-0.099817290142	1.7600064184	0.999991	GCJW01000174.1	Sce_Assembly03_c5564	Lo7_v2_contig_1345512		3R, 5R, 6R									HORVU7Hr1G100430	7H	604864762-604869605	LC_u	undescribed protein
1276	comp1502_c0_seq2	comp1502	seq2			0.268938	1.5721767843	4.0464794749	NA	GCJW01000174.1				3R, 5R, 6R									HORVU7Hr1G100430	7H	604864762-604869605	LC_u	undescribed protein
1277	comp1503_c0_seq1	comp1503	seq1			14.6036	-0.40667179857	0.93039103644	0.999991	GCJW01007726.1	Sce_Assembly03_c644	Lo7_v2_contig_7460		5R, 6R	5R	58.2082	AK364428.1	TraesCS5A02G179000.1		TraesCS5D02G183500.1	EMT18977	TRIUR3_05083-T1	HORVU5Hr1G054510	5H	428601707-428605295	HC_G	BZIP transcription factor
1278	comp1505_c0_seq1	comp1505	seq1			0	NA	NA	NA
1279	comp1505_c0_seq2	comp1505	seq2			0	NA	NA	NA
1281	comp1508_c0_seq1	comp1508	seq1			0	NA	NA	NA
1282	comp1509_c0_seq1	comp1509	seq1			0	NA	NA	NA
1284	comp1512_c0_seq1	comp1512	seq1			0	NA	NA	NA
1285	comp1513_c0_seq1	comp1513	seq1			5.74391	-0.90962716111	1.2546027759	0.999991			Lo7_v2_contig_302595		4R, 6R
1287	comp1515_c0_seq1	comp1515	seq1			0	NA	NA	NA
1289	comp1518_c0_seq1	comp1518	seq1			0	NA	NA	NA
1290	comp1518_c0_seq2	comp1518	seq2			0	NA	NA	NA
1291	comp1519_c0_seq1	comp1519	seq1			0	NA	NA	NA
1292	comp1520_c0_seq1	comp1520	seq1			2.57365	-0.23150586248	2.0062546156	0.999991	GCJW01027956.1	Sce_Assembly03_c18336	Lo7_v2_contig_312420		3R
1293	comp1522_c0_seq1	comp1522	seq1			0	NA	NA	NA	GCJW01033235.1		Lo7_v2_contig_377911		1R, 4R, 7R
1294	comp1523_c0_seq1	comp1523	seq1			0	NA	NA	NA
1295	comp1524_c0_seq1	comp1524	seq1			8.29003	-0.35298238925	1.0186905671	0.999991			Lo7_v2_contig_270437		6R
1296	comp1526_c0_seq1	comp1526	seq1			0	NA	NA	NA
1297	comp1526_c0_seq2	comp1526	seq2			0	NA	NA	NA
1298	comp1527_c0_seq1	comp1527	seq1			0.724012	-1.6420570937	3.2806882262	NA			Lo7_v2_contig_5481		1R	1R	1.21309
1301	comp1531_c0_seq1	comp1531	seq1			2.49215	-1.1561005368	2.1166922302	0.999991			Lo7_v2_contig_90551		2R, 4R	6R	81.8491
1302	comp1532_c0_seq1	comp1532	seq1			0	NA	NA	NA		Sce_Assembly03_c66226	Lo7_v2_contig_395902
1304	comp1535_c0_seq1	comp1535	seq1			0	NA	NA	NA
1306	comp1537_c0_seq1	comp1537	seq1			3.30658	-0.57195219334	1.4788822225	0.999991			Lo7_v2_contig_2872803
1307	comp1538_c0_seq1	comp1538	seq1			0	NA	NA	NA
1308	comp1540_c0_seq1	comp1540	seq1			1.40442	-0.42174624827	2.3739988657	NA		Sce_Assembly03_c78495	Lo7_v2_contig_262079		1R, 3R				TraesCS3A02G343600.1	TraesCS3B02G375600.1	TraesCS3D02G337400.1	EMT15410
1310	comp1543_c0_seq1	comp1543	seq1			0	NA	NA	NA
1311	comp1546_c0_seq1	comp1546	seq1			0.561529	2.5583009718	4.0068676057	NA			Lo7_v2_contig_1360313		1R, 2R	2R	77.7491	AK363217.1
1314	comp1551_c0_seq1	comp1551	seq1			6.10003	-0.11749107659	1.1812417413	0.999991	GCJW01025599.1		Lo7_v2_contig_67264		4R, 6R	4R	90.6315	AK373040.1
1315	comp1553_c0_seq1	comp1553	seq1			5.03486	-1.3107940484	1.3094088349	0.999991		Sce_Assembly03_c47931	Lo7_v2_contig_1347437		2R
1318	comp1557_c0_seq1	comp1557	seq1			1.86103	-1.4153749231	2.0613447211	NA	GCJW01025753.1	Sce_Assembly03_c112870	Lo7_v2_contig_60644	Sc7Loc01931675.3		7R	79.2436	AK373487.1
1320	comp1559_c0_seq1	comp1559	seq1			0.142353	1.1812278702	4.0662040614	NA
1321	comp1560_c0_seq1	comp1560	seq1			50.8981	0.069042144763	0.46746183495	0.999991	GCJW01017200.1	Sce_Assembly03_c17358	Lo7_v2_contig_123874			7R	138.739
1323	comp1563_c0_seq1	comp1563	seq1			2.56831	-2.2055226047	1.9238096641	0.999991			Lo7_v2_contig_270437
1324	comp1565_c0_seq1	comp1565	seq1			0	NA	NA	NA		Sce_Assembly03_c106166	Lo7_v2_contig_385751		5R
1326	comp1567_c0_seq1	comp1567	seq1			0	NA	NA	NA
1328	comp1569_c0_seq1	comp1569	seq1			3.06104	-0.37462748347	1.7141416025	0.999991	GCJW01022486.1		Lo7_v2_contig_2874157		2R, 5R	2R	156.404
1330	comp1571_c0_seq1	comp1571	seq1			0	NA	NA	NA
1331	comp1572_c0_seq1	comp1572	seq1			0	NA	NA	NA
1332	comp1573_c0_seq1	comp1573	seq1			5.40814	-0.32087953404	1.2496218041	0.999991	GCJW01033595.1		Lo7_v2_contig_565855		3R			AK372894.1
1334	comp1575_c0_seq1	comp1575	seq1			0	NA	NA	NA
1335	comp1576_c0_seq1	comp1576	seq1			0	NA	NA	NA	GCJW01004083.1	Sce_Assembly03_c89355	Lo7_v2_contig_1397115		6R
1338	comp1580_c0_seq1	comp1580	seq1			0	NA	NA	NA
1339	comp1581_c0_seq1	comp1581	seq1			0	NA	NA	NA
1340	comp1582_c0_seq1	comp1582	seq1			1.0158	1.8690942086	3.3757310053	NA		Sce_Assembly03_c33761	Lo7_v2_contig_60166			7R	48.7594
1342	comp1584_c0_seq1	comp1584	seq1			3.23958	0.92178511485	1.6825341935	0.999991	GCJW01044862.1	Sce_Assembly03_c6251	Lo7_v2_contig_402268		3R, 4R, 5R, 7R
1343	comp1585_c0_seq1	comp1585	seq1			2.68785	-2.0053559032	2.0109611021	0.999991	GCJW01008600.1	Sce_Assembly03_c10913	Lo7_v2_contig_1354149	Sc7Loc00229096.8	7R				TraesCS4A02G122300.6	TraesCS4B02G182200.3	TraesCS4D02G183600.1	EMT27449	TRIUR3_11958-T1	HORVU4Hr1G053460	4H	445156849-445160866	HC_G	Pre-mRNA polyadenylation factor fip1
1344	comp1587_c0_seq1	comp1587	seq1			0.134082	-0.59098902924	4.0714292379	NA			Lo7_v2_contig_12570		4R
1345	comp1588_c0_seq1	comp1588	seq1			0	NA	NA	NA
1347	comp1591_c0_seq1	comp1591	seq1			0	NA	NA	NA
1348	comp1592_c0_seq1	comp1592	seq1			0.449681	-1.750477805	4.0154287415	NA	GCJW01009079.1	Sce_Assembly03_c14690	Lo7_v2_contig_287601		2R, 6R
1349	comp1593_c0_seq1	comp1593	seq1			0	NA	NA	NA	GCJW01024603.1	Sce_Assembly03_c34091	Lo7_v2_contig_1373446		5R			AK356265.1	TraesCS5A02G213600.1	TraesCS5B02G210100.1	TraesCS5D02G218400.1	EMT27955	TRIUR3_16580-T1	HORVU5Hr1G062090	5H	483237696-483244300	HC_G	Aldehyde dehydrogenase family 7 member A1
1350	comp1596_c0_seq1	comp1596	seq1			0	NA	NA	NA
1352	comp1599_c0_seq1	comp1599	seq1			26.7872	-0.033567113703	0.60954629327	0.999991	GCJW01014179.1	Sce_Assembly03_c3950	Lo7_v2_contig_2870116		6R
1354	comp1601_c0_seq1	comp1601	seq1			1.58365	-0.063719009897	2.2142825574	NA		Sce_Assembly03_c37600	Lo7_v2_contig_1346872		6R
1355	comp1601_c0_seq2	comp1601	seq2			0.915337	-0.8668230816	3.4839154465	NA					6R
1356	comp1602_c0_seq1	comp1602	seq1			1.48551	-0.51887099647	2.5390992266	NA					1R
1357	comp1602_c0_seq2	comp1602	seq2			9.16394	-0.51967898403	1.127223183	0.999991					1R
1358	comp1603_c0_seq1	comp1603	seq1			2.39523	-0.58423532809	1.8719661079	0.999991			Lo7_v2_contig_176578		6R
1359	comp1604_c0_seq1	comp1604	seq1			2.37236	0.46522443302	1.899514808	0.999991			Lo7_v2_contig_127902			5R	126.211
1360	comp1605_c0_seq1	comp1605	seq1			0	NA	NA	NA
1362	comp1607_c0_seq1	comp1607	seq1			3.26662	0.27693638119	1.4797012751	0.999991	GCJW01025657.1		Lo7_v2_contig_1359770		5R	5R	21.7624
1363	comp1608_c0_seq1	comp1608	seq1			1.72064	-0.52882369409	2.3935885858	NA	GCJW01030448.1		Lo7_v2_contig_62416	Sc2Loc01958438.2	2R				TraesCS2A02G176400.1	TraesCS2B02G202800.1	TraesCS2D02G183800.1		TRIUR3_07036-T1	HORVU2Hr1G032670	2H	127516008-127518452	HC_G	Glycerophosphoryl diester phosphodiesterase
1369	comp1620_c0_seq1	comp1620	seq1			14.012	-0.095920084442	0.78623831005	0.999991	GCJW01033559.1		Lo7_v2_contig_456227		1R
1370	comp1621_c0_seq1	comp1621	seq1			0.590317	0.32358236154	3.5890806037	NA	GCJW01023660.1	Sce_Assembly03_c12848	Lo7_v2_contig_1431348		6R	6R	84.2428			TraesCS6B02G399900.1
1371	comp1622_c0_seq1	comp1622	seq1		1	4.6179	0.65151511339	1.3027585001	0.999991	GCJW01021166.1	Sce_Assembly03_c54110	Lo7_v2_contig_143813		1R, 6R
1372	comp1624_c0_seq1	comp1624	seq1			0.40302	0.77050388523	4.0213196036	NA	GCJW01029189.1		Lo7_v2_contig_1363532	Sc0Loc00300928.5		2R	179.282					EMT09636
1373	comp1625_c0_seq1	comp1625	seq1			0	NA	NA	NA
1374	comp1626_c0_seq1	comp1626	seq1			0	NA	NA	NA
1375	comp1629_c0_seq1	comp1629	seq1			0	NA	NA	NA	GCJW01010189.1	Sce_Assembly03_c2268	Lo7_v2_contig_60731	Sc4Loc01933078.6	2R, 4R	4R	93.0872	AK367763.1	TraesCS7A02G141800.1	TraesCS7B02G044200.2	TraesCS7D02G143200.1	EMT18336	TRIUR3_11516-T1	HORVU7Hr1G029110	7H	54432540-54437274	HC_G	Acyl-coenzyme A oxidase-like protein
1376	comp1630_c0_seq1	comp1630	seq1			0	NA	NA	NA
1379	comp1638_c0_seq1	comp1638	seq1			1.98972	-1.1944015769	1.9333862045	NA
1380	comp1639_c0_seq1	comp1639	seq1			0	NA	NA	NA
1381	comp1640_c0_seq1	comp1640	seq1			6.28642	-0.43058162208	1.4720495095	0.999991	GCJW01020647.1	Sce_Assembly03_c19587	Lo7_v2_contig_2875585	Sc7Loc01494618.1	7R			AK252054.1	TraesCS4A02G066500.1	TraesCS4B02G244100.1	TraesCS4D02G243400.1		TRIUR3_14917-T1	HORVU4Hr1G067500	4H	560022552-560023960	HC_U	unknown function
1382	comp1641_c0_seq1	comp1641	seq1			33.9569	0.071356963336	0.58654122045	0.999991	GCJW01027207.1	Sce_Assembly03_c34272	Lo7_v2_contig_279399	Sc5Loc01411202.1	5R, 7R			AK248954.1	TraesCS5A02G415400.1	TraesCS5B02G418100.1	TraesCS5D02G423300.2	EMT09703	TRIUR3_30930-T1	HORVU5Hr1G100700	5H	611821185-611824186	HC_G	Elongation factor 1-alpha
1383	comp1642_c0_seq1	comp1642	seq1			0	NA	NA	NA
1385	comp1645_c0_seq1	comp1645	seq1			0	NA	NA	NA
1390	comp1652_c0_seq1	comp1652	seq1			12.5205	0.44130796502	0.90732873816	0.999991		Sce_Assembly03_c119409	Lo7_v2_contig_334654		2R, 3R, 6R
1391	comp1654_c0_seq1	comp1654	seq1			0	NA	NA	NA
1392	comp1655_c0_seq1	comp1655	seq1			0.134469	1.1748329442	4.0650134763	NA			Lo7_v2_contig_270451
1394	comp1657_c0_seq1	comp1657	seq1			0.134082	-0.59098902924	4.0714292379	NA
1395	comp1658_c0_seq1	comp1658	seq1			0	NA	NA	NA
1396	comp1659_c0_seq1	comp1659	seq1			0	NA	NA	NA
1398	comp1661_c0_seq1	comp1661	seq1			0	NA	NA	NA
1399	comp1662_c0_seq1	comp1662	seq1			12.0309	0.1308407913	0.83585119294	0.999991	GCJW01029841.1	Sce_Assembly03_c12679	Lo7_v2_contig_66187		2R			AK360817.1
1400	comp1663_c0_seq1	comp1663	seq1			3.4898	-0.29784429457	1.6105561919	0.999991			Lo7_v2_contig_1390610		6R
1401	comp1664_c0_seq1	comp1664	seq1			20.1296	0.065259917577	0.68953060763	0.999991			Lo7_v2_contig_351932
1408	comp1672_c0_seq1	comp1672	seq1			0	NA	NA	NA
1409	comp1674_c0_seq1	comp1674	seq1			10.3229	-0.74254048026	0.90931093704	0.999991	GCJW01025723.1	Sce_Assembly03_c15702	Lo7_v2_contig_1369822	Sc1Loc00341567.2	1R	1R	132.227					EMT04835
1412	comp1678_c0_seq1	comp1678	seq1			16.1865	0.27198908213	0.74500707994	0.999991			Lo7_v2_contig_1354499		1R, 4R
1413	comp1680_c0_seq1	comp1680	seq1			0	NA	NA	NA
1414	comp1681_c0_seq1	comp1681	seq1			0.272373	-0.98290019878	4.0463012928	NA	GCJW01028492.1	Sce_Assembly03_c106301	Lo7_v2_contig_206008		1R				TraesCS7A02G544900.1	TraesCS1B02G050400.1	TraesCS1D02G035800.2	EMT19808	TRIUR3_10079-T1
1415	comp1682_c0_seq1	comp1682	seq1			9.39228	-0.21635657447	1.0511008131	0.999991	GCJW01024321.1	Sce_Assembly03_c48403	Lo7_v2_contig_81690		1R			AK362496.1
1416	comp1683_c0_seq1	comp1683	seq1			3.06104	-0.37462748347	1.7141416025	0.999991	GCJW01010197.1		Lo7_v2_contig_233228		6R
1417	comp1683_c0_seq2	comp1683	seq2			1.41962	-0.27998503252	2.3144732004	NA	GCJW01010197.1				6R
1418	comp1684_c0_seq1	comp1684	seq1			0.741709	3.1047587658	3.6787500375	NA		Sce_Assembly03_c57233	Lo7_v2_contig_2870828		1R, 2R, 3R, 4R, 5R, 6R, 7R									HORVU6Hr1G062670	6H	419381408-419382367	HC_G	Histone-lysine N-methyltransferase
1419	comp1685_c0_seq1	comp1685	seq1			0	NA	NA	NA
1420	comp1685_c0_seq2	comp1685	seq2			0	NA	NA	NA
1421	comp1686_c0_seq1	comp1686	seq1			0	NA	NA	NA
1423	comp1689_c0_seq1	comp1689	seq1			2.71651	-1.1144981497	2.0321569174	0.999991	GCJW01018289.1	Sce_Assembly03_c22335	Lo7_v2_contig_1357191	Sc0Loc00253550.3	4R	4R	64.1548	AK367797.1	TraesCS4A02G254600.1	TraesCS4B02G060100.1	TraesCS4D02G059700.1	EMT03882	TRIUR3_34446-T1	HORVU4Hr1G010120	4H	29950516-29952487	HC_G	Prostamide/prostaglandin F synthase
1424	comp1690_c0_seq1	comp1690	seq1			0	NA	NA	NA
1426	comp1692_c0_seq1	comp1692	seq1			0.322534	1.2373133192	4.0753933359	NA	GCJW01040135.1	Sce_Assembly03_c37585	Lo7_v2_contig_63295			7R	70.4869	AK249228.1				EMT13517	TRIUR3_07649-T1
1428	comp1695_c0_seq1	comp1695	seq1			0	NA	NA	NA
1430	comp1698_c0_seq1	comp1698	seq1			0	NA	NA	NA	GCJW01020626.1		Lo7_v2_contig_59427		5R	5R	56.2333	AK374120.1	TraesCS5A02G147400.1	TraesCS5B02G146000.1	TraesCS5D02G145200.1	EMT27039		HORVU5Hr1G046550	5H	361809392-361810176	HC_G	Non-specific lipid-transfer protein 1
1431	comp1699_c0_seq1	comp1699	seq1			0	NA	NA	NA
1432	comp1700_c0_seq1	comp1700	seq1			0.449681	-1.750477805	4.0154287415	NA		Sce_Assembly03_c59841	Lo7_v2_contig_71838	Sc2Loc02053103.1	2R
1433	comp1701_c0_seq1	comp1701	seq1			0	NA	NA	NA
1435	comp1703_c0_seq1	comp1703	seq1			0	NA	NA	NA
1436	comp1704_c0_seq1	comp1704	seq1			19.1304	0.13685726156	0.68912974383	0.999991	GCJW01044776.1	Sce_Assembly03_c18604	Lo7_v2_contig_146371		3R, 5R, 6R, 7R	3R	75.3214		TraesCS5A02G107000.1				TRIUR3_28844-T1
1438	comp1706_c0_seq1	comp1706	seq1			0	NA	NA	NA
1440	comp1708_c0_seq1	comp1708	seq1			0	NA	NA	NA
1441	comp1709_c0_seq1	comp1709	seq1			4.29734	-1.278733486	1.4647173379	0.999991	GCJW01009411.1	Sce_Assembly03_c13388	Lo7_v2_contig_1349806					AK366102.1
1442	comp1710_c0_seq1	comp1710	seq1			0	NA	NA	NA
1443	comp1711_c0_seq1	comp1711	seq1			1.35446	-0.19845804629	2.5562864075	NA	GCJW01024904.1	Sce_Assembly03_c19101	Lo7_v2_contig_2870409		7R	7R	1.1845
1444	comp1712_c0_seq1	comp1712	seq1			3.879	-2.1144500919	1.6204401046	0.999991								AK357984.1	TraesCS3A02G081300.1				TRIUR3_08454-T1
1448	comp1716_c0_seq1	comp1716	seq1			8.31461	-0.15479890653	1.0782246769	0.999991	GCJW01003343.1		Lo7_v2_contig_127144		5R
1449	comp1717_c0_seq1	comp1717	seq1			2.5718	-0.89995869656	1.756509528	0.999991		Sce_Assembly03_c113317	Lo7_v2_contig_2873401			7R	74.8587	AK358875.1	TraesCS7A02G421300.1	TraesCS7B02G321600.1	TraesCS7D02G413600.1	EMT27308	TRIUR3_06388-T1
1450	comp1718_c0_seq1	comp1718	seq1			0	NA	NA	NA
1451	comp1720_c0_seq1	comp1720	seq1			12.5953	0.10313213119	0.85165727909	0.999991	GCJW01027068.1	Sce_Assembly03_c30112	Lo7_v2_contig_1367779					AK376767.1				EMT10701
1453	comp1722_c0_seq1	comp1722	seq1			10.7277	-0.66627049875	0.93633148218	0.999991			Lo7_v2_contig_65374		3R, 5R, 6R
1454	comp1723_c0_seq1	comp1723	seq1			0	NA	NA	NA
1455	comp1724_c0_seq1	comp1724	seq1			0	NA	NA	NA	GCJW01025195.1	Sce_Assembly03_c34040	Lo7_v2_contig_319631	Sc5Loc00622373.4	3R			AK354442.1	TraesCS3A02G184000.1	TraesCS3B02G213900.2	TraesCS3D02G188200.1	EMT24311	TRIUR3_25530-T1	HORVU4Hr1G080640	4H	616741713-616748872	HC_G	Aconitate hydratase 1
1457	comp1725_c0_seq1	comp1725	seq1			0	NA	NA	NA
1459	comp1729_c0_seq1	comp1729	seq1			0	NA	NA	NA
1460	comp1731_c0_seq1	comp1731	seq1			6.86322	0.080325111882	1.0672517427	0.999991	GCJW01022826.1
1461	comp1733_c0_seq1	comp1733	seq1			0	NA	NA	NA
1463	comp1736_c0_seq1	comp1736	seq1			0.142353	1.1812278702	4.0662040614	NA
1467	comp1742_c0_seq1	comp1742	seq1		1	9.87827	-0.29961177462	0.91996037794	0.999991	GCJW01025401.1	Sce_Assembly03_c24875	Lo7_v2_contig_344361		3R, 4R, 5R				TraesCS3A02G358000.2	TraesCS3B02G391000.2	TraesCS3D02G352000.1		TRIUR3_08858-T1	HORVU3Hr1G086490	3H	617373477-617380947	HC_G	Ankyrin repeat family protein
1468	comp1747_c0_seq1	comp1747	seq1			0	NA	NA	NA
1471	comp1749_c0_seq1	comp1749	seq1			3.07679	-0.20716955705	1.5937469302	0.999991			Lo7_v2_contig_126822
1472	comp1750_c0_seq1	comp1750	seq1			4.18409	0.11325161344	1.3984723302	0.999991	GCJW01011391.1	Sce_Assembly03_c17454	Lo7_v2_contig_1354509	Sc3Loc00231931.2	3R	3R	157.39	AK376468.1		TraesCS3B02G501900.1	TraesCS3D02G454200.1			HORVU3Hr1G098950	3H	660374357-660377976	HC_G	Protein kinase superfamily protein
1474	comp1752_c0_seq1	comp1752	seq1			1.72982	-0.46477985219	1.979387433	NA			Lo7_v2_contig_2870911		3R, 5R
1481	comp1760_c0_seq1	comp1760	seq1			2.66365	-0.62973775104	1.7188984639	0.999991			Lo7_v2_contig_74022		1R, 6R
1486	comp1766_c0_seq1	comp1766	seq1			1.05808	2.3924075485	2.9189321752	NA			Lo7_v2_contig_149343		2R, 6R								TRIUR3_21029-T1
1487	comp1767_c0_seq1	comp1767	seq1			0	NA	NA	NA
1489	comp1771_c0_seq1	comp1771	seq1			1.88202	0.31258388444	2.2894335	NA			Lo7_v2_contig_264339
1492	comp1774_c0_seq1	comp1774	seq1			10.8008	0.12122423828	0.8871190214	0.999991			Lo7_v2_contig_126170			5R	180.886
1493	comp1776_c0_seq1	comp1776	seq1			0	NA	NA	NA
1495	comp1778_c0_seq1	comp1778	seq1			0	NA	NA	NA
1497	comp1781_c0_seq1	comp1781	seq1			1.92946	1.9111738707	2.5255732362	NA			Lo7_v2_contig_2882155
1498	comp1782_c0_seq1	comp1782	seq1			0.594907	0.023289136102	3.9969650756	NA			Lo7_v2_contig_1374149
1499	comp1783_c0_seq1	comp1783	seq1			0.581659	-2.5075788086	3.9756464126	NA			Lo7_v2_contig_84347		1R, 2R, 3R, 4R, 5R, 6R
1503	comp1788_c0_seq1	comp1788	seq1			0	NA	NA	NA
1505	comp1790_c0_seq1	comp1790	seq1			3.6089	0.56387505844	1.6116358325	0.999991	GCJW01032420.1		Lo7_v2_contig_219508		1R, 2R, 3R, 5R
1507	comp1792_c0_seq1	comp1792	seq1			2.42887	-0.13707362	1.9829693326	0.999991	GCJW01031814.1	Sce_Assembly03_c37401	Lo7_v2_contig_7864
1509	comp1797_c0_seq1	comp1797	seq1			0	NA	NA	NA
1510	comp1797_c0_seq2	comp1797	seq2			0	NA	NA	NA
1511	comp1798_c0_seq1	comp1798	seq1			9.10663	0.08029561951	1.0064351592	0.999991	GCJW01016230.1		Lo7_v2_contig_1534329	Sc3Loc00757058.1	3R
1512	comp1799_c0_seq1	comp1799	seq1			0	NA	NA	NA
1513	comp1801_c0_seq1	comp1801	seq1			0.177308	-0.54135564729	4.0625037331	NA		Sce_Assembly03_c101816	Lo7_v2_contig_161953		1R, 2R, 3R, 4R, 5R, 6R
1516	comp1805_c0_seq1	comp1805	seq1			0	NA	NA	NA	GCJW01028575.1		Lo7_v2_contig_298242		1R				TraesCS2A02G514600.1	TraesCS2B02G542900.1	TraesCS2D02G516200.1	EMT21215		HORVU2Hr1G114010	2H	730874892-730881352	HC_G	Crossover junction endonuclease EME1
1517	comp1806_c0_seq1	comp1806	seq1			4.2444	0.24953484097	1.3794672261	0.999991	GCJW01027478.1	Sce_Assembly03_c16108	Lo7_v2_contig_2874801	Sc2Loc01452172.1	1R, 2R, 3R, 4R, 5R, 6R, 7R
1518	comp1808_c0_seq1	comp1808	seq1			11.1571	-0.46550920199	0.88755990755	0.999991	GCJW01004892.1	Sce_Assembly03_c19167	Lo7_v2_contig_1376176
1519	comp1809_c0_seq1	comp1809	seq1			1.28118	2.0283401493	3.9045257686	NA
1520	comp1811_c0_seq1	comp1811	seq1			3.67475	-0.54460444207	1.4529685849	0.999991			Lo7_v2_contig_9871			2R	78.9397
1521	comp1812_c0_seq1	comp1812	seq1			1.18063	-1.0598341705	2.5287298829	NA			Lo7_v2_contig_117606		1R, 2R, 3R, 4R, 6R
1522	comp1814_c0_seq1	comp1814	seq1			209.183	-0.094296084525	0.32911736557	0.999991	GCJW01017809.1	Sce_Assembly03_c10243	Lo7_v2_contig_1346490					AK364202.1
1523	comp1815_c0_seq1	comp1815	seq1			6.10467	0.12209737633	1.1227386203	0.999991	GCJW01029994.1	Sce_Assembly03_c30691	Lo7_v2_contig_273953		1R, 2R, 5R
1524	comp1816_c0_seq1	comp1816	seq1			0	NA	NA	NA
1525	comp1817_c0_seq1	comp1817	seq1			17.036	0.96870170925	0.76997200421	0.999991	GCJW01022363.1	Sce_Assembly03_c13998	Lo7_v2_contig_1358376		1R, 7R	7R	66.5149	AK376529.1
1526	comp1818_c0_seq1	comp1818	seq1			0	NA	NA	NA
1527	comp1819_c0_seq1	comp1819	seq1			1.371	0.68371654003	2.5024382186	NA	GCJW01023878.1	Sce_Assembly03_c3462	Lo7_v2_contig_243067	Sc1Loc02093177.1	1R			AK249764.1	TraesCS1A02G029100.1	TraesCS1B02G034700.1	TraesCS1D02G029200.1	EMT28227	TRIUR3_25827-T1	HORVU1Hr1G004040	1H	8638100-8642138	HC_G	Disease resistance protein
1528	comp1821_c0_seq1	comp1821	seq1			0.177308	-0.54135564729	4.0625037331	NA
1529	comp1822_c0_seq1	comp1822	seq1			4.08784	0.17231018738	1.3574465209	0.999991			Lo7_v2_contig_1396990		1R	1R	81.115
1530	comp1823_c0_seq1	comp1823	seq1			0	NA	NA	NA
1531	comp1824_c0_seq1	comp1824	seq1			0	NA	NA	NA
1532	comp1825_c0_seq1	comp1825	seq1			0.322534	1.2373133192	4.0753933359	NA
1533	comp1826_c0_seq1	comp1826	seq1			0	NA	NA	NA
1536	comp1830_c0_seq1	comp1830	seq1			0	NA	NA	NA	GCJW01008853.1	Sce_Assembly03_c515	Lo7_v2_contig_2870205	Sc5Loc01449882.4	2R, 5R, 6R				TraesCS5A02G170600.4	TraesCS5B02G167400.3	TraesCS5D02G175100.4	EMT26073	TRIUR3_27107-T1	HORVU5Hr1G052340	5H	409679065-409689500	HC_G	Cell wall protein AWA1 isoform 2
1538	comp1832_c0_seq1	comp1832	seq1			5.51805	0.58505385656	1.3677387404	0.999991	GCJW01038930.1		Lo7_v2_contig_98529	Sc4Loc02175136.1	3R, 4R	4R	107.172	AK355970.1	TraesCS7A02G113400.1	TraesCS7B02G011200.1	TraesCS7D02G108700.1	EMT30612	TRIUR3_16818-T1	HORVU5Hr1G035350	5H	245004854-245005991	HC_G	Dehydrogenase/reductase SDR family member 4
1539	comp1833_c0_seq1	comp1833	seq1			8.74873	0.58875497711	0.99445355516	0.999991			Lo7_v2_contig_1389039
1540	comp1833_c0_seq2	comp1833	seq2			8.74546	0.68074893139	0.96386476424	0.999991		Sce_Assembly03_c39764
1541	comp1834_c0_seq1	comp1834	seq1			0	NA	NA	NA
1543	comp1836_c0_seq1	comp1836	seq1			0	NA	NA	NA
1544	comp1838_c0_seq1	comp1838	seq1			0	NA	NA	NA
1545	comp1840_c0_seq1	comp1840	seq1			0	NA	NA	NA
1547	comp1843_c0_seq1	comp1843	seq1			0	NA	NA	NA
1549	comp1846_c0_seq1	comp1846	seq1			0.965879	0.49525844878	2.9134523324	NA	GCJW01033125.1		Lo7_v2_contig_64211		4R
1551	comp1850_c0_seq1	comp1850	seq1			64.5007	0.79739824013	0.48077745722	0.999991	GCJW01045073.1	Sce_Assembly03_c830	Lo7_v2_contig_2875951		2R, 6R
1552	comp1851_c0_seq1	comp1851	seq1			3.21841	-0.047688162926	1.5059668976	0.999991	GCJW01003948.1	Sce_Assembly03_c14889	Lo7_v2_contig_1389248		1R, 2R, 3R, 4R, 5R, 6R, 7R
1555	comp1856_c0_seq1	comp1856	seq1			0	NA	NA	NA	GCJW01033450.1		Lo7_v2_contig_146995		6R
1556	comp1858_c0_seq1	comp1858	seq1			2.68284	-0.74320295734	1.7672802466	0.999991	GCJW01025261.1	Sce_Assembly03_c22477	Lo7_v2_contig_298753		1R, 4R, 6R
1557	comp1859_c0_seq1	comp1859	seq1			44.209	-0.49336090328	0.57249029072	0.999991	GCJW01021905.1		Lo7_v2_contig_5146
1559	comp1862_c0_seq1	comp1862	seq1			0	NA	NA	NA	GCJW01022072.1	Sce_Assembly03_c898	Lo7_v2_contig_2871535		7R	7R	70.4869	AK250322.1	TraesCS7A02G279000.1	TraesCS7B02G181200.1	TraesCS7D02G278800.1	EMT14888		HORVU7Hr1G059220	7H	264055354-264061139	HC_G	kinesin-like protein 1
1561	comp1866_c0_seq1	comp1866	seq1			0	NA	NA	NA			Lo7_v2_contig_145037	Sc2Loc00625342.2	2R
1563	comp1870_c0_seq1	comp1870	seq1			12.6941	-0.098847705194	0.82642495207	0.999991	GCJW01025665.1	Sce_Assembly03_c11515	Lo7_v2_contig_1376776	Sc3Loc00379426.1	5R	3R	73.3529		TraesCS3A02G143600.1	TraesCS3B02G169700.1	TraesCS3D02G152000.1	EMT18123	TRIUR3_30629-T1
1564	comp1871_c0_seq1	comp1871	seq1			0	NA	NA	NA
1566	comp1873_c0_seq1	comp1873	seq1			0	NA	NA	NA
1570	comp1878_c0_seq1	comp1878	seq1			0	NA	NA	NA
1572	comp1884_c0_seq1	comp1884	seq1			0.177308	-0.54135564729	4.0625037331	NA	GCJW01013680.1	Sce_Assembly03_c47660	Lo7_v2_contig_363375	Sc2Loc01730054.1	2R	2R	115.857	AK358010.1	TraesCS2A02G490700.1	TraesCS2B02G519100.1	TraesCS2D02G491100.1		TRIUR3_21297-T1	HORVU2Hr1G109590	2H	717280511-717281643	HC_G	HXXXD-type acyl-transferase family protein
1573	comp1886_c0_seq1	comp1886	seq1			0	NA	NA	NA
1574	comp1887_c0_seq1	comp1887	seq1			0	NA	NA	NA			Lo7_v2_contig_1364066		7R
1575	comp1888_c0_seq1	comp1888	seq1			0	NA	NA	NA
1576	comp1889_c0_seq1	comp1889	seq1			0.455848	-0.66468486573	4.0317540719	NA			Lo7_v2_contig_120066		2R, 6R
1577	comp1890_c0_seq1	comp1890	seq1			68.3952	-0.10425544524	0.44620061986	0.999991	GCJW01009974.1	Sce_Assembly03_c1178	Lo7_v2_contig_384426		3R			AK249646.1
1582	comp1896_c0_seq1	comp1896	seq1			0.420893	0.77430545151	4.01575569	NA			Lo7_v2_contig_148276
1583	comp1896_c0_seq2	comp1896	seq2			0.499843	0.32502679854	4.0202241402	NA					5R
1586	comp1899_c0_seq1	comp1899	seq1			0.177308	-0.54135564729	4.0625037331	NA
1587	comp1901_c0_seq1	comp1901	seq1			3.00632	-1.2729939082	1.6442207035	0.999991		Sce_Assembly03_c25213	Lo7_v2_contig_61822					AK355997.1
1588	comp1901_c0_seq2	comp1901	seq2			2.51031	-0.20322798616	1.7202418121	0.999991	GCJW01020502.1				3R				TraesCS3A02G303500.1	TraesCS3B02G332800.1	TraesCS3D02G298300.1		TRIUR3_26431-T1	HORVU3Hr1G073740	3H	554954901-554956186	HC_U	unknown protein; LOCATED IN: chloroplast; Has 35333 Blast hits to 34131 proteins in 2444 species: Archae - 798; Bacteria - 22429; Metazoa - 974; Fungi - 991; Plants - 531; Viruses - 0; Other Eukaryotes - 9610 (source: NCBI BLink).
1589	comp1902_c0_seq1	comp1902	seq1			0.540924	-0.90514993185	3.9906555333	NA			Lo7_v2_contig_262689		4R
1590	comp1904_c0_seq1	comp1904	seq1			240.669	0.014996707983	0.30467693435	0.999991	GCJW01017681.1	Sce_Assembly03_c12301	Lo7_v2_contig_1384182
1596	comp1911_c0_seq1	comp1911	seq1			0.177308	-0.54135564729	4.0625037331	NA			Lo7_v2_contig_72240		2R, 6R
1597	comp1912_c0_seq1	comp1912	seq1			0.313495	-1.3631549632	4.0364987336	NA	GCJW01016266.1	Sce_Assembly03_c16670	Lo7_v2_contig_1359231		1R			AK249438.1
1598	comp1913_c0_seq1	comp1913	seq1			11.9809	0.50122563222	0.85512439946	0.999991	GCJW01028483.1	Sce_Assembly03_c88612	Lo7_v2_contig_1351549		2R	2R	111.472
1599	comp1914_c0_seq1	comp1914	seq1			0	NA	NA	NA
1600	comp1915_c0_seq1	comp1915	seq1			1.52388	-1.6672448713	2.5361473457	NA	GCJW01002779.1		Lo7_v2_contig_4487		1R	4R	91.8577
1601	comp1917_c0_seq1	comp1917	seq1			15.1986	0.70344090533	0.92299565371	0.999991	GCJW01017194.1		Lo7_v2_contig_1351361		3R	3R	100.113		TraesCS3A02G376200.1	TraesCS3B02G408600.1	TraesCS3D02G368900.1			HORVU3Hr1G083670	3H	604452067-604453280	HC_G	Acidic endochitinase
1602	comp1918_c0_seq1	comp1918	seq1			0	NA	NA	NA
1603	comp1919_c0_seq1	comp1919	seq1			0.598201	-0.58890254401	3.984032933	NA	GCJW01038305.1		Lo7_v2_contig_60850	Sc5Loc01934802.1	5R	5R	176.472		TraesCS5A02G525500.1		TraesCS4D02G349700.1	EMT19616	TRIUR3_08993-T1
1606	comp1923_c0_seq1	comp1923	seq1			1.81609	-0.67804844851	2.0672883631	NA	GCJW01006591.1	Sce_Assembly03_c1887	Lo7_v2_contig_2868606					AK356654.1	TraesCS1A02G118700.1		TraesCS1D02G119600.1	EMT03913		HORVU1Hr1G025660	1H	126245410-126246716	HC_G	Pre-mRNA splicing factor PRP38 family protein
1609	comp1926_c0_seq1	comp1926	seq1		4	0	NA	NA	NA
1610	comp1927_c0_seq1	comp1927	seq1			0.406455	-1.7668382905	4.0230086579	NA	GCJW01023896.1	Sce_Assembly03_c60062	Lo7_v2_contig_1353002	Sc2Loc00218960.1				AK370164.1	TraesCS2A02G290600.1	TraesCS2B02G307100.1	TraesCS2D02G288600.1	EMT17345	TRIUR3_30619-T1	HORVU2Hr1G071880	2H	513917440-513919304	HC_G	OJ000315_02.4 protein
1611	comp1927_c0_seq2	comp1927	seq2			0.45872	0.19640380692	4.0544735665	NA	GCJW01023896.1								TraesCS2A02G290600.1	TraesCS2B02G307100.1	TraesCS2D02G288600.1			HORVU2Hr1G071880	2H	513917440-513919304	HC_G	OJ000315_02.4 protein
1613	comp1929_c0_seq1	comp1929	seq1			0.311777	0.3269170234	4.0685838891	NA	GCJW01023395.1		Lo7_v2_contig_65094	Sc4Loc01992705.1				AK367536.1	TraesCS4A02G245100.1	TraesCS4B02G070300.1	TraesCS4D02G069100.1	EMT13445		HORVU4Hr1G011740	4H	36723471-36724089	HC_G	Auxin-repressed 12.5 kDa protein
1614	comp1930_c0_seq1	comp1930	seq1			0	NA	NA	NA			Lo7_v2_contig_62052
1615	comp1931_c0_seq1	comp1931	seq1			19.4882	-0.39498969469	0.68634800045	0.999991	GCJW01003080.1		Lo7_v2_contig_21039		4R, 6R
1618	comp1934_c0_seq1	comp1934	seq1			2.86218	0.27849513197	1.8892033785	0.999991	GCJW01002988.1		Lo7_v2_contig_592791		3R	3R	70.5937	AK372792.1
1619	comp1935_c0_seq1	comp1935	seq1			251.656	-0.15351472702	0.30229012749	0.999991	GCJW01014681.1	Sce_Assembly03_c6330	Lo7_v2_contig_2864459		5R			AK249796.1
1620	comp1936_c0_seq1	comp1936	seq1			0	NA	NA	NA
1621	comp1938_c0_seq1	comp1938	seq1			61.0203	-0.18784195014	0.44543135938	0.999991	GCJW01024644.1	Sce_Assembly03_c16366	Lo7_v2_contig_4854			1R	59.9247	AK250431.1
1625	comp1944_c0_seq1	comp1944	seq1			0	NA	NA	NA
1626	comp1945_c0_seq1	comp1945	seq1		9	1.41312	1.8094031848	2.9829565759	NA			Lo7_v2_contig_1490445		1R, 2R, 3R, 4R, 5R, 6R, 7R						TraesCS3D02G487500.1	EMT25731	TRIUR3_20071-T1	HORVU6Hr1G091160	6H	574967674-574969729	HC_G	DNA (Cytosine-5)-methyltransferase DRM2
1627	comp1947_c0_seq1	comp1947	seq1			5.15402	0.83105123365	1.3021988586	0.999991	GCJW01006603.1		Lo7_v2_contig_66968		5R				TraesCS5A02G158800.2	TraesCS5B02G155300.2	TraesCS5D02G163900.2		TRIUR3_18207-T1	HORVU0Hr1G012520	0H	71939338-71943043	HC_G	DNA binding protein
1631	comp1951_c0_seq1	comp1951	seq1			0	NA	NA	NA
1632	comp1952_c0_seq1	comp1952	seq1			2.8286	1.5387627298	1.846699772	0.999991	GCJW01026209.1	Sce_Assembly03_c22392	Lo7_v2_contig_1393666		4R	4R	72.2091
1633	comp1952_c0_seq2	comp1952	seq2			1.7587	1.2370591433	2.0407355121	NA	GCJW01026209.1				4R
1634	comp1953_c0_seq1	comp1953	seq1			0.411291	2.3274202472	4.0154293085	NA			Lo7_v2_contig_1447621		2R, 3R, 4R, 5R, 6R, 7R
1635	comp1954_c0_seq1	comp1954	seq1			0	NA	NA	NA
1636	comp1954_c0_seq2	comp1954	seq2			0	NA	NA	NA
1637	comp1955_c0_seq1	comp1955	seq1			9.36276	1.0526410549	1.0520558693	0.999991	GCJW01025474.1	Sce_Assembly03_c30695	Lo7_v2_contig_1379825	Sc3Loc00394941.4	3R	3R	71.7686	AK375704.1
1639	comp1959_c0_seq1	comp1959	seq1			0	NA	NA	NA
1640	comp1960_c0_seq1	comp1960	seq1			0.134469	1.1748329442	4.0650134763	NA
1641	comp1961_c0_seq1	comp1961	seq1			1.91158	0.05930562224	2.2998491097	NA		Sce_Assembly03_c51313	Lo7_v2_contig_2873648		3R								TRIUR3_00572-T1
1642	comp1961_c0_seq2	comp1961	seq2			13.3555	0.92932427107	0.81968175825	0.999991					3R
1643	comp1962_c0_seq1	comp1962	seq1			0	NA	NA	NA			Lo7_v2_contig_7904			1R	20.2982
1644	comp1962_c0_seq2	comp1962	seq2			0	NA	NA	NA
1645	comp1963_c0_seq1	comp1963	seq1			1.48104	-0.5101999946	2.8359003966	NA	GCJW01013526.1	Sce_Assembly03_c81388	Lo7_v2_contig_1348341					AK248384.1
1646	comp1964_c0_seq1	comp1964	seq1			0.457003	2.0025091425	4.0410549494	NA	GCJW01000045.1	Sce_Assembly03_c38758	Lo7_v2_contig_144473	Sc2Loc01953412.1	2R				TraesCS2A02G431200.1				TRIUR3_09828-T1
1648	comp1966_c0_seq1	comp1966	seq1			0	NA	NA	NA
1651	comp1969_c0_seq1	comp1969	seq1			0	NA	NA	NA
1652	comp1970_c0_seq1	comp1970	seq1			2.87991	0.33679842123	1.8552498556	0.999991			Lo7_v2_contig_385158			3R	67.8345	AK355011.1
1653	comp1970_c0_seq2	comp1970	seq2			0.819463	-0.2664312144	3.1184796815	NA
1654	comp1971_c0_seq1	comp1971	seq1			0	NA	NA	NA
1655	comp1973_c0_seq1	comp1973	seq1			0	NA	NA	NA	GCJW01015504.1	Sce_Assembly03_c54821	Lo7_v2_contig_211928	Sc1Loc01138724.1	1R, 3R	1R	15.926		TraesCS1A02G027900.1	TraesCS1B02G057500.1	TraesCS1D02G027100.1	EMT07180	TRIUR3_10794-T1	HORVU1Hr1G003990	1H	8525620-8527437	HC_U	unknown function
1656	comp1974_c0_seq1	comp1974	seq1			0.83141	-0.36996950813	3.5099816255	NA			Lo7_v2_contig_2874503		4R	4R	172.003
1657	comp1975_c0_seq1	comp1975	seq1			1.73116	-1.1656451569	2.1871859472	NA	GCJW01024905.1	Sce_Assembly03_c50202	Lo7_v2_contig_1377673		3R
1658	comp1976_c0_seq1	comp1976	seq1			3.11848	-0.77578079913	1.7260621897	0.999991			Lo7_v2_contig_232628		2R	2R	69.8524
1663	comp1980_c0_seq1	comp1980	seq1			0	NA	NA	NA
1665	comp1982_c0_seq1	comp1982	seq1			1.23247	0.25116539118	2.6499980438	NA	GCJW01015524.1		Lo7_v2_contig_1371693		3R			AK362117.1
1666	comp1983_c0_seq1	comp1983	seq1			0	NA	NA	NA
1670	comp1988_c0_seq1	comp1988	seq1			0	NA	NA	NA
1671	comp1989_c0_seq1	comp1989	seq1			4.91833	0.077583830445	1.2641104151	0.999991			Lo7_v2_contig_127050		6R
1672	comp1992_c0_seq1	comp1992	seq1			4.09979	-1.6731469929	1.781082669	0.999991	GCJW01018469.1	Sce_Assembly03_c89728	Lo7_v2_contig_2868268		3R				TraesCS3A02G443400.1	TraesCS3B02G477000.1	TraesCS3D02G435800.1	EMT23336		HORVU3Hr1G096600	3H	653582152-653589021	HC_G	RING finger protein
1673	comp1992_c0_seq2	comp1992	seq2			28.664	0.0048209848953	0.70751918013	0.999991	GCJW01018469.1				3R				TraesCS3A02G443400.1	TraesCS3B02G477000.1	TraesCS3D02G435800.1			HORVU3Hr1G096600	3H	653582152-653589021	HC_G	RING finger protein
1674	comp1994_c0_seq1	comp1994	seq1			0.949869	-0.17843146085	3.7771014359	NA	GCJW01002414.1	Sce_Assembly03_c9308	Lo7_v2_contig_61287		3R, 4R, 6R
1675	comp1994_c0_seq2	comp1994	seq2			7.755	-4.2775789213	1.4381448344	0.495268	GCJW01002414.1				3R, 4R, 6R
1676	comp1995_c0_seq1	comp1995	seq1			0	NA	NA	NA			Lo7_v2_contig_2887152		1R, 3R, 4R, 5R	4R	71.0279
1677	comp1996_c0_seq1	comp1996	seq1			1.31065	-2.6573215256	2.6763176337	NA			Lo7_v2_contig_143551
1678	comp1997_c0_seq1	comp1997	seq1			0	NA	NA	NA
1679	comp1998_c0_seq1	comp1998	seq1			0	NA	NA	NA
1680	comp2001_c0_seq1	comp2001	seq1			0	NA	NA	NA
1685	comp2007_c0_seq1	comp2007	seq1			15.395	-0.32116369046	0.83333014617	0.999991	GCJW01006489.1	Sce_Assembly03_c18445	Lo7_v2_contig_2873426	Sc6Loc01478518.4	6R				TraesCS6A02G222800.1	TraesCS6B02G258500.1	TraesCS6D02G212400.3	EMT07760
1686	comp2008_c0_seq1	comp2008	seq1			0	NA	NA	NA
1687	comp2009_c0_seq1	comp2009	seq1			0	NA	NA	NA
1688	comp2010_c0_seq1	comp2010	seq1			0	NA	NA	NA
1689	comp2011_c0_seq1	comp2011	seq1			0	NA	NA	NA
1690	comp2012_c0_seq1	comp2012	seq1			0	NA	NA	NA	GCJW01032515.1	Sce_Assembly03_c44487	Lo7_v2_contig_179607	Sc4Loc00962652.1	4R				TraesCS6A02G030800.1	TraesCS6B02G044400.1		EMT10648		HORVU6Hr1G005570	6H	12363356-12364512	HC_G	high affinity nitrate transporter 2.6
1692	comp2014_c0_seq1	comp2014	seq1			9.69452	-1.8603745613	1.2785386958	0.999991			Lo7_v2_contig_1359630		5R
1694	comp2017_c0_seq1	comp2017	seq1			0.634311	1.1664123502	3.9354549077	NA			Lo7_v2_contig_87648		2R, 6R
1695	comp2018_c0_seq1	comp2018	seq1			0.419175	2.3322559125	4.0149133701	NA			Lo7_v2_contig_2901919		1R, 2R, 3R, 4R, 5R
1698	comp2023_c0_seq1	comp2023	seq1			0	NA	NA	NA
1699	comp2024_c0_seq1	comp2024	seq1			0	NA	NA	NA
1700	comp2025_c0_seq1	comp2025	seq1			0	NA	NA	NA
1702	comp2027_c0_seq1	comp2027	seq1			5.20988	-0.48655992785	1.5917318475	0.999991	GCJW01033320.1	Sce_Assembly03_c8	Lo7_v2_contig_1354737		1R, 2R, 3R, 4R, 5R, 6R, 7R			AK361306.1						HORVU0Hr1G034360	0H	205943433-205944627	LC_u	undescribed protein
1703	comp2028_c0_seq1	comp2028	seq1			0	NA	NA	NA
1704	comp2029_c0_seq1	comp2029	seq1			99.0068	0.091502331916	0.40389870573	0.999991	GCJW01014931.1	Sce_Assembly03_c38380	Lo7_v2_contig_2866322		1R			AK252967.1	TraesCS1A02G220200.2	TraesCS1B02G233500.2	TraesCS1D02G221700.1		TRIUR3_32121-T1	HORVU1Hr1G056110	1H	411145993-411149621	HC_G	Autophagy-related protein 3
1709	comp2033_c0_seq1	comp2033	seq1			7.87883	0.13892228618	1.0199748174	0.999991	GCJW01001892.1	Sce_Assembly03_c60498	Lo7_v2_contig_79417		1R
1710	comp2033_c0_seq2	comp2033	seq2			3.35207	-0.99521147918	1.6080389619	0.999991	GCJW01001892.1				1R
1711	comp2034_c0_seq1	comp2034	seq1			2.71278	-0.42135286584	1.6388123383	0.999991	GCJW01005026.1	Sce_Assembly03_c12821	Lo7_v2_contig_1350921		3R, 4R	4R	73.7933
1712	comp2035_c0_seq1	comp2035	seq1			0	NA	NA	NA
1714	comp2037_c0_seq1	comp2037	seq1			0	NA	NA	NA
1715	comp2038_c0_seq1	comp2038	seq1			0	NA	NA	NA
1717	comp2040_c0_seq1	comp2040	seq1			0.142353	1.1812278702	4.0662040614	NA			Lo7_v2_contig_34318						TraesCS5A02G058800.1
1720	comp2044_c0_seq1	comp2044	seq1			0.823526	0.28059539091	3.0921122453	NA			Lo7_v2_contig_86644		4R
1721	comp2044_c0_seq2	comp2044	seq2			2.60986	-1.2183834716	1.9031186799	0.999991					4R
1723	comp2046_c0_seq1	comp2046	seq1			0	NA	NA	NA	GCJW01037794.1		Lo7_v2_contig_127424			5R	155.693	AK355580.1	TraesCS5A02G472300.1	TraesCS5B02G485000.1	TraesCS5D02G484900.1	EMT13547	TRIUR3_26169-T1	HORVU5Hr1G112130	5H	638245183-638247091	HC_G	Cytochrome P450 superfamily protein
1724	comp2047_c0_seq1	comp2047	seq1			0	NA	NA	NA
1725	comp2048_c0_seq1	comp2048	seq1		1	3.69772	-0.49160550009	1.5130558584	0.999991	GCJW01041568.1	Sce_Assembly03_c41028	Lo7_v2_contig_163206		1R, 2R, 3R, 4R, 5R, 6R, 7R
1726	comp2049_c0_seq1	comp2049	seq1			0	NA	NA	NA
1727	comp2050_c0_seq1	comp2050	seq1			0	NA	NA	NA
1729	comp2055_c0_seq1	comp2055	seq1			0	NA	NA	NA
1732	comp2059_c0_seq1	comp2059	seq1			0	NA	NA	NA			Lo7_v2_contig_1383399		4R, 5R, 6R
1733	comp2060_c0_seq1	comp2060	seq1			0	NA	NA	NA	GCJW01008880.1	Sce_Assembly03_c5837	Lo7_v2_contig_20698		3R, 4R
1735	comp2064_c0_seq1	comp2064	seq1			0	NA	NA	NA	GCJW01017138.1		Lo7_v2_contig_1359117					AK368254.1	TraesCS2A02G288000.1	TraesCS2B02G304800.1	TraesCS2D02G286300.1		TRIUR3_27406-T1
1736	comp2064_c0_seq2	comp2064	seq2			0	NA	NA	NA	GCJW01017138.1								TraesCS2A02G288000.1	TraesCS2B02G304800.1	TraesCS2D02G286300.1
1737	comp2065_c0_seq1	comp2065	seq1			0	NA	NA	NA
1738	comp2066_c0_seq1	comp2066	seq1			0	NA	NA	NA	GCJW01024615.1	Sce_Assembly03_c605	Lo7_v2_contig_1355718			7R	70.4869		TraesCS7A02G296900.3	TraesCS7B02G198800.8	TraesCS7D02G291500.1	EMT06760	TRIUR3_22355-T1	HORVU7Hr1G067480	7H	351891682-351896745	HC_TE?	DNA/RNA helicase protein
1739	comp2068_c0_seq1	comp2068	seq1			8.23317	2.2978589608	1.1371139845	0.999991	GCJW01027416.1		Lo7_v2_contig_2140430		1R, 2R, 3R, 4R, 5R, 6R, 7R
1741	comp2071_c0_seq1	comp2071	seq1			0	NA	NA	NA
1742	comp2071_c0_seq2	comp2071	seq2			0	NA	NA	NA
1743	comp2072_c0_seq1	comp2072	seq1			0	NA	NA	NA
1744	comp2073_c0_seq1	comp2073	seq1			0	NA	NA	NA
1746	comp2075_c0_seq1	comp2075	seq1			7.41974	0.42834553297	1.0360414885	0.999991
1747	comp2076_c0_seq1	comp2076	seq1			0.981801	-2.2933524997	3.780401773	NA	GCJW01026339.1		Lo7_v2_contig_68211		5R			AK357622.1	TraesCS5A02G188300.2	TraesCS5B02G195300.1	TraesCS5D02G202700.1			HORVU5Hr1G058910	5H	460244843-460246822	HC_G	strictosidine synthase-like 3
1750	comp2080_c0_seq1	comp2080	seq1			0.272373	-0.98290019878	4.0463012928	NA	GCJW01022243.1		Lo7_v2_contig_143996					AK372950.1
1751	comp2081_c0_seq1	comp2081	seq1			0.634311	1.1664123502	3.9354549077	NA			Lo7_v2_contig_144827		1R	1R	73.5077
1752	comp2082_c0_seq1	comp2082	seq1			234.18	0.45429263334	0.33928458202	0.999991	GCJW01018288.1	Sce_Assembly03_c8302	Lo7_v2_contig_126920			2R	68.6587	AK249567.1
1753	comp2087_c0_seq1	comp2087	seq1			0.322534	1.2373133192	4.0753933359	NA	GCJW01028316.1		Lo7_v2_contig_5086	Sc5Loc01856311.1	5R			AK369617.1		TraesCS5B02G217500.1	TraesCS5D02G226400.2			HORVU5Hr1G063510	5H	492893831-492896407	HC_G	glutamate receptor 2.7
1754	comp2088_c0_seq1	comp2088	seq1			4.48563	-0.67890245176	1.3008047407	0.999991		Sce_Assembly03_c23954	Lo7_v2_contig_1435062		1R, 4R
1755	comp2089_c0_seq1	comp2089	seq1			1.13029	0.90760238811	2.8529671995	NA		Sce_Assembly03_c46391	Lo7_v2_contig_262336			5R	107.275
1757	comp2094_c0_seq1	comp2094	seq1			0	NA	NA	NA
1758	comp2095_c0_seq1	comp2095	seq1			1.59578	0.48095072778	2.4196840832	NA		Sce_Assembly03_c21946	Lo7_v2_contig_130768		1R, 3R, 4R, 5R, 6R
1759	comp2097_c0_seq1	comp2097	seq1			0.134469	1.1748329442	4.0650134763	NA
1760	comp2098_c0_seq1	comp2098	seq1			1.10284	1.9424635778	3.1480230485	NA	GCJW01008115.1	Sce_Assembly03_c8486	Lo7_v2_contig_362019	Sc2Loc00242634.3	1R, 2R, 3R, 4R, 6R			AK368323.1	TraesCS2A02G204700.1
1763	comp2102_c0_seq1	comp2102	seq1			0.822377	0.67081702484	3.9971300525	NA
1764	comp2103_c0_seq1	comp2103	seq1			0	NA	NA	NA	GCJW01012017.1	Sce_Assembly03_c7575	Lo7_v2_contig_11270	Sc4Loc00038405.2	2R, 4R			AK249820.1	TraesCS7A02G252200.1	TraesCS7B02G138700.1	TraesCS7D02G250300.1	EMT10492	TRIUR3_29561-T1	HORVU7Hr1G052090	7H	197650536-197655804	HC_G	oligouridylate binding protein 1B
1767	comp2106_c0_seq1	comp2106	seq1			0	NA	NA	NA
1770	comp2109_c0_seq1	comp2109	seq1			0.177308	-0.54135564729	4.0625037331	NA		Sce_Assembly03_c105352	Lo7_v2_contig_232085		4R, 5R
1774	comp2114_c0_seq1	comp2114	seq1			0	NA	NA	NA
1775	comp2116_c0_seq1	comp2116	seq1			0	NA	NA	NA
1776	comp2117_c0_seq1	comp2117	seq1			0.832184	2.0941676024	3.5165615263	NA		Sce_Assembly03_c41350	Lo7_v2_contig_2177429		1R, 2R, 3R, 4R, 5R, 6R, 7R
1777	comp2118_c0_seq1	comp2118	seq1			0	NA	NA	NA			Lo7_v2_contig_194709		2R
1779	comp2120_c0_seq1	comp2120	seq1			0	NA	NA	NA
1780	comp2120_c0_seq2	comp2120	seq2			0	NA	NA	NA
1784	comp2124_c0_seq1	comp2124	seq1			0	NA	NA	NA
1786	comp2126_c0_seq1	comp2126	seq1			4.05767	-0.66532875318	1.5036158288	0.999991
1787	comp2127_c0_seq1	comp2127	seq1			0.177308	-0.54135564729	4.0625037331	NA	GCJW01037474.1	Sce_Assembly03_c36683	Lo7_v2_contig_1697355	Sc7Loc00748073.2	1R, 2R, 3R, 4R, 5R, 6R, 7R			AK376411.1	TraesCS4A02G063900.1	TraesCS4B02G241100.1	TraesCS2D02G589200.1	EMT21592	TRIUR3_08988-T1	HORVU2Hr1G124430	2H	758555788-758557838	HC_G	Cytochrome P450 superfamily protein
1788	comp2128_c0_seq1	comp2128	seq1			0	NA	NA	NA	GCJW01029093.1		Lo7_v2_contig_4508		4R	4R	145.959
1791	comp2137_c0_seq1	comp2137	seq1			2.12419	-0.81990774694	1.86380357	NA	GCJW01021148.1	Sce_Assembly03_c19507	Lo7_v2_contig_60159			6R	66.706
1792	comp2140_c0_seq1	comp2140	seq1			12.9589	1.9163136125	0.97806707161	0.999991
1793	comp2144_c0_seq1	comp2144	seq1			2.02241	-1.1423259395	2.5114849644	NA	GCJW01037526.1		Lo7_v2_contig_257990
1801	comp2153_c0_seq1	comp2153	seq1			0	NA	NA	NA
1804	comp2157_c0_seq1	comp2157	seq1			111.849	-0.077222379019	0.36147309273	0.999991	GCJW01022052.1	Sce_Assembly03_c6556	Lo7_v2_contig_517342		5R			AK249145.1
1806	comp2159_c0_seq1	comp2159	seq1			1.39706	-2.5542286249	2.5693056566	NA	GCJW01023587.1		Lo7_v2_contig_144897	Sc3Loc00620989.1		3R	101.285		TraesCS3A02G380400.1	TraesCS3B02G413000.1	TraesCS3D02G373500.1	EMT18653
1807	comp2160_c0_seq1	comp2160	seq1			0	NA	NA	NA
1808	comp2161_c0_seq1	comp2161	seq1		4	4.13053	0.64799389813	1.4018343467	0.999991			Lo7_v2_contig_387902		1R, 2R, 3R, 4R, 5R, 6R, 7R
1809	comp2163_c0_seq1	comp2163	seq1			0	NA	NA	NA
1811	comp2165_c0_seq1	comp2165	seq1			0	NA	NA	NA
1814	comp2169_c0_seq1	comp2169	seq1			0.27854	0.38014925471	4.0642733675	NA									TraesCS5A02G465700.1		TraesCS5D02G478700.1	EMT21276		HORVU5Hr1G111240	5H	635792748-635798397	HC_G	receptor kinase 1
1816	comp2171_c0_seq1	comp2171	seq1			1.68296	5.33E-05	2.0158621193	NA			Lo7_v2_contig_1390820
1817	comp2172_c0_seq1	comp2172	seq1			0.554975	-0.26947209795	3.9931788454	NA			Lo7_v2_contig_1400193
1819	comp2174_c0_seq1	comp2174	seq1			4.80178	-0.7015917617	1.2910208192	0.999991	GCJW01010380.1		Lo7_v2_contig_1362006		4R			AK369089.1	TraesCS7A02G247200.1	TraesCS7B02G144300.1	TraesCS7D02G245800.1		TRIUR3_28812-T1	HORVU7Hr1G050770	7H	186645943-186649649	HC_G	DNA-binding bromodomain-containing protein
1820	comp2175_c0_seq1	comp2175	seq1			6.00992	-0.16041755027	1.2445913997	0.999991			Lo7_v2_contig_1344018	Sc2Loc00134344.1		2R	114.673		TraesCS2A02G497000.1	TraesCS2B02G525300.1	TraesCS2D02G497200.1		TRIUR3_12937-T1
1821	comp2176_c0_seq1	comp2176	seq1			0.408559	-1.053793976	4.0191260886	NA	GCJW01007164.1	Sce_Assembly03_c26990	Lo7_v2_contig_2877175	Sc4Loc01504753.2	4R						TraesCS7D02G027400.1	EMT22302
1822	comp2177_c0_seq1	comp2177	seq1			0	NA	NA	NA
1825	comp2179_c0_seq1	comp2179	seq1			0	NA	NA	NA
1826	comp2180_c0_seq1	comp2180	seq1			215.597	-0.019210504921	0.33193218369	0.999991	GCJW01021865.1	Sce_Assembly03_c8452	Lo7_v2_contig_126177		1R, 2R, 3R, 4R, 5R, 6R, 7R	1R	151.513	AK249839.1
1827	comp2180_c0_seq2	comp2180	seq2			223.596	0.093841481304	0.31115137578	0.999991	GCJW01021865.1				1R, 2R, 3R, 4R, 5R, 6R, 7R
1828	comp2181_c0_seq1	comp2181	seq1			0.134082	-0.59098902924	4.0714292379	NA					2R
1829	comp2182_c0_seq1	comp2182	seq1			102.618	-0.25468946315	0.39366176273	0.999991	GCJW01027451.1	Sce_Assembly03_c36439	Lo7_v2_contig_233046			2R	71.843	AK252143.1
1831	comp2184_c0_seq1	comp2184	seq1			0	NA	NA	NA
1832	comp2185_c0_seq1	comp2185	seq1			8.10418	-0.56743257123	1.0132036048	0.999991			Lo7_v2_contig_1345038		5R	5R	77.1622
1833	comp2186_c0_seq1	comp2186	seq1			0.268938	1.5721767843	4.0464794749	NA	GCJW01009680.1	Sce_Assembly03_c995	Lo7_v2_contig_61932	Sc7Loc01951314.1	3R			AK251579.1	TraesCS4A02G099200.1	TraesCS4B02G205100.3	TraesCS4D02G206000.1		TRIUR3_35154-T1	HORVU4Hr1G059120	4H	494209102-494213007	HC_G	UDP-glucose 4-epimerase
1834	comp2187_c0_seq1	comp2187	seq1			0	NA	NA	NA
1836	comp2191_c0_seq1	comp2191	seq1			3.5888	-0.27140193641	1.4637565667	0.999991	GCJW01011724.1	Sce_Assembly03_c10447	Lo7_v2_contig_67472		6R	6R	35.3625
1837	comp2192_c0_seq1	comp2192	seq1			0	NA	NA	NA
1839	comp2194_c0_seq1	comp2194	seq1			0	NA	NA	NA
1840	comp2195_c0_seq1	comp2195	seq1			0	NA	NA	NA
1841	comp2196_c0_seq1	comp2196	seq1			79.8483	-0.12784227637	0.40869223749	0.999991	GCJW01016249.1		Lo7_v2_contig_1345940					AK369156.1	TraesCS2A02G171600.1	TraesCS2B02G198100.1		EMT01296		HORVU2Hr1G031910	2H	121700707-121704303	HC_G	Stress responsive alpha-beta barrel domain protein
1846	comp2205_c0_seq1	comp2205	seq1			97.5	-0.047946984503	0.3802964102	0.999991	GCJW01022803.1	Sce_Assembly03_c13491	Lo7_v2_contig_2870067			7R	62.5681	AK250424.1
1850	comp2210_c0_seq1	comp2210	seq1			0	NA	NA	NA
1851	comp2211_c0_seq1	comp2211	seq1			184.549	-0.23500369123	0.33759904098	0.999991	GCJW01022061.1	Sce_Assembly03_c10826	Lo7_v2_contig_399722		6R
1852	comp2211_c0_seq2	comp2211	seq2			63.9649	0.02152604166	0.46737389357	0.999991	GCJW01022061.1				6R
1857	comp2218_c0_seq1	comp2218	seq1			0	NA	NA	NA
1858	comp2220_c0_seq1	comp2220	seq1			0	NA	NA	NA
1862	comp2225_c0_seq1	comp2225	seq1			0	NA	NA	NA
1866	comp2229_c0_seq1	comp2229	seq1			0	NA	NA	NA
1868	comp2231_c0_seq1	comp2231	seq1			8.28847	0.4688054264	1.0082132138	0.999991	GCJW01008838.1	Sce_Assembly03_c909	Lo7_v2_contig_2873061	Sc4Loc01475721.1	4R					TraesCS7B02G103200.1
1871	comp2234_c0_seq1	comp2234	seq1			0	NA	NA	NA
1872	comp2235_c0_seq1	comp2235	seq1			7.70259	0.15303543257	1.0273410792	0.999991	GCJW01022234.1		Lo7_v2_contig_2897481		3R	3R	166.706
1874	comp2239_c0_seq1	comp2239	seq1			6.68532	-0.90215122256	1.2638304375	0.999991	GCJW01035291.1		Lo7_v2_contig_2880511
1875	comp2241_c0_seq1	comp2241	seq1			2.8943	-0.64581727814	1.5756118259	0.999991			Lo7_v2_contig_174608		1R, 4R
1876	comp2241_c0_seq2	comp2241	seq2			0.136186	-0.59884079841	4.0726792113	NA					1R, 2R, 3R, 4R, 5R, 6R
1878	comp2243_c0_seq1	comp2243	seq1			0	NA	NA	NA
1879	comp2244_c0_seq1	comp2244	seq1			139.142	0.282796351	0.34315853902	0.999991
1880	comp2244_c0_seq2	comp2244	seq2			271.118	0.056293991373	0.30264571907	0.999991	GCJW01014521.1	Sce_Assembly03_c6643	Lo7_v2_contig_1384282	Sc3Loc00415420.1	3R			AK366503.1	TraesCS3A02G175000.1		TraesCS3D02G180500.1	EMT11586	TRIUR3_33439-T1	HORVU3Hr1G035380	3H	196463323-196467017	HC_G	syntaxin
1881	comp2245_c0_seq1	comp2245	seq1			1.18522	0.58901479987	2.5235262792	NA		Sce_Assembly03_c59027			1R, 2R, 3R, 4R, 5R, 6R, 7R
1882	comp2246_c0_seq1	comp2246	seq1			0.136186	-0.59884079841	4.0726792113	NA
1883	comp2247_c0_seq1	comp2247	seq1			0	NA	NA	NA
1884	comp2250_c0_seq1	comp2250	seq1			0	NA	NA	NA
1886	comp2254_c0_seq1	comp2254	seq1			0	NA	NA	NA
1887	comp2255_c0_seq1	comp2255	seq1			14.2122	-0.19291394306	0.78639925589	0.999991	GCJW01044145.1		Lo7_v2_contig_2886110		1R, 2R, 3R, 4R, 5R, 6R
1890	comp2259_c0_seq1	comp2259	seq1			0	NA	NA	NA
1893	comp2264_c0_seq1	comp2264	seq1			84.6954	-0.15559436756	0.39826923727	0.999991	GCJW01015386.1	Sce_Assembly03_c6201	Lo7_v2_contig_67713		2R			AK252055.1
1894	comp2265_c0_seq1	comp2265	seq1			12.1592	0.20379228049	0.90261939176	0.999991			Lo7_v2_contig_131370		1R, 4R
1895	comp2265_c0_seq2	comp2265	seq2			9.18753	0.31033622241	1.0091653031	0.999991					1R, 4R
1896	comp2266_c0_seq1	comp2266	seq1			0	NA	NA	NA	GCJW01043106.1	Sce_Assembly03_c52531	Lo7_v2_contig_156951		4R, 5R, 6R
1897	comp2267_c0_seq1	comp2267	seq1			0	NA	NA	NA			Lo7_v2_contig_97768		1R, 3R, 4R, 6R
1898	comp2268_c0_seq1	comp2268	seq1			8.08589	-0.069166490122	1.0076117561	0.999991	GCJW01006601.1	Sce_Assembly03_c35051	Lo7_v2_contig_1344667	Sc1Loc00141232.4	1R				TraesCS1A02G058400.2	TraesCS1B02G076300.1	TraesCS1D02G059200.2
1900	comp2270_c0_seq1	comp2270	seq1			0	NA	NA	NA
1901	comp2273_c0_seq1	comp2273	seq1			8.51619	-0.49150929091	1.0100504991	0.999991	GCJW01028626.1	Sce_Assembly03_c13016	Lo7_v2_contig_387320		4R
1902	comp2275_c0_seq1	comp2275	seq1			0	NA	NA	NA
1903	comp2276_c0_seq1	comp2276	seq1			4.48066	-0.81458618521	1.2991888832	0.999991	GCJW01043278.1	Sce_Assembly03_c104117	Lo7_v2_contig_243682		4R, 7R
1905	comp2280_c0_seq1	comp2280	seq1			0	NA	NA	NA
1907	comp2284_c0_seq1	comp2284	seq1			2.94713	-0.87705577508	1.5831866978	0.999991			Lo7_v2_contig_155883		1R, 2R
1908	comp2285_c0_seq1	comp2285	seq1			0	NA	NA	NA
1909	comp2286_c0_seq1	comp2286	seq1			0	NA	NA	NA
1910	comp2288_c0_seq1	comp2288	seq1			0	NA	NA	NA
1911	comp2289_c0_seq1	comp2289	seq1			0	NA	NA	NA
1912	comp2290_c0_seq1	comp2290	seq1			0	NA	NA	NA
1914	comp2292_c0_seq1	comp2292	seq1			1.0016	1.5536610897	2.9606426923	NA	GCJW01040172.1		Lo7_v2_contig_2972348		4R
1916	comp2294_c0_seq1	comp2294	seq1			0	NA	NA	NA
1917	comp2296_c0_seq1	comp2296	seq1			4.98417	-2.1565248905	1.5009851896	0.999991			Lo7_v2_contig_143700	Sc5Loc00583928.1		5R	152.882			TraesCS5B02G471800.1
1920	comp2300_c0_seq1	comp2300	seq1			0	NA	NA	NA
1921	comp2301_c0_seq1	comp2301	seq1			0	NA	NA	NA			Lo7_v2_contig_216364		3R
1922	comp2302_c0_seq1	comp2302	seq1			1.88567	2.5838819685	2.1794035601	NA	GCJW01028932.1	Sce_Assembly03_c42170	Lo7_v2_contig_1353241		2R, 3R, 5R, 6R
1924	comp2307_c0_seq1	comp2307	seq1			0	NA	NA	NA
1926	comp2309_c0_seq1	comp2309	seq1			0	NA	NA	NA
1927	comp2310_c0_seq1	comp2310	seq1			0	NA	NA	NA			Lo7_v2_contig_517187
1928	comp2311_c0_seq1	comp2311	seq1			1.89981	-2.8298448669	2.3250845474	NA	GCJW01042778.1	Sce_Assembly03_c60060	Lo7_v2_contig_83758		4R
1929	comp2311_c0_seq2	comp2311	seq2			0.134082	-0.59098902924	4.0714292379	NA	GCJW01042778.1				4R
1930	comp2312_c0_seq1	comp2312	seq1			0	NA	NA	NA
1931	comp2314_c0_seq1	comp2314	seq1			19.2044	0.03792533249	0.70525014922	0.999991
1932	comp2315_c0_seq1	comp2315	seq1			0.136186	-0.59884079841	4.0726792113	NA	GCJW01020490.1		Lo7_v2_contig_143094		3R
1933	comp2316_c0_seq1	comp2316	seq1			8.51052	-1.3191531292	1.0904345637	0.999991	GCJW01044708.1		Lo7_v2_contig_2878492		3R	3R	60.6585
1934	comp2318_c0_seq1	comp2318	seq1			0	NA	NA	NA		Sce_Assembly03_c43831	Lo7_v2_contig_2869589		6R	6R	107.883
1937	comp2321_c0_seq1	comp2321	seq1			0	NA	NA	NA
1938	comp2322_c0_seq1	comp2322	seq1			2.19202	-1.1167067499	2.6374485099	NA	GCJW01027900.1	Sce_Assembly03_c58425	Lo7_v2_contig_18076						TraesCS2A02G441200.1	TraesCS2B02G147500.1	TraesCS2D02G437700.1	EMT15404	TRIUR3_05504-T1	HORVU2Hr1G102140	2H	695905369-695918422	HC_G	Nucleolar pre-ribosomal-associated protein 1
1940	comp2324_c0_seq1	comp2324	seq1			6.18353	-0.61939148538	1.265153468	0.999991		Sce_Assembly03_c85790	Lo7_v2_contig_214880		5R
1943	comp2328_c0_seq1	comp2328	seq1			0	NA	NA	NA	GCJW01039688.1	Sce_Assembly03_c34184	Lo7_v2_contig_144195	Sc5Loc00599990.3	3R, 4R, 5R			AK252673.1	TraesCS5A02G260600.3	TraesCS5B02G258900.4	TraesCS5D02G268000.2	EMT17245	TRIUR3_16526-T1	HORVU5Hr1G072420	5H	535442554-535446369	HC_G	HEAT SHOCK PROTEIN 81.4
1945	comp2329_c0_seq1	comp2329	seq1			0	NA	NA	NA
1946	comp2330_c0_seq1	comp2330	seq1			0.593189	1.221082275	4.0163543558	NA	GCJW01016344.1		Lo7_v2_contig_62439	Sc4Loc01958790.1		4R	72.2091	AK360567.1	TraesCS7A02G250600.1	TraesCS7B02G140500.1	TraesCS7D02G249300.1	EMT31097	TRIUR3_01975-T1	HORVU7Hr1G051600	7H	194255051-194263121	HC_G	(RAP Annotation release2) Galactose-binding like domain containing protein
1947	comp2330_c0_seq2	comp2330	seq2			0.134082	-0.59098902924	4.0714292379	NA	GCJW01016344.1								TraesCS7A02G250600.1	TraesCS7B02G140500.1	TraesCS7D02G249300.1			HORVU7Hr1G051600	7H	194255051-194263121	HC_G	(RAP Annotation release2) Galactose-binding like domain containing protein
1948	comp2331_c0_seq1	comp2331	seq1			1.98776	-1.2406258207	2.0608374134	NA			Lo7_v2_contig_2874826			1R	73.5077
1949	comp2333_c0_seq1	comp2333	seq1			0	NA	NA	NA
1950	comp2334_c0_seq1	comp2334	seq1			0	NA	NA	NA
1952	comp2336_c0_seq1	comp2336	seq1			0.598969	1.2198401852	4.0162209804	NA	GCJW01003329.1		Lo7_v2_contig_1405578		2R
1953	comp2337_c0_seq1	comp2337	seq1			3.62984	-0.12618903409	1.4102822213	0.999991		Sce_Assembly03_c42179	Lo7_v2_contig_156493		5R, 6R			AK357014.1
1955	comp2340_c0_seq1	comp2340	seq1			84.8418	0.11208135174	0.40099898997	0.999991	GCJW01012880.1	Sce_Assembly03_c3705	Lo7_v2_contig_3436		3R			AK358315.1
1956	comp2341_c0_seq1	comp2341	seq1			0	NA	NA	NA
1959	comp2343_c0_seq1	comp2343	seq1			0.62699	-2.0749426991	4.0027514242	NA		Sce_Assembly03_c60370	Lo7_v2_contig_1358818		2R
1960	comp2344_c0_seq1	comp2344	seq1			2.75275	-1.3256351835	1.7748958299	0.999991			Lo7_v2_contig_1372991		2R
1961	comp2345_c0_seq1	comp2345	seq1			55.1711	-0.22659203894	0.51944932638	0.999991	GCJW01015728.1	Sce_Assembly03_c38168	Lo7_v2_contig_2873113		5R	7R	70.4869	AK361508.1	TraesCS7A02G375400.1	TraesCS7B02G277000.1	TraesCS7D02G371900.1	EMT11174	TRIUR3_24249-T1	HORVU7Hr1G089700	7H	545550011-545553922	HC_G	heme oxygenase 3
1962	comp2345_c0_seq2	comp2345	seq2			43.5884	-0.19669197335	0.52010005006	0.999991	GCJW01015728.1				5R				TraesCS7A02G375400.1	TraesCS7B02G277000.1	TraesCS7D02G371900.1			HORVU7Hr1G089700	7H	545550011-545553922	HC_G	heme oxygenase 3
1965	comp2349_c0_seq1	comp2349	seq1			6.56898	-0.24478245381	1.1159228336	0.999991			Lo7_v2_contig_1364013		1R, 2R, 3R, 4R, 5R, 6R, 7R
1966	comp2350_c0_seq1	comp2350	seq1			0	NA	NA	NA
1969	comp2353_c0_seq1	comp2353	seq1			0	NA	NA	NA
1970	comp2354_c0_seq1	comp2354	seq1			3.71275	1.5789844714	1.8638258418	0.999991		Sce_Assembly03_c48086	Lo7_v2_contig_68549		1R, 2R, 3R, 4R, 5R, 6R, 7R
1971	comp2355_c0_seq1	comp2355	seq1			4.95496	-0.80670306565	1.2688637447	0.999991	GCJW01020923.1		Lo7_v2_contig_126330	Sc1Loc00083123.1	1R	1R	100.048	AK358413.1	TraesCS1A02G354800.1	TraesCS1B02G366900.1	TraesCS1D02G355700.1	EMT09939		HORVU1Hr1G081020	1H	526825936-526827260	HC_U	unknown function
1972	comp2357_c0_seq1	comp2357	seq1			2.47785	-0.41653874265	1.9706286741	0.999991			Lo7_v2_contig_2875831		2R				TraesCS5A02G124900.1			EMT26501	TRIUR3_32578-T1
1973	comp2358_c0_seq1	comp2358	seq1			3.50483	-0.25145589493	1.4483575588	0.999991	GCJW01020584.1	Sce_Assembly03_c25290	Lo7_v2_contig_122	Sc5Loc00065524.3	5R	5R	162.156	AK367323.1	TraesCS5A02G490600.1		TraesCS4D02G318100.1	EMT28192	TRIUR3_04852-T1	HORVU4Hr1G082880	4H	623319973-623322426	HC_G	ESTs AU029294(E30104)
1974	comp2359_c0_seq1	comp2359	seq1		1	7.54627	-0.57013229751	1.0438271563	0.999991	GCJW01040605.1
1975	comp2360_c0_seq1	comp2360	seq1			1.07725	-1.6202797727	3.1828730471	NA			Lo7_v2_contig_62234	Sc1Loc01955866.1	1R				TraesCS1A02G179200.1	TraesCS1B02G201300.1	TraesCS1D02G177500.1		TRIUR3_25221-T1
1977	comp2363_c0_seq1	comp2363	seq1			5.92915	-0.32972972309	1.1777365936	0.999991		Sce_Assembly03_c92313	Lo7_v2_contig_1360506		6R
1978	comp2365_c0_seq1	comp2365	seq1			3.56453	1.149105613	1.5449932092	0.999991	GCJW01044959.1	Sce_Assembly03_c4870	Lo7_v2_contig_192013		2R, 4R
1979	comp2366_c0_seq1	comp2366	seq1			0	NA	NA	NA
1980	comp2366_c0_seq2	comp2366	seq2			0	NA	NA	NA
1981	comp2368_c0_seq1	comp2368	seq1			1.81049	-2.5406002892	2.4208910297	NA			Lo7_v2_contig_1375517		6R
1984	comp2371_c0_seq1	comp2371	seq1			5.3286	-2.1162281881	1.45795302	0.999991	GCJW01037862.1	Sce_Assembly03_c74738	Lo7_v2_contig_1352675		1R, 2R, 3R, 4R, 5R, 6R
1985	comp2372_c0_seq1	comp2372	seq1			2.81574	-0.5923013636	1.7382579937	0.999991	GCJW01034037.1		Lo7_v2_contig_60706					AK376734.1
1988	comp2375_c0_seq1	comp2375	seq1			0.322534	1.2373133192	4.0753933359	NA	GCJW01010684.1	Sce_Assembly03_c1414	Lo7_v2_contig_152631					AK251271.1	TraesCS2A02G050600.3	TraesCS2B02G063900.1	TraesCS2D02G050300.1	EMT19050	TRIUR3_23001-T1	HORVU2Hr1G007980	2H	16747859-16752937	HC_G	Peptidyl-prolyl cis-trans isomerase
1989	comp2378_c0_seq1	comp2378	seq1			1.02541	-2.0614238556	3.2918328627	NA	GCJW01002498.1	Sce_Assembly03_c1594	Lo7_v2_contig_1354327		3R, 4R, 5R, 6R
1990	comp2379_c0_seq1	comp2379	seq1			59.8548	0.40250528669	0.480941223	0.999991	GCJW01008714.1	Sce_Assembly03_c16579	Lo7_v2_contig_2871009		4R	4R	111.595
1991	comp2380_c0_seq1	comp2380	seq1			0.957608	0.059844273332	2.9206862034	NA			Lo7_v2_contig_1368496			7R	11.6423	AK361458.1
1992	comp2381_c0_seq1	comp2381	seq1			0.96473	1.5168226174	3.3348763104	NA	GCJW01010041.1	Sce_Assembly03_c5358	Lo7_v2_contig_263564		2R				TraesCS4A02G053900.1	TraesCS4B02G250800.3	TraesCS4D02G250700.1	EMT09003	TRIUR3_09009-T1	HORVU4Hr1G068870	4H	567758646-567761849	HC_G	Pentatricopeptide repeat-containing protein
1994	comp2383_c0_seq1	comp2383	seq1			0.598201	-0.58890254401	3.984032933	NA	GCJW01030786.1	Sce_Assembly03_c27723	Lo7_v2_contig_62898		1R, 5R, 6R
1995	comp2384_c0_seq1	comp2384	seq1			73.4514	-0.25204992503	0.42806342286	0.999991	GCJW01011872.1	Sce_Assembly03_c4304	Lo7_v2_contig_1399851			5R	59.7924	AK250045.1
1997	comp2386_c0_seq1	comp2386	seq1			45.8448	-0.32654383452	0.6213794208	0.999991	GCJW01022980.1	Sce_Assembly03_c120894	Lo7_v2_contig_1347559	Sc6Loc00170497.2	1R, 2R, 3R, 4R, 5R, 6R	6R	50.0357		TraesCS6A02G242000.1	TraesCS6B02G282500.1	TraesCS6D02G223900.1	EMT29367
1998	comp2387_c0_seq1	comp2387	seq1			0	NA	NA	NA
1999	comp2388_c0_seq1	comp2388	seq1			0	NA	NA	NA
2002	comp2390_c0_seq1	comp2390	seq1			0	NA	NA	NA
2003	comp2391_c0_seq1	comp2391	seq1			80.3508	-0.029574651304	0.40100425444	0.999991	GCJW01013831.1	Sce_Assembly03_c8043	Lo7_v2_contig_2892643
2004	comp2391_c0_seq2	comp2391	seq2			97.562	0.030671186388	0.39001762676	0.999991	GCJW01013831.1							AK357369.1
2005	comp2393_c0_seq1	comp2393	seq1			0	NA	NA	NA
2013	comp2405_c0_seq1	comp2405	seq1			3.77434	0.37913125491	1.3965411676	0.999991	GCJW01017530.1		Lo7_v2_contig_61882	Sc3Loc01950444.1		3R	29.433	AK357349.1	TraesCS3A02G025800.1	TraesCS3B02G019200.3			TRIUR3_08435-T1
2014	comp2406_c0_seq1	comp2406	seq1			27.0353	0.14609650768	0.60789153573	0.999991	GCJW01027035.1		Lo7_v2_contig_237551		5R, 7R
2020	comp2417_c0_seq1	comp2417	seq1			0.142353	1.1812278702	4.0662040614	NA	GCJW01011841.1	Sce_Assembly03_c20624	Lo7_v2_contig_68435		5R					TraesCS7B02G354400.1
2021	comp2418_c0_seq1	comp2418	seq1			3.58038	0.75616989337	1.7857522722	0.999991			Lo7_v2_contig_6403			7R	70.4869		TraesCS7A02G350900.1	TraesCS7B02G232000.1	TraesCS7D02G327900.1
2022	comp2419_c0_seq1	comp2419	seq1			5.03626	-0.10038963727	1.2458638227	0.999991	GCJW01009762.1	Sce_Assembly03_c1032	Lo7_v2_contig_263786	Sc2Loc01352513.5	1R, 2R, 3R, 5R			AK362078.1	TraesCS3A02G019900.1	TraesCS2B02G271900.3	TraesCS2D02G252800.3	EMT14399	TRIUR3_00496-T1	HORVU1Hr1G057630	1H	420538440-420541659	HC_G	Early-responsive to dehydration stress protein (ERD4)
2024	comp2421_c0_seq1	comp2421	seq1			0	NA	NA	NA			Lo7_v2_contig_63407		1R, 2R, 3R, 4R, 5R, 6R
2025	comp2422_c0_seq1	comp2422	seq1			4.50667	0.75356000039	1.3275971086	0.999991	GCJW01036235.1	Sce_Assembly03_c21862	Lo7_v2_contig_1374305						TraesCS5A02G285000.1	TraesCS5B02G284400.1		EMT22265	TRIUR3_22888-T1
2026	comp2424_c0_seq1	comp2424	seq1			0.582432	-0.20192976442	3.9840928886	NA			Lo7_v2_contig_1393813		1R, 3R
2027	comp2425_c0_seq1	comp2425	seq1			3.83196	0.16646913607	1.3864509521	0.999991		Sce_Assembly03_c24064	Lo7_v2_contig_208452
2028	comp2428_c0_seq1	comp2428	seq1			7.50194	-0.43720016851	1.1567610656	0.999991					7R					TraesCS5B02G569500.1
2029	comp2429_c0_seq1	comp2429	seq1			0	NA	NA	NA
2032	comp2433_c0_seq1	comp2433	seq1		1	0.142353	1.1812278702	4.0662040614	NA	GCJW01029583.1	Sce_Assembly03_c117657	Lo7_v2_contig_283454		7R
2033	comp2434_c0_seq1	comp2434	seq1			0.272373	-0.98290019878	4.0463012928	NA	GCJW01013948.1		Lo7_v2_contig_1362829	Sc2Loc00296344.1				AK361065.1	TraesCS2A02G426000.1	TraesCS2B02G446300.1	TraesCS2D02G424100.1			HORVU2Hr1G099550	2H	687973849-687977410	HC_G	HXXXD-type acyl-transferase family protein
2034	comp2434_c0_seq2	comp2434	seq2			0.272373	-0.98290019878	4.0463012928	NA	GCJW01013948.1								TraesCS2A02G426000.1	TraesCS2B02G446300.1	TraesCS2D02G424100.1			HORVU2Hr1G099550	2H	687973849-687977410	HC_G	HXXXD-type acyl-transferase family protein
2036	comp2437_c0_seq1	comp2437	seq1			1.4027	0.76775011852	2.6085792083	NA			Lo7_v2_contig_1355487		5R	5R	60.1924
2037	comp2438_c0_seq1	comp2438	seq1			8.49579	-0.43818426473	1.0478670739	0.999991			Lo7_v2_contig_125804		2R
2042	comp2451_c0_seq1	comp2451	seq1			0	NA	NA	NA
2045	comp2453_c0_seq1	comp2453	seq1			0	NA	NA	NA
2047	comp2455_c0_seq1	comp2455	seq1			0	NA	NA	NA
2051	comp2464_c0_seq1	comp2464	seq1			0	NA	NA	NA
2052	comp2467_c0_seq1	comp2467	seq1			1.03211	-1.088440483	3.1897421564	NA	GCJW01005223.1	Sce_Assembly03_c53542	Lo7_v2_contig_323716		2R, 3R, 4R
2053	comp2467_c0_seq2	comp2467	seq2			0	NA	NA	NA					2R, 3R, 4R
2055	comp2469_c0_seq1	comp2469	seq1			0.453744	-0.52613715117	4.0032601052	NA
2057	comp2471_c0_seq1	comp2471	seq1			0	NA	NA	NA
2058	comp2472_c0_seq1	comp2472	seq1			7.12976	-0.044213878273	1.1439886188	0.999991
2059	comp2476_c0_seq1	comp2476	seq1			0.319662	0.33497296641	4.0699781541	NA			Lo7_v2_contig_182803		2R, 3R, 4R
2060	comp2478_c0_seq1	comp2478	seq1			0.136186	-0.59884079841	4.0726792113	NA			Lo7_v2_contig_28796		4R				TraesCS4A02G308900.1	TraesCS4B02G005600.1	TraesCS4D02G005300.1	EMT03709
2061	comp2479_c0_seq1	comp2479	seq1			0	NA	NA	NA
2063	comp2481_c0_seq1	comp2481	seq1			0	NA	NA	NA
2065	comp2484_c0_seq1	comp2484	seq1			0.177308	-0.54135564729	4.0625037331	NA	GCJW01026616.1		Lo7_v2_contig_147402						TraesCS6A02G077500.1	TraesCS6B02G104300.1		EMT33452	TRIUR3_02605-T1	HORVU6Hr1G013620	6H	28174627-28175930	HC_G	transferases
2066	comp2485_c0_seq1	comp2485	seq1			8.47382	-0.042070401271	0.97921661335	0.999991		Sce_Assembly03_c12034	Lo7_v2_contig_9615		4R					TraesCS7B02G390200.1		EMT30532
2067	comp2489_c0_seq1	comp2489	seq1			0	NA	NA	NA
2068	comp2496_c0_seq1	comp2496	seq1			0	NA	NA	NA
2069	comp2498_c0_seq1	comp2498	seq1			8.58077	-0.52732304646	1.0474489438	0.999991	GCJW01010944.1	Sce_Assembly03_c22429	Lo7_v2_contig_125763		3R	3R	74.534	AK364800.1
2070	comp2499_c0_seq1	comp2499	seq1			6.40436	0.12314055209	1.1009290035	0.999991	GCJW01006825.1	Sce_Assembly03_c17363	Lo7_v2_contig_68089		1R, 3R, 4R, 5R, 6R, 7R			AK363516.1						HORVU3Hr1G073960	3H	556560110-556568367	HC_G	receptor-like protein kinase 4
2071	comp2499_c0_seq2	comp2499	seq2			8.27112	-0.0092768921374	0.99461144352	0.999991	GCJW01006825.1				1R, 3R, 4R, 5R, 6R, 7R									HORVU3Hr1G073960	3H	556560110-556568367	HC_G	receptor-like protein kinase 4
2072	comp2500_c0_seq1	comp2500	seq1	xyloglucan endotransglucosylase/hydrolase protein 31-like [Brachypodium distachyon]	1	8.16889	2.6989947803	1.1006163055	0.999991	GCJW01016088.1		Lo7_v2_contig_2582		5R			AK362263.1	TraesCS5A02G548500.1	TraesCS4B02G383000.1	TraesCS4D02G358700.1			HORVU4Hr1G090820	4H	646102926-646104636	HC_G	xyloglucan endotransglucosylase/hydrolase 32
2073	comp2501_c0_seq1	comp2501	seq1			0.268551	0.33805821814	4.0676638562	NA	GCJW01027169.1	Sce_Assembly03_c67588	Lo7_v2_contig_1355338	Sc4Loc00238909.1	4R				TraesCS4A02G183000.1	TraesCS4B02G135600.1			TRIUR3_19265-T1
2075	comp2504_c0_seq1	comp2504	seq1			0	NA	NA	NA
2077	comp2509_c0_seq1	comp2509	seq1			0	NA	NA	NA
2078	comp2510_c0_seq1	comp2510	seq1			0	NA	NA	NA
2079	comp2512_c0_seq1	comp2512	seq1			0	NA	NA	NA
2081	comp2516_c0_seq1	comp2516	seq1			8.22215	-0.1675195801	0.99443818901	0.999991	GCJW01018087.1		Lo7_v2_contig_222096			6R	73.1328	AK368782.1	TraesCS6A02G339600.1	TraesCS6B02G370600.1	TraesCS6D02G320200.1	EMT12880	TRIUR3_23848-T1	HORVU0Hr1G017230	0H	92155238-92157965	HC_G	ribonuclease 1
2083	comp2519_c0_seq1	comp2519	seq1			0	NA	NA	NA
2088	comp2529_c0_seq1	comp2529	seq1			3.04234	-0.32540562606	1.834157149	0.999991	GCJW01036729.1	Sce_Assembly03_c28642	Lo7_v2_contig_1357181	Sc2Loc00253445.1	7R	2R	66.6712
2089	comp2530_c0_seq1	comp2530	seq1			2.49921	0.38675762159	2.5506239549	0.999991		Sce_Assembly03_c33830	Lo7_v2_contig_127274		1R, 2R, 3R, 4R, 5R, 6R					TraesCS2B02G487400.1	TraesCS1D02G181100.1			HORVU6Hr1G049190	6H	299497164-299499368	HC_G	Photosystem I P700 chlorophyll a apoprotein A2
2092	comp2534_c0_seq1	comp2534	seq1			4.99716	-0.076834525081	1.3624280694	0.999991	GCJW01024822.1	Sce_Assembly03_c2648	Lo7_v2_contig_2873116		5R	5R	112.121
2093	comp2537_c0_seq1	comp2537	seq1			0	NA	NA	NA
2096	comp2539_c0_seq1	comp2539	seq1			6.97622	0.07280782499	1.0804206989	0.999991	GCJW01036266.1	Sce_Assembly03_c26858	Lo7_v2_contig_64630			5R	58.605
2097	comp2540_c0_seq1	comp2540	seq1			0	NA	NA	NA	GCJW01014912.1		Lo7_v2_contig_233905		4R
2098	comp2541_c0_seq1	comp2541	seq1			0.136186	-0.59884079841	4.0726792113	NA	GCJW01022566.1	Sce_Assembly03_c14419	Lo7_v2_contig_1367069	Sc2Loc00324638.1	2R	2R	71.0493	AK251347.1	TraesCS2A02G198600.1	TraesCS2B02G226000.1	TraesCS2D02G206400.1		TRIUR3_28482-T1	HORVU2Hr1G038760	2H	183805759-183809436	HC_TE?	zinc finger (AN1-like) family protein
2099	comp2542_c0_seq1	comp2542	seq1			0.136186	-0.59884079841	4.0726792113	NA	GCJW01020438.1	Sce_Assembly03_c17777	Lo7_v2_contig_2876844	Sc1Loc01502830.1	1R			AK249084.1	TraesCS1A02G007900.1	TraesCS1B02G011500.1	TraesCS1D02G000400.1	EMT07013	TRIUR3_03661-T1
2102	comp2547_c0_seq1	comp2547	seq1			22.2935	-0.014226587188	0.64736391919	0.999991		Sce_Assembly03_c119769	Lo7_v2_contig_263178	Sc4Loc01347224.1	1R, 4R, 5R, 6R, 7R
2103	comp2551_c0_seq1	comp2551	seq1			0	NA	NA	NA
2104	comp2554_c0_seq1	comp2554	seq1			4.59298	0.07580474307	1.6919429495	0.999991	GCJW01028705.1	Sce_Assembly03_c18459	Lo7_v2_contig_433140		1R, 2R, 3R, 4R, 5R, 6R, 7R							EMT18569
2105	comp2554_c0_seq2	comp2554	seq2			52.1647	-0.52200344751	0.49043263243	0.999991	GCJW01028705.1				1R, 2R, 3R, 4R, 5R, 6R, 7R
2107	comp2558_c0_seq1	comp2558	seq1			0	NA	NA	NA
2108	comp2560_c0_seq1	comp2560	seq1			0	NA	NA	NA
2111	comp2562_c0_seq1	comp2562	seq1			9.33888	-0.32512811958	1.2173114335	0.999991	GCJW01040541.1	Sce_Assembly03_c33792	Lo7_v2_contig_516799		1R, 2R, 3R, 4R, 5R, 6R, 7R
2113	comp2565_c0_seq1	comp2565	seq1			0	NA	NA	NA
2117	comp2567_c0_seq1	comp2567	seq1			3.65255	0.62696384182	1.4281523757	0.999991			Lo7_v2_contig_4673			2R	94.1235
2118	comp2568_c0_seq1	comp2568	seq1			0	NA	NA	NA
2119	comp2569_c0_seq1	comp2569	seq1			0	NA	NA	NA	GCJW01013049.1	Sce_Assembly03_c8975	Lo7_v2_contig_1346126		2R	2R	69.8524
2120	comp2570_c0_seq1	comp2570	seq1			0.781254	0.34549716417	4.0002888783	NA
2122	comp2572_c0_seq1	comp2572	seq1			0	NA	NA	NA
2123	comp2572_c0_seq2	comp2572	seq2			0	NA	NA	NA
2125	comp2576_c0_seq1	comp2576	seq1			526.853	0.069553202583	0.32093215716	0.999991	GCJW01014320.1		Lo7_v2_contig_1368342	Sc5Loc00332561.3		7R	84.8357	AK375655.1		TraesCS7B02G352300.1	TraesCS7D02G441500.1	EMT32015		HORVU7Hr1G102070	7H	611130689-611132570	HC_G	xyloglucan xylosyltransferase 5
2126	comp2578_c0_seq1	comp2578	seq1			0.134082	-0.59098902924	4.0714292379	NA			Lo7_v2_contig_1388520		3R	3R	91.7506		TraesCS3A02G328500.1	TraesCS3B02G358600.1	TraesCS3D02G322100.1		TRIUR3_01712-T1	HORVU3Hr1G078220	3H	577142016-577142826	HC_U	Chromosome 3B
2128	comp2584_c0_seq1	comp2584	seq1			0	NA	NA	NA
2129	comp2585_c0_seq1	comp2585	seq1			0.134469	1.1748329442	4.0650134763	NA		Sce_Assembly03_c44650	Lo7_v2_contig_489710		1R, 2R, 3R, 4R, 5R, 6R, 7R
2130	comp2586_c0_seq1	comp2586	seq1			0.142353	1.1812278702	4.0662040614	NA
2131	comp2587_c0_seq1	comp2587	seq1			80.0828	-0.291778687	0.51512827189	0.999991	GCJW01018173.1		Lo7_v2_contig_2874122		4R
2133	comp2590_c0_seq1	comp2590	seq1			0	NA	NA	NA
2134	comp2591_c0_seq1	comp2591	seq1			14.8187	-0.83969670291	0.89716846262	0.999991			Lo7_v2_contig_67257		2R, 4R
2135	comp2592_c0_seq1	comp2592	seq1			0.177308	-0.54135564729	4.0625037331	NA
2136	comp2596_c0_seq1	comp2596	seq1			0	NA	NA	NA
2137	comp2597_c0_seq1	comp2597	seq1			6.45922	0.33117386849	1.1195837544	0.999991	GCJW01044572.1	Sce_Assembly03_c56847	Lo7_v2_contig_79573		2R, 3R	2R	74.9898
2138	comp2598_c0_seq1	comp2598	seq1			4.62299	0.81486500603	1.4106138621	0.999991	GCJW01024355.1	Sce_Assembly03_c40657	Lo7_v2_contig_264636		2R, 3R			AK357829.1
2139	comp2598_c0_seq2	comp2598	seq2			5.35422	-1.0251244308	1.3549549954	0.999991	GCJW01024355.1				2R, 3R
2140	comp2600_c0_seq1	comp2600	seq1			0	NA	NA	NA
2141	comp2603_c0_seq1	comp2603	seq1			0.319662	0.33497296641	4.0699781541	NA	GCJW01004470.1		Lo7_v2_contig_2868350		4R, 6R
2142	comp2604_c0_seq1	comp2604	seq1			1.90254	-1.3206184834	2.1099738681	NA	GCJW01017091.1		Lo7_v2_contig_1350888		2R	2R	56.3369
2143	comp2605_c0_seq1	comp2605	seq1			0.134082	-0.59098902924	4.0714292379	NA	GCJW01019795.1
2144	comp2606_c0_seq1	comp2606	seq1			0	NA	NA	NA
2145	comp2608_c0_seq1	comp2608	seq1			7.85509	-0.42535268293	1.0211311205	0.999991	GCJW01036195.1	Sce_Assembly03_c54259	Lo7_v2_contig_2871210		2R	2R	74.9898
2147	comp2612_c0_seq1	comp2612	seq1			0.311391	-1.3576821387	4.0354148777	NA	GCJW01039319.1	Sce_Assembly03_c66815	Lo7_v2_contig_303075		1R, 3R, 4R, 6R
2149	comp2614_c0_seq1	comp2614	seq1			0	NA	NA	NA
2150	comp2617_c0_seq1	comp2617	seq1			5.73305	0.21721751682	1.2459082471	0.999991	GCJW01043310.1		Lo7_v2_contig_2058445		1R, 2R, 3R, 4R, 5R, 6R, 7R			AK371157.1		TraesCS7B02G120400.1
2152	comp2619_c0_seq1	comp2619	seq1			0	NA	NA	NA
2153	comp2620_c0_seq1	comp2620	seq1			0	NA	NA	NA
2154	comp2620_c0_seq2	comp2620	seq2			0	NA	NA	NA
2156	comp2622_c0_seq1	comp2622	seq1			0	NA	NA	NA
2157	comp2625_c0_seq1	comp2625	seq1			7.96133	0.39440346943	1.0862328374	0.999991		Sce_Assembly03_c107003	Lo7_v2_contig_24294		6R
2159	comp2627_c0_seq1	comp2627	seq1			1.77554	0.60555683577	2.1455649154	NA			Lo7_v2_contig_382539		2R
2160	comp2628_c0_seq1	comp2628	seq1			0	NA	NA	NA
2161	comp2628_c0_seq2	comp2628	seq2			0	NA	NA	NA
2162	comp2629_c0_seq1	comp2629	seq1			3.70745	-0.68270785109	1.4360206592	0.999991	GCJW01038682.1	Sce_Assembly03_c109643	Lo7_v2_contig_1347535	Sc0Loc00170349.1	7R	7R	4.00085					EMT19690		HORVU5Hr1G123140	5H	663395141-663395782	LC_u	undescribed protein
2163	comp2630_c0_seq1	comp2630	seq1			0	NA	NA	NA			Lo7_v2_contig_1350302			7R	79.2436
2164	comp2631_c0_seq1	comp2631	seq1			1.90517	-0.93340549834	1.9739090401	NA		Sce_Assembly03_c49487	Lo7_v2_contig_67025		1R, 2R, 3R, 4R, 5R, 6R, 7R
2165	comp2632_c0_seq1	comp2632	seq1			0.827734	1.161935338	3.5694646069	NA			Lo7_v2_contig_2870348
2166	comp2633_c0_seq1	comp2633	seq1			311.916	0.14009280246	0.30307132053	0.999991	GCJW01023827.1	Sce_Assembly03_c10305	Lo7_v2_contig_70134					AK355815.1
2167	comp2635_c0_seq1	comp2635	seq1			4.76998	0.32980207829	1.2689646478	0.999991	GCJW01008977.1	Sce_Assembly03_c677						AK365942.1		TraesCS7B02G000400.1	TraesCS5D02G563800.1	EMT22243	TRIUR3_21775-T1	HORVU5Hr1G124610	5H	666821173-666825734	HC_G	LOCATED IN: mitochondrion
2168	comp2636_c0_seq1	comp2636	seq1			0	NA	NA	NA
2170	comp2639_c0_seq1	comp2639	seq1			0.553257	1.4762285099	3.9880890359	NA	GCJW01016830.1		Lo7_v2_contig_64886		1R	7R	99.7772
2171	comp2640_c0_seq1	comp2640	seq1			0	NA	NA	NA
2175	comp2647_c0_seq1	comp2647	seq1			7.46778	-0.56041694822	1.0540943074	0.999991	GCJW01018727.1		Lo7_v2_contig_84087		6R	6R	65.1059	AK374978.1
2176	comp2648_c0_seq1	comp2648	seq1			4.49127	0.56387094288	1.536342812	0.999991	GCJW01035078.1		Lo7_v2_contig_2752		4R				TraesCS7A02G217300.1	TraesCS7B02G124400.1	TraesCS7D02G219000.1	EMT10291	TRIUR3_24680-T1
2177	comp2648_c0_seq2	comp2648	seq2			1.48145	-1.7165077099	2.8131792839	NA	GCJW01035078.1				4R				TraesCS7A02G217300.1	TraesCS7B02G124400.1	TraesCS7D02G219000.1
2179	comp2651_c0_seq1	comp2651	seq1			0	NA	NA	NA
2183	comp2657_c0_seq1	comp2657	seq1			2.72751	-0.54688199421	1.7370000493	0.999991	GCJW01028951.1		Lo7_v2_contig_180585		1R
2187	comp2661_c0_seq1	comp2661	seq1			0	NA	NA	NA			Lo7_v2_contig_1369061		4R
2188	comp2662_c0_seq1	comp2662	seq1			4.5843	-0.24658422839	1.3474920924	0.999991	GCJW01031727.1		Lo7_v2_contig_2870785		4R
2190	comp2665_c0_seq1	comp2665	seq1			205.398	0.075131110489	0.39083782538	0.999991	GCJW01018483.1	Sce_Assembly03_c29301	Lo7_v2_contig_2875800		3R	3R	84.4687
2191	comp2668_c0_seq1	comp2668	seq1			0	NA	NA	NA
2192	comp2669_c0_seq1	comp2669	seq1			0	NA	NA	NA
2198	comp2676_c0_seq1	comp2676	seq1			615.111	0.022818073311	0.28803878564	0.999991	GCJW01018972.1	Sce_Assembly03_c27904	Lo7_v2_contig_2871606		3R	3R	72.9592	AK367137.1
2199	comp2676_c0_seq2	comp2676	seq2			153.73	0.033248110632	0.33884912287	0.999991	GCJW01018972.1				3R
2200	comp2677_c0_seq1	comp2677	seq1			36.4337	-0.023428236975	0.57099350444	0.999991	GCJW01023633.1	Sce_Assembly03_c24437	Lo7_v2_contig_232502
2201	comp2678_c0_seq1	comp2678	seq1			0	NA	NA	NA
2202	comp2679_c0_seq1	comp2679	seq1			9.10694	1.2098925774	1.1261414546	0.999991			Lo7_v2_contig_272933		6R, 7R
2203	comp2680_c0_seq1	comp2680	seq1			10.1211	-0.59709380629	0.92291555559	0.999991	GCJW01031327.1		Lo7_v2_contig_395371		5R
2204	comp2681_c0_seq1	comp2681	seq1			2.53838	-0.78167287863	1.8202573204	0.999991	GCJW01030816.1	Sce_Assembly03_c58323	Lo7_v2_contig_200148			7R	68.096
2205	comp2684_c0_seq1	comp2684	seq1			6.61567	-0.21035454081	1.2448339443	0.999991	GCJW01019552.1		Lo7_v2_contig_274073		5R	5R	85.1536		TraesCS5A02G263300.1	TraesCS5B02G261900.1	TraesCS5D02G270800.1	EMT17569		HORVU5Hr1G072860	5H	536795508-536796705	HC_U	Coffea canephora DH200=94 genomic scaffold
2206	comp2685_c0_seq1	comp2685	seq1			0	NA	NA	NA
2207	comp2686_c0_seq1	comp2686	seq1			7.64663	-0.18125453084	1.0660481756	0.999991	GCJW01016760.1	Sce_Assembly03_c7836	Lo7_v2_contig_62872		2R	2R	74.9898
2208	comp2686_c0_seq2	comp2686	seq2			6.63656	-0.28689994443	1.0982359925	0.999991	GCJW01016760.1				2R
2210	comp2691_c0_seq1	comp2691	seq1			423.549	-0.038244159126	0.30820454964	0.999991	GCJW01017359.1	Sce_Assembly03_c13177	Lo7_v2_contig_6696		1R, 3R			AK371788.1
2211	comp2692_c0_seq1	comp2692	seq1			2.67759	-0.57149805136	1.6753444041	0.999991	GCJW01028194.1	Sce_Assembly03_c63472	Lo7_v2_contig_2869339	Sc3Loc01441014.2		3R	85.672		TraesCS3A02G276700.2	TraesCS3B02G310900.2	TraesCS3D02G276900.1	EMT32222		HORVU3Hr1G070550	3H	533296638-533300589	HC_G	Transferrin receptor protein 2
2212	comp2692_c0_seq2	comp2692	seq2			2.50354	1.9764297119	2.1429808095	0.999991	GCJW01028194.1								TraesCS3A02G276700.2	TraesCS3B02G310900.2	TraesCS3D02G276900.1			HORVU3Hr1G070550	3H	533296638-533300589	HC_G	Transferrin receptor protein 2
2213	comp2693_c0_seq1	comp2693	seq1			2.57066	1.9499121623	1.9543611839	0.999991	GCJW01038281.1		Lo7_v2_contig_2870473					AK354612.1	TraesCS3A02G429900.1	TraesCS3B02G468000.1	TraesCS3D02G425300.1			HORVU3Hr1G094600	3H	646605359-646607159	HC_TE?	HCP-like superfamily protein with MYND-type zinc finger
2214	comp2694_c0_seq1	comp2694	seq1			0	NA	NA	NA
2216	comp2695_c0_seq2	comp2695	seq2			1.63553	0.80661429174	2.2640803484	NA	GCJW01013999.1				2R, 6R				TraesCS7A02G518300.1	TraesCS7B02G434400.1	TraesCS7D02G508200.1			HORVU7Hr1G115600	7H	641882850-641885952	HC_G	heptahelical transmembrane protein1
2217	comp2698_c0_seq1	comp2698	seq1			1.04578	-1.8072481908	2.8819375333	NA		Sce_Assembly03_c12169	Lo7_v2_contig_150209		2R, 3R, 5R, 6R
2218	comp2699_c0_seq1	comp2699	seq1			0	NA	NA	NA
2219	comp2700_c0_seq1	comp2700	seq1			4.54847	-0.93104272213	1.343431479	0.999991			Lo7_v2_contig_325696		1R
2220	comp2702_c0_seq1	comp2702	seq1			1.37693	1.2460502208	2.9302350463	NA		Sce_Assembly03_c79821	Lo7_v2_contig_1348259		4R
2221	comp2703_c0_seq1	comp2703	seq1			3.41838	-0.010285586054	1.4706067001	0.999991			Lo7_v2_contig_2864469		1R	1R	69.8914
2222	comp2706_c0_seq1	comp2706	seq1			9.7637	-1.5568572487	1.086553601	0.999991	GCJW01031191.1		Lo7_v2_contig_144995
2223	comp2707_c0_seq1	comp2707	seq1			39.424	-0.51987076648	0.60332757565	0.999991			Lo7_v2_contig_18761		1R
2224	comp2710_c0_seq1	comp2710	seq1			0.134082	-0.59098902924	4.0714292379	NA			Lo7_v2_contig_264741	Sc4Loc01359407.3	1R, 4R				TraesCS6A02G025200.1	TraesCS6B02G036000.1			TRIUR3_04008-T1	HORVU6Hr1G004830	6H	10420372-10422222	HC_G	3-ketoacyl-CoA synthase 6
2228	comp2717_c0_seq1	comp2717	seq1			1.93346	-0.29026144076	2.1442640143	NA	GCJW01021757.1		Lo7_v2_contig_145671		6R	6R	117.428	AK373000.1
2229	comp2718_c0_seq1	comp2718	seq1			0	NA	NA	NA
2230	comp2721_c0_seq1	comp2721	seq1			1.92445	2.0288730919	2.5821437393	NA			Lo7_v2_contig_2884056		2R
2231	comp2722_c0_seq1	comp2722	seq1			82.3213	-0.065548060667	0.39684777499	0.999991	GCJW01006852.1	Sce_Assembly03_c1669	Lo7_v2_contig_456358
2232	comp2722_c0_seq2	comp2722	seq2			160.853	0.22667358991	0.37474795189	0.999991	GCJW01006852.1
2233	comp2723_c0_seq1	comp2723	seq1			0	NA	NA	NA
2234	comp2724_c0_seq1	comp2724	seq1			0	NA	NA	NA
2235	comp2725_c0_seq1	comp2725	seq1			0.947806	-0.029833772397	2.9728444342	NA		Sce_Assembly03_c77520	Lo7_v2_contig_165436		1R, 2R, 3R, 4R, 5R, 6R, 7R				TraesCS5A02G103600.1	TraesCS7B02G487300.1	TraesCS3D02G197100.1		TRIUR3_04534-T1	HORVU2Hr1G086610	2H	623869604-623870050	HC_G	30S ribosomal protein S7
2237	comp2727_c0_seq1	comp2727	seq1			0	NA	NA	NA
2238	comp2728_c0_seq1	comp2728	seq1			0.134082	-0.59098902924	4.0714292379	NA	GCJW01018271.1		Lo7_v2_contig_233410	Sc3Loc01234030.1				AK357897.1	TraesCS3A02G287600.1	TraesCS3B02G322300.1	TraesCS3D02G287400.1	EMT33031		HORVU3Hr1G068370	3H	518528898-518529293	LC_u	undescribed protein
2240	comp2731_c0_seq1	comp2731	seq1			0	NA	NA	NA	GCJW01013293.1	Sce_Assembly03_c6530	Lo7_v2_contig_3611		2R, 4R				TraesCS7A02G051000.1		TraesCS7D02G045900.2	EMT27483	TRIUR3_09691-T1	HORVU7Hr1G009230	7H	12705013-12710067	HC_G	Chaperone protein DnaJ
2243	comp2735_c0_seq1	comp2735	seq1			5.88965	-0.83099987102	1.2971391943	0.999991			Lo7_v2_contig_358037		2R	2R	133.974
2245	comp2738_c0_seq1	comp2738	seq1			0.134469	1.1748329442	4.0650134763	NA	GCJW01025085.1	Sce_Assembly03_c179	Lo7_v2_contig_12827					AK368017.1	TraesCS7A02G358500.2	TraesCS7B02G269000.1	TraesCS7D02G364200.8	EMT17840	TRIUR3_32087-T1
2246	comp2740_c0_seq1	comp2740	seq1			0	NA	NA	NA
2248	comp2743_c0_seq1	comp2743	seq1			4.28975	1.4408587277	1.5042915054	0.999991	GCJW01034034.1		Lo7_v2_contig_1578249		6R
2249	comp2744_c0_seq1	comp2744	seq1			0	NA	NA	NA	GCJW01017691.1	Sce_Assembly03_c68689	Lo7_v2_contig_2875164			6R	123.426
2252	comp2747_c0_seq1	comp2747	seq1			0	NA	NA	NA
2254	comp2749_c0_seq1	comp2749	seq1			9.80491	-0.50361933409	0.94485232861	0.999991			Lo7_v2_contig_1350067		1R	1R	25.487
2256	comp2751_c0_seq1	comp2751	seq1			0.134469	1.1748329442	4.0650134763	NA	GCJW01018849.1	Sce_Assembly03_c30476	Lo7_v2_contig_127198	Sc1Loc00093678.1				AK358308.1	TraesCS1A02G002200.1	TraesCS1B02G001100.1	TraesCS1D02G004200.2	EMT32301	TRIUR3_00701-T1	HORVU1Hr1G000080	1H	262320-263580	HC_G	Nucleic acid-binding
2257	comp2753_c0_seq1	comp2753	seq1			0	NA	NA	NA
2259	comp2756_c0_seq1	comp2756	seq1			0	NA	NA	NA
2260	comp2756_c0_seq2	comp2756	seq2			0	NA	NA	NA
2261	comp2758_c0_seq1	comp2758	seq1			6.25406	-0.42605660384	1.1333635772	0.999991	GCJW01009811.1	Sce_Assembly03_c2597	Lo7_v2_contig_2872745
2263	comp2761_c0_seq1	comp2761	seq1			0.967602	1.5956907589	4.0115592276	NA
2265	comp2764_c0_seq1	comp2764	seq1			0.447577	-2.1424857341	3.9946283087	NA	GCJW01009820.1	Sce_Assembly03_c18649	Lo7_v2_contig_1349019	Sc2Loc00184212.4	2R	2R	71.0493		TraesCS2A02G206600.1	TraesCS2B02G233800.1	TraesCS2D02G209300.1	EMT21585	TRIUR3_32891-T1	HORVU2Hr1G041430	2H	204397079-204402339	HC_G	Protein kinase superfamily protein
2266	comp2765_c0_seq1	comp2765	seq1			2.67553	-0.41878526546	1.6169415681	0.999991			Lo7_v2_contig_1347632		1R, 2R	1R	59.5309
2268	comp2769_c0_seq1	comp2769	seq1			0	NA	NA	NA
2269	comp2770_c0_seq1	comp2770	seq1			9.73107	-0.18689614215	0.92346969172	0.999991	GCJW01000482.1		Lo7_v2_contig_2427365		1R, 5R
2273	comp2774_c0_seq1	comp2774	seq1			1.46821	1.6022922473	2.327244437	NA			Lo7_v2_contig_67241
2275	comp2776_c0_seq1	comp2776	seq1			0	NA	NA	NA
2276	comp2777_c0_seq1	comp2777	seq1			0.276822	1.9651579561	4.0330705856	NA		Sce_Assembly03_c34345	Lo7_v2_contig_1521293		1R, 2R, 3R, 4R, 5R, 6R
2277	comp2780_c0_seq1	comp2780	seq1			0	NA	NA	NA
2278	comp2781_c0_seq1	comp2781	seq1			0	NA	NA	NA	GCJW01024320.1		Lo7_v2_contig_71700		5R	6R	156.098
2279	comp2783_c0_seq1	comp2783	seq1			0	NA	NA	NA
2280	comp2784_c0_seq1	comp2784	seq1			0	NA	NA	NA
2281	comp2785_c0_seq1	comp2785	seq1			0.322534	1.2373133192	4.0753933359	NA	GCJW01021276.1	Sce_Assembly03_c1841	Lo7_v2_contig_143251	Sc6Loc00571218.1	2R, 6R			AK354669.1	TraesCS6A02G188100.2	TraesCS6B02G234900.1	TraesCS6D02G176700.1	EMT10232	TRIUR3_30205-T1	HORVU6Hr1G050440	6H	305085225-305120435	HC_G	senescence-associated family protein
2283	comp2789_c0_seq1	comp2789	seq1			1.41174	-0.10398656229	2.292787024	NA	GCJW01013689.1	Sce_Assembly03_c43182	Lo7_v2_contig_3262		6R	6R	139.37	AK374600.1	TraesCS3A02G516700.1		TraesCS3D02G524400.1	EMT01863	TRIUR3_02066-T1	HORVU3Hr1G113080	3H	687543729-687548547	HC_G	Leucine-rich repeat-containing protein 23
2284	comp2790_c0_seq1	comp2790	seq1			0	NA	NA	NA
2285	comp2793_c0_seq1	comp2793	seq1			2.77371	0.74745875076	1.5921635788	0.999991			Lo7_v2_contig_1346231		5R
2286	comp2794_c0_seq1	comp2794	seq1			0	NA	NA	NA
2288	comp2796_c0_seq1	comp2796	seq1			1.5508	0.76485952615	2.2334770769	NA			Lo7_v2_contig_1354337		2R	2R	141.55
2289	comp2798_c0_seq1	comp2798	seq1			16.842	-0.86272323947	0.88953643035	0.999991	GCJW01027190.1	Sce_Assembly03_c6303	Lo7_v2_contig_1354393					AK372471.1
2291	comp2801_c0_seq1	comp2801	seq1			0	NA	NA	NA
2293	comp2803_c0_seq1	comp2803	seq1			2.75787	-1.0575399543	1.6664647314	0.999991	GCJW01041309.1		Lo7_v2_contig_2875856					AK376189.1	TraesCS4A02G071900.5	TraesCS4B02G227800.1	TraesCS4D02G228700.4			HORVU4Hr1G063910	4H	535411167-535421398	HC_G	Cell cycle checkpoint protein RAD17
2294	comp2805_c0_seq1	comp2805	seq1			1.44224	-1.8667847369	2.2888546214	NA			Lo7_v2_contig_2525		5R	5R	52.2079
2295	comp2807_c0_seq1	comp2807	seq1			0	NA	NA	NA			Lo7_v2_contig_61023			5R	192.06
2296	comp2808_c0_seq1	comp2808	seq1			8.21081	-0.39536372551	1.0308723695	0.999991	GCJW01031533.1	Sce_Assembly03_c48989	Lo7_v2_contig_232999		6R	6R	99.0282
2297	comp2810_c0_seq1	comp2810	seq1			0	NA	NA	NA
2298	comp2811_c0_seq1	comp2811	seq1			0	NA	NA	NA			Lo7_v2_contig_167999		4R
2299	comp2812_c0_seq1	comp2812	seq1			0	NA	NA	NA
2301	comp2814_c0_seq1	comp2814	seq1			0	NA	NA	NA
2303	comp2816_c0_seq1	comp2816	seq1			40.3552	-0.24774941348	0.50555066735	0.999991	GCJW01011889.1	Sce_Assembly03_c34239	Lo7_v2_contig_2870427		4R
2304	comp2816_c0_seq2	comp2816	seq2			117.369	0.25338007488	0.37872340674	0.999991	GCJW01011889.1				4R
2308	comp2821_c0_seq1	comp2821	seq1			0	NA	NA	NA	GCJW01008108.1	Sce_Assembly03_c105692	Lo7_v2_contig_1367185		1R				TraesCS1A02G144000.2	TraesCS1B02G161400.2	TraesCS1D02G143000.1	EMT20259	TRIUR3_22775-T1	HORVU1Hr1G038370	1H	265802527-265822585	HC_G	Transcriptional regulator ATRX
2311	comp2827_c0_seq1	comp2827	seq1			0	NA	NA	NA
2313	comp2829_c0_seq1	comp2829	seq1			9.20383	0.47338589144	0.96130844688	0.999991	GCJW01015860.1	Sce_Assembly03_c8540	Lo7_v2_contig_66777	Sc5Loc02010405.2	5R			AK374411.1	TraesCS5A02G382600.1	TraesCS5B02G386800.1	TraesCS5D02G392000.1	EMT06709	TRIUR3_17789-T1	HORVU5Hr1G094220	5H	594546798-594548837	HC_G	Auxin-responsive protein IAA13
2314	comp2830_c0_seq1	comp2830	seq1			0.136186	-0.59884079841	4.0726792113	NA
2315	comp2831_c0_seq1	comp2831	seq1			32.7882	0.21764079018	0.55498958615	0.999991	GCJW01009061.1	Sce_Assembly03_c5056	Lo7_v2_contig_2874289
2316	comp2831_c0_seq2	comp2831	seq2			52.8658	0.2557465775	0.47904981475	0.999991	GCJW01009061.1							AK361432.1
2318	comp2834_c0_seq1	comp2834	seq1			0	NA	NA	NA
2319	comp2836_c0_seq1	comp2836	seq1			52.0253	1.0840943143	0.58079723552	0.999991	GCJW01026199.1	Sce_Assembly03_c118057	Lo7_v2_contig_2869212	Sc5Loc01439619.6		5R	63.4216
2320	comp2838_c0_seq1	comp2838	seq1			0	NA	NA	NA
2321	comp2840_c0_seq1	comp2840	seq1			0	NA	NA	NA
2322	comp2841_c0_seq1	comp2841	seq1			0	NA	NA	NA
2323	comp2844_c0_seq1	comp2844	seq1			1.95515	-0.18410029708	2.0061556691	NA	GCJW01000469.1	Sce_Assembly03_c34191	Lo7_v2_contig_2883464		1R, 2R, 3R, 4R, 6R
2327	comp2849_c0_seq1	comp2849	seq1			2.42372	0.58591265328	1.7138956945	0.999991			Lo7_v2_contig_263200		2R, 5R
2329	comp2850_c0_seq1	comp2850	seq1			0	NA	NA	NA
2330	comp2851_c0_seq1	comp2851	seq1			0	NA	NA	NA
2333	comp2856_c0_seq1	comp2856	seq1			0	NA	NA	NA
2338	comp2864_c0_seq1	comp2864	seq1			47.5562	-0.4179722345	0.79853984287	0.999991	GCJW01018339.1	Sce_Assembly03_c13221	Lo7_v2_contig_1355215	Sc1Loc00237796.1		1R	67.4682	AK361414.1	TraesCS1A02G203700.1		TraesCS1D02G207100.3	EMT27550	TRIUR3_09601-T1	HORVU1Hr1G052430	1H	388642041-388643670	HC_G	Chitinase family protein
2339	comp2865_c0_seq1	comp2865	seq1			0	NA	NA	NA
2340	comp2866_c0_seq1	comp2866	seq1			1.21636	-0.45792334413	2.4776321168	NA			Lo7_v2_contig_395		1R
2341	comp2867_c0_seq1	comp2867	seq1			0	NA	NA	NA
2342	comp2868_c0_seq1	comp2868	seq1			0	NA	NA	NA			Lo7_v2_contig_64806		6R	6R	50.0357
2346	comp2875_c0_seq1	comp2875	seq1			0	NA	NA	NA
2349	comp2878_c0_seq1	comp2878	seq1			0.718232	-1.6416165236	3.2882138899	NA		Sce_Assembly03_c55981	Lo7_v2_contig_2884367		1R, 2R, 3R, 4R, 5R, 6R, 7R
2352	comp2880_c0_seq1	comp2880	seq1			0	NA	NA	NA
2353	comp2881_c0_seq1	comp2881	seq1			0	NA	NA	NA
2354	comp2883_c0_seq1	comp2883	seq1			0.27854	0.38014925471	4.0642733675	NA
2360	comp2890_c0_seq1	comp2890	seq1			6.92554	1.3433103182	1.2996430495	0.999991			Lo7_v2_contig_1359129		2R
2362	comp2892_c0_seq1	comp2892	seq1			0.957367	-1.1319552663	3.3610128634	NA			Lo7_v2_contig_1381051		1R, 3R							EMT13931
2364	comp2896_c0_seq1	comp2896	seq1			0.826017	1.5423930415	3.5185969035	NA			Lo7_v2_contig_2871397			4R	91.8577
2365	comp2896_c0_seq2	comp2896	seq2			4.96332	4.1015919064	1.6257697343	0.999991
2366	comp2897_c0_seq1	comp2897	seq1			0	NA	NA	NA
2368	comp2899_c0_seq1	comp2899	seq1			5.48536	-0.76028899543	1.2183880634	0.999991			Lo7_v2_contig_316581		4R
2369	comp2900_c0_seq1	comp2900	seq1			6.81363	-0.36932416477	1.1832924571	0.999991	GCJW01017229.1	Sce_Assembly03_c11544	Lo7_v2_contig_1383064	Sc0Loc00409939.3	1R, 3R			AK250278.1	TraesCS5A02G495300.1	TraesCS4B02G323500.1	TraesCS4D02G319500.1	EMT01413	TRIUR3_09732-T1	HORVU1Hr1G067850	1H	479554328-479556172	HC_G	cytochrome c biogenesis protein family
2370	comp2901_c0_seq1	comp2901	seq1			0	NA	NA	NA
2371	comp2902_c0_seq1	comp2902	seq1			4.65185	-0.40572908443	1.3828390897	0.999991	GCJW01044692.1		Lo7_v2_contig_517208		1R	1R	46.8879	AK369604.1
2373	comp2904_c0_seq1	comp2904	seq1			4.85254	-0.63551709362	1.2523035959	0.999991	GCJW01014690.1	Sce_Assembly03_c7025	Lo7_v2_contig_2868776		6R	6R	50.0357
2374	comp2905_c0_seq1	comp2905	seq1			14.4198	-0.12469466201	1.0087586508	0.999991	GCJW01030015.1		Lo7_v2_contig_144310		2R				TraesCS2A02G414600.1		TraesCS2D02G411900.1	EMT18787
2376	comp2907_c0_seq1	comp2907	seq1			0	NA	NA	NA
2377	comp2908_c0_seq1	comp2908	seq1			6.79404	-0.12729448923	1.0894569965	0.999991	GCJW01045078.1	Sce_Assembly03_c13581	Lo7_v2_contig_264081		1R, 2R, 3R, 4R, 5R, 6R, 7R
2378	comp2909_c0_seq1	comp2909	seq1			0	NA	NA	NA
2380	comp2911_c0_seq1	comp2911	seq1			0	NA	NA	NA	GCJW01008166.1	Sce_Assembly03_c214	Lo7_v2_contig_1356468	Sc5Loc00247642.1	1R, 2R, 5R				TraesCS5A02G081400.1	TraesCS5B02G085000.1	TraesCS5D02G091200.1	EMT01894	TRIUR3_18330-T1	HORVU5Hr1G020580	5H	95899660-95929479	HC_G	DNA repair protein RAD50
2383	comp2914_c0_seq1	comp2914	seq1			0.45872	0.19640380692	4.0544735665	NA			Lo7_v2_contig_65746		3R			AK357805.1
2384	comp2915_c0_seq1	comp2915	seq1			0.445473	-1.7419116294	4.0149243991	NA	GCJW01015422.1		Lo7_v2_contig_160451					AK364296.1	TraesCS7A02G339600.1				TRIUR3_12527-T1	HORVU7Hr1G083550	7H	503806944-503809198	HC_G	Peroxidase superfamily protein
2385	comp2916_c0_seq1	comp2916	seq1			0	NA	NA	NA
2388	comp2919_c0_seq1	comp2919	seq1			0	NA	NA	NA	GCJW01009815.1	Sce_Assembly03_c34129						AK249669.1
2391	comp2923_c0_seq1	comp2923	seq1			4.73848	-0.44664343018	1.4725403563	0.999991			Lo7_v2_contig_1358602		2R
2392	comp2924_c0_seq1	comp2924	seq1			3.48891	0.65135911755	1.4674130436	0.999991	GCJW01022112.1	Sce_Assembly03_c9720	Lo7_v2_contig_2879195			2R	71.843	AK363194.1
2394	comp2927_c0_seq1	comp2927	seq1			0.319662	0.33497296641	4.0699781541	NA			Lo7_v2_contig_13071		3R
2395	comp2928_c0_seq1	comp2928	seq1			0	NA	NA	NA
2396	comp2930_c0_seq1	comp2930	seq1			0.591085	1.4610976966	4.0207830805	NA			Lo7_v2_contig_150842		4R	4R	82.1819
2397	comp2931_c0_seq1	comp2931	seq1			1.71889	0.77951800954	2.0226007107	NA			Lo7_v2_contig_384380
2399	comp2932_c0_seq2	comp2932	seq2			0	NA	NA	NA
2400	comp2934_c0_seq1	comp2934	seq1			0.815014	-2.3161311196	3.9906210231	NA		Sce_Assembly03_c44620	Lo7_v2_contig_1998718		1R, 2R, 3R, 4R, 5R, 6R
2401	comp2935_c0_seq1	comp2935	seq1			0	NA	NA	NA
2404	comp2938_c0_seq1	comp2938	seq1			0.634311	1.1664123502	3.9354549077	NA	GCJW01029026.1				4R			AK359901.1
2407	comp2942_c0_seq1	comp2942	seq1			0	NA	NA	NA
2408	comp2943_c0_seq1	comp2943	seq1			4.65374	0.94861607973	1.4655098847	0.999991			Lo7_v2_contig_385734		5R	5R	112.121
2409	comp2945_c0_seq1	comp2945	seq1			0	NA	NA	NA
2410	comp2946_c0_seq1	comp2946	seq1			0.268164	-1.003226593	4.0497388032	NA			Lo7_v2_contig_1376290		4R
2411	comp2948_c0_seq1	comp2948	seq1			0	NA	NA	NA
2413	comp2951_c0_seq1	comp2951	seq1			4.8169	-0.81876446524	1.4412957964	0.999991	GCJW01020874.1	Sce_Assembly03_c20156	Lo7_v2_contig_2870344	Sc5Loc02091762.1	5R	5R	153.273		TraesCS1A02G265900.1				TRIUR3_06537-T1
2417	comp2954_c0_seq1	comp2954	seq1			11.9091	-0.37681418295	0.87256549829	0.999991	GCJW01013867.1	Sce_Assembly03_c86931	Lo7_v2_contig_1351239		5R	5R	55.452	AK363850.1
2420	comp2958_c0_seq1	comp2958	seq1		1	1.27475	1.2604138105	2.4355230327	NA	GCJW01043400.1	Sce_Assembly03_c102550	Lo7_v2_contig_10542		2R, 6R
2421	comp2959_c0_seq1	comp2959	seq1			0.622781	-2.0676348068	4.0022217184	NA			Lo7_v2_contig_1348096			7R	70.4869
2426	comp2967_c0_seq1	comp2967	seq1		5	8.43794	-0.46786973227	1.1619728663	0.999991			Lo7_v2_contig_1344183			4R	92.6774
2428	comp2969_c0_seq1	comp2969	seq1			8.49926	0.028400485095	1.0555944128	0.999991	GCJW01000004.1	Sce_Assembly03_c30142	Lo7_v2_contig_262738		1R, 4R, 5R	1R	84.7514
2432	comp2974_c0_seq1	comp2974	seq1			0	NA	NA	NA
2434	comp2976_c0_seq1	comp2976	seq1			0	NA	NA	NA
2435	comp2977_c0_seq1	comp2977	seq1			3.72403	0.08518385039	1.4599314572	0.999991	GCJW01027492.1	Sce_Assembly03_c3560	Lo7_v2_contig_143621		2R, 4R, 6R			AK366579.1		TraesCS6B02G040700.1	TraesCS6D02G032300.1	EMT05749	TRIUR3_01686-T1	HORVU5Hr1G009630	5H	23371659-23372508	HC_G	Protein kinase family protein
2436	comp2978_c0_seq1	comp2978	seq1			0	NA	NA	NA
2437	comp2979_c0_seq1	comp2979	seq1			4.1898	0.21180403648	1.3561302721	0.999991			Lo7_v2_contig_59967					AK357842.1
2438	comp2980_c0_seq1	comp2980	seq1			4.12256	-0.5415760405	1.363275073	0.999991	GCJW01024233.1	Sce_Assembly03_c36832	Lo7_v2_contig_135	Sc2Loc00192978.2		2R	69.4556	AK359792.1	TraesCS2A02G168500.2	TraesCS2B02G194700.1	TraesCS2D02G176000.1	EMT21411	TRIUR3_31281-T1
2439	comp2982_c0_seq1	comp2982	seq1			5.22406	0.29013639135	1.3048268329	0.999991	GCJW01028174.1	Sce_Assembly03_c13717	Lo7_v2_contig_2870909		3R	3R	104.866				TraesCS3D02G384600.2
2440	comp2983_c0_seq1	comp2983	seq1			4.40809	0.36447406451	1.3033086274	0.999991		Sce_Assembly03_c80267	Lo7_v2_contig_387367
2441	comp2984_c0_seq1	comp2984	seq1			0	NA	NA	NA
2442	comp2985_c0_seq1	comp2985	seq1			1.13492	-0.670896702	2.4995768216	NA			Lo7_v2_contig_3126	Sc0Loc01666134.2	1R, 6R					TraesCS3B02G577900.1
2443	comp2987_c0_seq1	comp2987	seq1			0.142353	1.1812278702	4.0662040614	NA	GCJW01008069.1	Sce_Assembly03_c54	Lo7_v2_contig_125925	Sc1Loc00077789.2	1R	1R	61.1152		TraesCS1A02G152500.2	TraesCS1B02G169900.4	TraesCS1D02G149400.2	EMT29944	TRIUR3_24207-T1	HORVU1Hr1G040560	1H	286676194-286703804	HC_G	UDP-glucose:glycoprotein glucosyltransferase
2445	comp2989_c0_seq1	comp2989	seq1			0	NA	NA	NA
2447	comp2991_c0_seq1	comp2991	seq1		3	4.28688	1.2647663561	1.527193781	0.999991	GCJW01010818.1		Lo7_v2_contig_60776		4R
2451	comp2995_c0_seq2	comp2995	seq2			0	NA	NA	NA
2454	comp2999_c0_seq1	comp2999	seq1			0.765134	-1.2305578792	3.614363972	NA			Lo7_v2_contig_4643	Sc2Loc01829214.1		2R	82.1144
2455	comp2999_c0_seq2	comp2999	seq2			0	NA	NA	NA
2456	comp3000_c0_seq1	comp3000	seq1			0	NA	NA	NA
2459	comp3003_c0_seq1	comp3003	seq1			5.63649	-0.047737980277	1.1653435471	0.999991	GCJW01041314.1	Sce_Assembly03_c19619	Lo7_v2_contig_7168		4R	4R	78.988
2460	comp3004_c0_seq1	comp3004	seq1			0.313495	-1.3631549632	4.0364987336	NA	GCJW01011698.1	Sce_Assembly03_c59903	Lo7_v2_contig_1345546	Sc0Loc00150218.4	6R	6R	63.0891
2461	comp3005_c0_seq1	comp3005	seq1			10.7629	-0.031037291708	0.90000730548	0.999991			Lo7_v2_contig_12038		3R
2463	comp3007_c0_seq1	comp3007	seq1			5.17183	-1.1622858358	1.3097207231	0.999991	GCJW01029194.1		Lo7_v2_contig_1381485	Sc2Loc00402744.1	2R	2R	111.472		TraesCS6A02G100000.1	TraesCS2B02G511900.1	TraesCS2D02G485500.1		TRIUR3_03764-T1	HORVU1Hr1G000320	1H	1040657-1041307	HC_G	Esterase/lipase/thioesterase family protein
2464	comp3007_c0_seq2	comp3007	seq2			0.45872	0.19640380692	4.0544735665	NA	GCJW01029194.1				2R				TraesCS6A02G100000.1	TraesCS2B02G511900.1	TraesCS2D02G485500.1			HORVU1Hr1G000320	1H	1040657-1041307	HC_G	Esterase/lipase/thioesterase family protein
2466	comp3010_c0_seq1	comp3010	seq1			2.58998	-0.92303258013	1.9571471732	0.999991	GCJW01028498.1	Sce_Assembly03_c8488	Lo7_v2_contig_1344303		5R			AK370143.1
2471	comp3014_c0_seq1	comp3014	seq1			0.311777	0.3269170234	4.0685838891	NA
2475	comp3018_c0_seq1	comp3018	seq1			23.1158	-0.061412996547	0.71346981212	0.999991		Sce_Assembly03_c55547			4R
2476	comp3019_c0_seq1	comp3019	seq1			266.278	-0.0040961956632	0.30229928609	0.999991	GCJW01017257.1	Sce_Assembly03_c9585	Lo7_v2_contig_89904			7R	118.994
2479	comp3022_c0_seq1	comp3022	seq1			0.681173	-0.061241725379	3.3382001721	NA	GCJW01021785.1	Sce_Assembly03_c35265	Lo7_v2_contig_64486	Sc4Loc01985538.1	4R	4R	70.6311	AK250794.1	TraesCS4A02G223200.1	TraesCS4B02G092900.1	TraesCS4D02G089600.1			HORVU2Hr1G051180	2H	299275341-299277181	HC_G	receptor kinase 2
2480	comp3023_c0_seq1	comp3023	seq1			0	NA	NA	NA	GCJW01021325.1	Sce_Assembly03_c74202	Lo7_v2_contig_566599		5R	5R	104.048	AK358124.1		TraesCS5B02G318800.1	TraesCS5D02G324600.1		TRIUR3_18230-T1	HORVU5Hr1G081310	5H	563781069-563783830	HC_G	UDP-Glycosyltransferase superfamily protein
2482	comp3025_c0_seq1	comp3025	seq1			0	NA	NA	NA
2484	comp3027_c0_seq1	comp3027	seq1			7.94251	0.15013751869	1.0474934903	0.999991	GCJW01002374.1	Sce_Assembly03_c21528	Lo7_v2_contig_61636		2R	5R	182.857
2485	comp3028_c0_seq1	comp3028	seq1			0	NA	NA	NA
2487	comp3034_c0_seq1	comp3034	seq1			0.724399	-0.49520367974	2.9615174256	NA	GCJW01024327.1		Lo7_v2_contig_91761		1R, 2R								TRIUR3_16314-T1
2489	comp3036_c0_seq1	comp3036	seq1			0	NA	NA	NA
2493	comp3042_c0_seq1	comp3042	seq1			0	NA	NA	NA
2494	comp3043_c0_seq1	comp3043	seq1			0.867907	2.3553597872	3.1058210432	NA			Lo7_v2_contig_59790		1R, 2R
2498	comp3047_c0_seq1	comp3047	seq1			0	NA	NA	NA
2499	comp3048_c0_seq1	comp3048	seq1			26.2031	0.056730943042	0.60657044201	0.999991	GCJW01001119.1	Sce_Assembly03_c65015	Lo7_v2_contig_345440		1R, 2R, 3R, 4R, 7R
2500	comp3049_c0_seq1	comp3049	seq1			0	NA	NA	NA
2502	comp3053_c0_seq1	comp3053	seq1			38.1983	-0.42809362983	0.54323973042	0.999991
2504	comp3055_c0_seq1	comp3055	seq1			1.49623	-1.6858986156	2.3313938408	NA		Sce_Assembly03_c56899	Lo7_v2_contig_177198		1R, 2R, 3R, 4R, 5R, 7R	2R	134.37
2506	comp3057_c0_seq1	comp3057	seq1			7.52031	0.17041090772	1.0364996101	0.999991			Lo7_v2_contig_6651	Sc3Loc02007822.3	3R	3R	88.9113		TraesCS3A02G298500.1	TraesCS3B02G338000.1	TraesCS3D02G303400.1	EMT31296	TRIUR3_13484-T1	HORVU3Hr1G074720	3H	559499821-559501574	HC_U	unknown function
2507	comp3059_c0_seq1	comp3059	seq1			28.4527	-0.020550582509	0.62038631081	0.999991	GCJW01020103.1	Sce_Assembly03_c12224	Lo7_v2_contig_1353045	Sc5Loc00219238.1	5R	5R	153.273	AK357661.1	TraesCS5A02G466800.1	TraesCS5B02G478600.1	TraesCS5D02G479700.1	EMT10628	TRIUR3_04346-T1	HORVU5Hr1G111330	5H	635934947-635939359	HC_U	unknown function
2508	comp3061_c0_seq1	comp3061	seq1			17.9871	0.064859981988	0.77818182975	0.999991
2510	comp3063_c0_seq1	comp3063	seq1		1	2.66744	-1.2729118491	1.8747476742	0.999991			Lo7_v2_contig_2870486
2514	comp3070_c0_seq1	comp3070	seq1			0	NA	NA	NA
2519	comp3078_c0_seq1	comp3078	seq1			0	NA	NA	NA
2521	comp3080_c0_seq1	comp3080	seq1			0	NA	NA	NA
2522	comp3081_c0_seq1	comp3081	seq1			0	NA	NA	NA
2524	comp3083_c0_seq1	comp3083	seq1			0	NA	NA	NA	GCJW01020379.1		Lo7_v2_contig_1360436		1R, 3R	1R	147.89		TraesCS1A02G435100.1	TraesCS1B02G470900.1	TraesCS1D02G444200.1	EMT00946	TRIUR3_17234-T1	HORVU1Hr1G094160	1H	554708780-554709848	HC_G	calmodulin like 43
2525	comp3084_c0_seq1	comp3084	seq1			11.2385	0.21675645695	0.88556079912	0.999991			Lo7_v2_contig_5595		4R
2526	comp3085_c0_seq1	comp3085	seq1			8.66111	-0.42880088064	0.97320915595	0.999991	GCJW01022366.1	Sce_Assembly03_c47406	Lo7_v2_contig_1369027		2R	2R	72.6337	AK376648.1						HORVU2Hr1G073890	2H	534082705-534083163	LC_u	undescribed protein
2527	comp3086_c0_seq1	comp3086	seq1			0.136186	-0.59884079841	4.0726792113	NA					5R
2528	comp3086_c0_seq2	comp3086	seq2			0.27854	0.38014925471	4.0642733675	NA	GCJW01015795.1	Sce_Assembly03_c116588	Lo7_v2_contig_1584305		1R, 2R, 3R, 4R, 5R, 6R, 7R
2529	comp3087_c0_seq1	comp3087	seq1			17.6551	-0.65921401038	0.77743210961	0.999991		Sce_Assembly03_c70313	Lo7_v2_contig_1411024		1R, 2R, 3R, 4R, 5R, 6R, 7R
2530	comp3088_c0_seq1	comp3088	seq1			13.281	-1.0034591621	0.97826255721	0.999991	GCJW01022119.1	Sce_Assembly03_c7920	Lo7_v2_contig_2928							TraesCS7B02G000600.1	TraesCS5D02G563400.1	EMT06728	TRIUR3_21273-T1
2531	comp3089_c0_seq1	comp3089	seq1			0	NA	NA	NA
2532	comp3092_c0_seq1	comp3092	seq1			1.52985	-0.94575707267	2.2602593893	NA			Lo7_v2_contig_61370		1R, 2R, 3R, 4R, 5R, 6R
2533	comp3095_c0_seq1	comp3095	seq1			0	NA	NA	NA
2534	comp3096_c0_seq1	comp3096	seq1			1.01026	2.6025054856	2.9170838525	NA			Lo7_v2_contig_774523		2R
2535	comp3096_c0_seq2	comp3096	seq2			0	NA	NA	NA					1R
2536	comp3097_c0_seq1	comp3097	seq1			0	NA	NA	NA
2537	comp3099_c0_seq1	comp3099	seq1			9.90849	-0.66853466374	1.0677960029	0.999991	GCJW01022428.1	Sce_Assembly03_c5795	Lo7_v2_contig_211193	Sc6Loc01135291.2	6R			AK252174.1	TraesCS6A02G382600.2	TraesCS6B02G421500.1	TraesCS6D02G367400.1	EMT20808	TRIUR3_05935-T1	HORVU6Hr1G089540	6H	570019114-570020991	HC_G	Sugar transporter SWEET
2538	comp3100_c0_seq1	comp3100	seq1			0	NA	NA	NA
2539	comp3102_c0_seq1	comp3102	seq1			1.25572	-1.3575060838	2.6964738831	NA	GCJW01026761.1	Sce_Assembly03_c38345	Lo7_v2_contig_1357733		3R	3R	137.714		TraesCS3A02G441500.2	TraesCS3B02G475400.2	TraesCS3D02G434300.2	EMT22811	TRIUR3_02324-T1
2540	comp3103_c0_seq1	comp3103	seq1			0	NA	NA	NA
2541	comp3104_c0_seq1	comp3104	seq1			85.5045	-0.19002962808	0.40856808421	0.999991	GCJW01008981.1	Sce_Assembly03_c501	Lo7_v2_contig_2882247	Sc4Loc01530049.3	4R			AK370995.1	TraesCS7A02G166800.5	TraesCS7B02G071400.2	TraesCS7D02G167400.4	EMT03241	TRIUR3_09953-T1	HORVU7Hr1G034850	7H	74459595-74467919	HC_G	Hydroxyproline-rich glycoprotein-like
2544	comp3107_c0_seq1	comp3107	seq1			0	NA	NA	NA
2545	comp3108_c0_seq1	comp3108	seq1			0.733052	0.91624873186	3.7336973319	NA	GCJW01024879.1	Sce_Assembly03_c60024	Lo7_v2_contig_1850699		1R, 2R, 3R, 4R, 5R, 6R, 7R
2546	comp3110_c0_seq1	comp3110	seq1			0	NA	NA	NA
2547	comp3112_c0_seq1	comp3112	seq1			2.89203	0.71142657594	1.6393506751	0.999991	GCJW01023812.1	Sce_Assembly03_c2818	Lo7_v2_contig_2979798		1R, 2R, 3R, 4R, 5R, 6R, 7R							EMT30525		HORVU4Hr1G021060	4H	106480174-106480812	HC_G	Disease resistance protein RGA2
2548	comp3112_c0_seq2	comp3112	seq2			2.43652	0.72546076084	2.0928455004	0.999991					1R, 2R, 3R, 4R, 5R, 6R, 7R
2549	comp3113_c0_seq1	comp3113	seq1			4.15789	-1.6796434226	1.5060558676	0.999991								AK362891.1						HORVU5Hr1G103720	5H	617103718-617105909	HC_G	Phosphatidylglycerol/phosphatidylinositol transfer protein
2552	comp3118_c0_seq1	comp3118	seq1			0	NA	NA	NA	GCJW01039356.1		Lo7_v2_contig_68584		5R, 7R
2556	comp3122_c0_seq1	comp3122	seq1			0	NA	NA	NA					1R, 2R, 3R, 4R, 5R, 6R, 7R
2557	comp3123_c0_seq1	comp3123	seq1			0	NA	NA	NA
2559	comp3128_c0_seq1	comp3128	seq1			0.863458	-0.27954228898	3.126246822	NA	GCJW01038273.1	Sce_Assembly03_c35508	Lo7_v2_contig_225058		4R
2560	comp3129_c0_seq1	comp3129	seq1			4.57617	0.49899144359	1.3199207882	0.999991			Lo7_v2_contig_1353396		6R
2564	comp3132_c0_seq1	comp3132	seq1			0	NA	NA	NA
2565	comp3133_c0_seq1	comp3133	seq1			0.134082	-0.59098902924	4.0714292379	NA
2566	comp3136_c0_seq1	comp3136	seq1			0.177308	-0.54135564729	4.0625037331	NA
2567	comp3138_c0_seq1	comp3138	seq1			0.852701	-1.2914075787	3.0722272518	NA	GCJW01002021.1	Sce_Assembly03_c52075	Lo7_v2_contig_2046288		1R, 2R, 3R, 4R, 5R, 6R
2568	comp3139_c0_seq1	comp3139	seq1			0	NA	NA	NA
2570	comp3141_c0_seq1	comp3141	seq1			0	NA	NA	NA
2572	comp3143_c0_seq1	comp3143	seq1			4.95934	0.043076481534	1.2564043892	0.999991		Sce_Assembly03_c61085	Lo7_v2_contig_1378876		3R, 4R, 5R
2573	comp3143_c1_seq1	comp3143	seq1			18.437	0.68968520692	0.70766391416	0.999991					1R, 2R, 3R, 4R, 5R, 6R, 7R
2574	comp3144_c0_seq1	comp3144	seq1			0.585868	-1.9867779895	4.0063940169	NA	GCJW01011078.1	Sce_Assembly03_c12628	Lo7_v2_contig_2010709		2R
2576	comp3147_c0_seq1	comp3147	seq1			4.72656	0.089351815843	1.5575278172	0.999991		Sce_Assembly03_c33789	Lo7_v2_contig_382535	Sc6Loc01679935.1	1R, 2R, 3R, 4R, 5R, 6R, 7R				TraesCS4A02G074600.1	TraesCS2B02G330900.1	TraesCS4D02G043800.1		TRIUR3_10313-T1	HORVU2Hr1G121370	2H	751533894-751539417	HC_U	Chromosome 3B
2577	comp3148_c0_seq1	comp3148	seq1			0	NA	NA	NA	GCJW01024924.1	Sce_Assembly03_c29747	Lo7_v2_contig_1347194		4R
2578	comp3151_c0_seq1	comp3151	seq1			0	NA	NA	NA			Lo7_v2_contig_82429		3R
2580	comp3153_c0_seq1	comp3153	seq1			51.0718	-0.10439787631	0.48091867815	0.999991	GCJW01019345.1	Sce_Assembly03_c16771	Lo7_v2_contig_1348273			7R	62.5681
2581	comp3154_c0_seq1	comp3154	seq1			0	NA	NA	NA
2582	comp3155_c0_seq1	comp3155	seq1			4.17077	-0.2945033665	1.3395902874	0.999991	GCJW01028848.1		Lo7_v2_contig_159880		3R
2584	comp3158_c0_seq1	comp3158	seq1			9.10947	-0.58696496376	1.1200101475	0.999991	GCJW01020093.1		Lo7_v2_contig_2998		1R			AK248985.1	TraesCS2A02G474200.1	TraesCS2B02G497700.1	TraesCS2D02G473900.1	EMT00293		HORVU2Hr1G107060	2H	711116456-711117507	HC_U	unknown function
2586	comp3161_c0_seq1	comp3161	seq1			0.631052	-0.91403583842	3.9229040303	NA		Sce_Assembly03_c63517	Lo7_v2_contig_3905		4R
2588	comp3162_c0_seq2	comp3162	seq2			1.21387	-0.44248595793	2.7647648113	NA	GCJW01012669.1		Lo7_v2_contig_2873456						TraesCS3A02G535000.1	TraesCS3B02G612100.1	TraesCS3D02G540500.1			HORVU3Hr1G116730	3H	696247676-696250454	HC_U	Domain of unknown function (DUF966)
2589	comp3164_c0_seq1	comp3164	seq1			0	NA	NA	NA
2590	comp3165_c0_seq1	comp3165	seq1			2.54123	0.88010181255	1.894764066	0.999991	GCJW01029991.1	Sce_Assembly03_c10268	Lo7_v2_contig_8167		1R, 2R				TraesCS6A02G408100.1	TraesCS6B02G453900.1
2591	comp3165_c0_seq2	comp3165	seq2			4.57322	-0.66514668488	1.438611966	0.999991	GCJW01027744.1				1R, 6R				TraesCS6A02G408100.1	TraesCS6B02G453900.1
2592	comp3166_c0_seq1	comp3166	seq1			0	NA	NA	NA
2593	comp3168_c0_seq1	comp3168	seq1		1	0	NA	NA	NA
2594	comp3170_c0_seq1	comp3170	seq1			0	NA	NA	NA
2595	comp3171_c0_seq1	comp3171	seq1			61.5503	-0.061639239285	0.44257539749	0.999991	GCJW01014166.1	Sce_Assembly03_c3623	Lo7_v2_contig_8439			7R	68.096	AK361936.1
2596	comp3172_c0_seq1	comp3172	seq1			0	NA	NA	NA
2597	comp3174_c0_seq1	comp3174	seq1			54.5241	0.063539135665	0.45370779158	0.999991	GCJW01013543.1	Sce_Assembly03_c5596	Lo7_v2_contig_1397064	Sc2Loc00467033.2	2R, 4R	2R	85.2864	AK363534.1	TraesCS2A02G390700.2	TraesCS2B02G408600.1	TraesCS2D02G387900.2	EMT14694	TRIUR3_11478-T1	HORVU2Hr1G092840	2H	655507501-655510550	HC_G	Poly(U)-specific endoribonuclease-B
2598	comp3177_c0_seq1	comp3177	seq1			1.02603	1.8720387885	3.2504040932	NA			Lo7_v2_contig_156572	Sc0Loc00787952.2	3R, 6R
2599	comp3178_c0_seq1	comp3178	seq1			9.96938	-0.12139411161	0.95190851361	0.999991			Lo7_v2_contig_68778		1R, 2R, 6R
2600	comp3179_c0_seq1	comp3179	seq1			3.98837	0.78966770081	1.4582110688	0.999991	GCJW01044183.1	Sce_Assembly03_c11356	Lo7_v2_contig_1396271		1R, 2R, 4R, 5R
2601	comp3180_c0_seq1	comp3180	seq1			0	NA	NA	NA
2602	comp3181_c0_seq1	comp3181	seq1		2	3.0555	-0.0023612678314	1.6855302305	0.999991	GCJW01007667.1		Lo7_v2_contig_61996			5R	59.0019
2603	comp3183_c0_seq1	comp3183	seq1			0	NA	NA	NA
2604	comp3184_c0_seq1	comp3184	seq1			38.9383	-0.26308099307	0.5883897173	0.999991			Lo7_v2_contig_272956		4R
2606	comp3187_c0_seq1	comp3187	seq1			0.134469	1.1748329442	4.0650134763	NA
2607	comp3189_c0_seq1	comp3189	seq1			0	NA	NA	NA
2609	comp3192_c0_seq1	comp3192	seq1			0	NA	NA	NA
2610	comp3193_c0_seq1	comp3193	seq1			0.134082	-0.59098902924	4.0714292379	NA	GCJW01016783.1	Sce_Assembly03_c31033	Lo7_v2_contig_1402700		1R			AK357391.1
2611	comp3194_c0_seq1	comp3194	seq1			1.56589	2.0827028287	3.5950230505	NA
2612	comp3195_c0_seq1	comp3195	seq1			0.134469	1.1748329442	4.0650134763	NA	GCJW01011907.1	Sce_Assembly03_c3775	Lo7_v2_contig_1362683		1R, 4R	4R	97.9498		TraesCS7A02G126200.1	TraesCS7B02G025500.1	TraesCS7D02G124200.1	EMT01006	TRIUR3_28059-T1	HORVU7Hr1G026370	7H	45278072-45281672	HC_G	alpha/beta hydrolase
2613	comp3196_c0_seq1	comp3196	seq1			0.499843	0.32502679854	4.0202241402	NA			Lo7_v2_contig_1475682
2615	comp3198_c0_seq1	comp3198	seq1			1.66916	2.3046523242	2.4983100078	NA			Lo7_v2_contig_1370950		3R, 7R	7R	57.8309
2616	comp3199_c0_seq1	comp3199	seq1			0	NA	NA	NA
2620	comp3202_c0_seq1	comp3202	seq1			3.32156	-0.18314612775	1.6334007107	0.999991	GCJW01021184.1	Sce_Assembly03_c34562	Lo7_v2_contig_2877793		2R, 6R				TraesCS2A02G565800.3	TraesCS2B02G626900.1	TraesCS2D02G576100.1	EMT32452	TRIUR3_26373-T1
2621	comp3202_c0_seq2	comp3202	seq2			5.48421	-0.036365068647	1.2393185707	0.999991	GCJW01021184.1				2R, 6R				TraesCS2A02G565800.3	TraesCS2B02G626900.1	TraesCS2D02G576100.1
2623	comp3204_c0_seq1	comp3204	seq1			0.177308	-0.54135564729	4.0625037331	NA		Sce_Assembly03_c31568	Lo7_v2_contig_384369		5R			AK373937.1
2626	comp3209_c0_seq1	comp3209	seq1			25.3427	-0.93189339381	0.6524138977	0.999991
2629	comp3211_c0_seq1	comp3211	seq1		1	2.16092	3.0577511202	2.2375536142	NA		Sce_Assembly03_c2559	Lo7_v2_contig_1615147		1R, 2R, 3R, 4R, 5R, 6R, 7R							EMT05862
2630	comp3212_c0_seq1	comp3212	seq1			0	NA	NA	NA	GCJW01028606.1	Sce_Assembly03_c10611	Lo7_v2_contig_2879703	Sc1Loc01518773.3	1R, 4R, 6R	1R	61.5089		TraesCS1A02G171500.1	TraesCS1B02G185400.1	TraesCS1D02G171900.1	EMT06914	TRIUR3_23920-T1	HORVU1Hr1G044500	1H	323410222-323414030	HC_G	RNA-binding protein 40
2631	comp3213_c0_seq1	comp3213	seq1			18.4845	-0.14317508681	0.69892605241	0.999991	GCJW01031130.1		Lo7_v2_contig_1380607	Sc5Loc00398638.1	5R	5R	104.848		TraesCS5A02G327700.1	TraesCS5B02G327600.1	TraesCS5D02G333600.1	EMT21794	TRIUR3_10729-T1
2632	comp3214_c0_seq1	comp3214	seq1			59.4364	-0.13258916338	0.45986002853	0.999991	GCJW01024726.1	Sce_Assembly03_c34042	Lo7_v2_contig_1355857		3R	3R	86.4917	AK373465.1
2633	comp3214_c0_seq2	comp3214	seq2			6.94335	0.43463508807	1.1314155828	0.999991	GCJW01024726.1				3R
2636	comp3218_c0_seq1	comp3218	seq1			5.63253	0.95775061502	1.2188643702	0.999991	GCJW01038040.1		Lo7_v2_contig_65454		4R
2641	comp3223_c0_seq1	comp3223	seq1			5.90217	0.18080880576	1.1498149996	0.999991		Sce_Assembly03_c80771	Lo7_v2_contig_273929		1R, 2R, 3R, 4R, 5R, 6R, 7R
2642	comp3223_c0_seq2	comp3223	seq2			8.75956	-0.17991193242	1.0030531432	0.999991					1R, 2R, 3R, 4R, 5R, 6R, 7R
2644	comp3226_c0_seq1	comp3226	seq1			0	NA	NA	NA
2645	comp3227_c0_seq1	comp3227	seq1			0.414726	0.28796145958	4.0117088993	NA			Lo7_v2_contig_255372		5R, 6R
2646	comp3228_c0_seq1	comp3228	seq1			0	NA	NA	NA
2647	comp3229_c0_seq1	comp3229	seq1		2	6.49283	1.0069834289	1.4164041358	0.999991		Sce_Assembly03_c107482	Lo7_v2_contig_64178		4R
2648	comp3230_c0_seq1	comp3230	seq1			0	NA	NA	NA
2649	comp3231_c0_seq1	comp3231	seq1			0	NA	NA	NA
2650	comp3233_c0_seq1	comp3233	seq1			0	NA	NA	NA
2652	comp3235_c0_seq1	comp3235	seq1			0	NA	NA	NA	GCJW01044750.1	Sce_Assembly03_c80405	Lo7_v2_contig_1927410										TRIUR3_03056-T1
2654	comp3238_c0_seq1	comp3238	seq1			0	NA	NA	NA
2655	comp3239_c0_seq1	comp3239	seq1			58.5864	-0.36627071305	0.4628586247	0.999991	GCJW01027442.1	Sce_Assembly03_c40068	Lo7_v2_contig_1357740	Sc2Loc00258000.3	5R			AK251419.1	TraesCS5A02G417600.1	TraesCS2B02G246000.1	TraesCS2D02G226100.1	EMT31623	TRIUR3_06340-T1	HORVU2Hr1G045920	2H	242047594-242049629	HC_G	60S ribosomal protein L44
2656	comp3240_c0_seq1	comp3240	seq1			0	NA	NA	NA
2657	comp3241_c0_seq1	comp3241	seq1			0	NA	NA	NA		Sce_Assembly03_c56072	Lo7_v2_contig_1372702		4R	4R	71.4247
2658	comp3243_c0_seq1	comp3243	seq1			11.7382	-0.21370906295	0.88535840421	0.999991			Lo7_v2_contig_90181		1R, 2R, 3R, 4R, 5R, 6R, 7R
2659	comp3244_c0_seq1	comp3244	seq1			0.5446	-0.24738578474	3.9886790481	NA	GCJW01025298.1	Sce_Assembly03_c40423	Lo7_v2_contig_199882		4R
2660	comp3245_c0_seq1	comp3245	seq1			2.15957	0.19734244316	1.8797506288	NA
2661	comp3246_c0_seq1	comp3246	seq1			0	NA	NA	NA
2662	comp3247_c0_seq1	comp3247	seq1			1.09594	0.32991205987	2.8002897247	NA			Lo7_v2_contig_1420553		1R, 4R
2663	comp3248_c0_seq1	comp3248	seq1			0.418789	0.65940820959	4.0010777451	NA		Sce_Assembly03_c56478	Lo7_v2_contig_2873166		2R
2664	comp3250_c0_seq1	comp3250	seq1			0	NA	NA	NA
2669	comp3257_c0_seq1	comp3257	seq1			0.177308	-0.54135564729	4.0625037331	NA	GCJW01015963.1		Lo7_v2_contig_60107		1R			AK372566.1	TraesCS1A02G081600.1		TraesCS1D02G083400.1	EMT03476		HORVU1Hr1G017530	1H	59713423-59714763	HC_u	undescribed protein
2670	comp3257_c0_seq2	comp3257	seq2			0	NA	NA	NA	GCJW01015963.1				1R				TraesCS1A02G081600.1		TraesCS1D02G083400.1			HORVU1Hr1G017530	1H	59713423-59714763	HC_u	undescribed protein
2672	comp3259_c0_seq1	comp3259	seq1			0.822377	0.67081702484	3.9971300525	NA	GCJW01013801.1		Lo7_v2_contig_2868950		6R			AK366093.1	TraesCS6A02G220600.1	TraesCS6B02G262100.1	TraesCS6D02G214600.1	EMT28556	TRIUR3_26182-T1
2674	comp3262_c0_seq1	comp3262	seq1			282.374	0.0007045351894	0.34096578629	0.999991	GCJW01008628.1	Sce_Assembly03_c958	Lo7_v2_contig_2868928		6R	6R	59.9486	AK368394.1
2675	comp3263_c0_seq1	comp3263	seq1			0.276435	0.30394107596	4.0200546233	NA	GCJW01031370.1		Lo7_v2_contig_379231		1R			AK369372.1
2676	comp3266_c0_seq1	comp3266	seq1			0.85446	-0.23698173607	3.976491099	NA		Sce_Assembly03_c33792	Lo7_v2_contig_584595		1R, 2R, 3R, 4R, 5R, 6R
2677	comp3266_c0_seq2	comp3266	seq2			0.322534	1.2373133192	4.0753933359	NA					1R, 2R, 3R, 4R, 5R, 6R
2679	comp3269_c0_seq1	comp3269	seq1			0.456616	0.14535615796	4.058098732	NA		Sce_Assembly03_c22899	Lo7_v2_contig_2149565		1R, 2R, 3R, 4R, 5R, 6R, 7R
2680	comp3270_c0_seq1	comp3270	seq1			3.11144	0.90381964521	1.5687268581	0.999991	GCJW01041414.1		Lo7_v2_contig_10873		6R	6R	50.0357
2681	comp3270_c0_seq2	comp3270	seq2			8.79566	0.23062341365	0.99508330299	0.999991	GCJW01041414.1
2685	comp3275_c0_seq1	comp3275	seq1			0	NA	NA	NA
2686	comp3276_c0_seq1	comp3276	seq1			2.00091	0.76001088596	1.8666249623	NA			Lo7_v2_contig_1349050			4R	71.0279
2687	comp3277_c0_seq1	comp3277	seq1			0	NA	NA	NA	GCJW01026312.1		Lo7_v2_contig_14080		2R				TraesCS2A02G351600.1	TraesCS2B02G369800.1	TraesCS2D02G349800.1	EMT04285	TRIUR3_01733-T1	HORVU2Hr1G085440	2H	617732490-617735131	HC_U	Protein of unknown function
2693	comp3282_c0_seq1	comp3282	seq1			0	NA	NA	NA	GCJW01025080.1	Sce_Assembly03_c24398	Lo7_v2_contig_1349749		2R				TraesCS2A02G305000.1	TraesCS2B02G321800.1	TraesCS2D02G303600.1	EMT04040	TRIUR3_33277-T1
2697	comp3288_c0_seq1	comp3288	seq1			21.4299	0.39054423263	0.66612097128	0.999991	GCJW01015702.1	Sce_Assembly03_c13744	Lo7_v2_contig_2878924		1R	1R	111.939	AK374759.1	TraesCS1A02G386400.1	TraesCS1B02G413800.1	TraesCS1D02G394600.1	EMT12182	TRIUR3_07069-T1	HORVU1Hr1G085160	1H	535189934-535193805	HC_G	Sodium Bile acid symporter family
2698	comp3290_c0_seq1	comp3290	seq1			0	NA	NA	NA	GCJW01022619.1	Sce_Assembly03_c64090	Lo7_v2_contig_187879			5R	110.498	AK252697.1
2699	comp3291_c0_seq1	comp3291	seq1			0	NA	NA	NA
2700	comp3292_c0_seq1	comp3292	seq1			37.8978	-0.5750089693	0.54079115036	0.999991	GCJW01030524.1		Lo7_v2_contig_1356313		1R, 5R
2701	comp3295_c0_seq1	comp3295	seq1			0	NA	NA	NA
2702	comp3296_c0_seq1	comp3296	seq1			0.134469	1.1748329442	4.0650134763	NA	GCJW01017900.1	Sce_Assembly03_c73954	Lo7_v2_contig_1407460	Sc6Loc00658014.1	1R, 4R, 5R, 6R			AK374121.1	TraesCS6A02G034300.1	TraesCS5B02G473100.1	TraesCS6D02G040500.1	EMT24732	TRIUR3_14372-T1	HORVU6Hr1G005940	6H	13129979-13130861	HC_G	histone H2A 7
2703	comp3297_c0_seq1	comp3297	seq1			1.12164	-0.94918737987	2.7862334335	NA	GCJW01029937.1		Lo7_v2_contig_2876269		1R, 5R				TraesCS4A02G073500.1	TraesCS4B02G229700.1	TraesCS4D02G231100.1	EMT18347	TRIUR3_31344-T1	HORVU4Hr1G064260	4H	538782895-538805732	HC_G	Protein kinase superfamily protein
2704	comp3298_c0_seq1	comp3298	seq1			0	NA	NA	NA
2705	comp3300_c0_seq1	comp3300	seq1			0	NA	NA	NA
2706	comp3303_c0_seq1	comp3303	seq1			1.70407	-1.2477016387	2.4069443526	NA	GCJW01043527.1		Lo7_v2_contig_62374
2708	comp3304_c0_seq1	comp3304	seq1			6.1341	-0.89541922522	1.2484588543	0.999991			Lo7_v2_contig_22203		3R
2709	comp3306_c0_seq1	comp3306	seq1			0.674279	-0.13665937668	4.0113576797	NA	GCJW01043956.1	Sce_Assembly03_c72010	Lo7_v2_contig_61723		3R, 4R, 5R, 7R
2710	comp3306_c0_seq2	comp3306	seq2			2.05313	0.92448803394	1.8477804075	NA	GCJW01043956.1				3R, 4R, 5R, 7R
2712	comp3308_c0_seq1	comp3308	seq1			1.54639	-0.75271078113	2.2775007582	NA	GCJW01025149.1	Sce_Assembly03_c105	Lo7_v2_contig_2869823	Sc5Loc01445906.2	5R				TraesCS5A02G087300.1	TraesCS5B02G093200.2	TraesCS5D02G098900.3	EMT32734	TRIUR3_16215-T1	HORVU5Hr1G022740	5H	117311599-117319601	HC_TE?	Nuclear export mediator factor NEMF
2713	comp3313_c0_seq1	comp3313	seq1			241.584	-0.25070804258	0.32428881271	0.999991	GCJW01009509.1	Sce_Assembly03_c954	Lo7_v2_contig_1363610		5R			AK368827.1
2714	comp3316_c0_seq1	comp3316	seq1			7.27147	-0.50556722523	1.0553581713	0.999991	GCJW01006908.1	Sce_Assembly03_c56590	Lo7_v2_contig_299198						TraesCS7A02G125800.1		TraesCS7D02G122900.1
2717	comp3318_c0_seq1	comp3318	seq1			8.28328	-0.45447740453	1.0956254515	0.999991	GCJW01008603.1	Sce_Assembly03_c36149	Lo7_v2_contig_2879531		3R
2718	comp3319_c0_seq1	comp3319	seq1			1.0016	1.5536610897	2.9606426923	NA			Lo7_v2_contig_2868278		1R, 4R
2719	comp3320_c0_seq1	comp3320	seq1			87.1456	-0.21791439381	0.39237652185	0.999991	GCJW01025451.1	Sce_Assembly03_c2479	Lo7_v2_contig_4429		5R	5R	110.498	AK370769.1
2720	comp3321_c0_seq1	comp3321	seq1			0	NA	NA	NA
2721	comp3322_c0_seq1	comp3322	seq1			7.28751	-1.5705892072	1.1378726952	0.999991	GCJW01022103.1	Sce_Assembly03_c25286	Lo7_v2_contig_2868866					AK252310.1		TraesCS3B02G506900.1	TraesCS3D02G457600.1			HORVU3Hr1G099220	3H	660934751-660938407	HC_u	undescribed protein
2722	comp3323_c0_seq1	comp3323	seq1			0.142353	1.1812278702	4.0662040614	NA			Lo7_v2_contig_144128		3R, 5R, 6R
2723	comp3323_c0_seq2	comp3323	seq2			0.863844	1.1871156582	3.4721855205	NA	GCJW01042150.1	Sce_Assembly03_c4157			5R, 6R
2724	comp3324_c0_seq1	comp3324	seq1			0.27854	0.38014925471	4.0642733675	NA			Lo7_v2_contig_104474		1R, 2R, 3R, 4R, 5R, 6R, 7R
2725	comp3326_c0_seq1	comp3326	seq1			0	NA	NA	NA
2726	comp3326_c0_seq2	comp3326	seq2			0	NA	NA	NA
2729	comp3330_c0_seq1	comp3330	seq1			0	NA	NA	NA
2732	comp3337_c0_seq1	comp3337	seq1			0	NA	NA	NA
2736	comp3340_c0_seq2	comp3340	seq2			0.134469	1.1748329442	4.0650134763	NA	GCJW01010162.1				3R				TraesCS6A02G042600.1	TraesCS6B02G058300.1	TraesCS6D02G049100.1			HORVU6Hr1G008880	6H	16128709-16132688	HC_G	Heat shock 70 kDa protein C
2739	comp3343_c0_seq1	comp3343	seq1			0.903812	-0.51633378697	3.0444860787	NA	GCJW01030214.1		Lo7_v2_contig_1352149			7R	62.5681		TraesCS4A02G050400.1	TraesCS4B02G254200.1		EMT18612		HORVU0Hr1G008990	0H	53763329-53766578	HC_G	pentatricopeptide repeat 336
2740	comp3346_c0_seq1	comp3346	seq1			0.134082	-0.59098902924	4.0714292379	NA
2741	comp3347_c0_seq1	comp3347	seq1			0	NA	NA	NA	GCJW01032181.1	Sce_Assembly03_c67151	Lo7_v2_contig_88408	Sc6Loc02138293.1	6R			AK251504.1	TraesCS3A02G519600.1	TraesCS3B02G587200.1		EMT07048	TRIUR3_11568-T1	HORVU3Hr1G113560	3H	688723409-688724697	HC_G	late embryogenesis abundant protein-related / LEA protein-related
2742	comp3350_c0_seq1	comp3350	seq1			0	NA	NA	NA	GCJW01011254.1	Sce_Assembly03_c3623	Lo7_v2_contig_8439	Sc7Loc02119995.2	7R	7R	68.096	AK248182.1	TraesCS4A02G096600.1	TraesCS4B02G207800.1	TraesCS4D02G208700.1	EMT32518	TRIUR3_33720-T1	HORVU4Hr1G059840	4H	501339193-501346264	HC_G	Oxysterol-binding family protein
2743	comp3351_c0_seq1	comp3351	seq1			409.334	-0.46825663168	0.35552169801	0.999991	GCJW01013427.1		Lo7_v2_contig_1356150					AK361676.1
2744	comp3351_c0_seq2	comp3351	seq2			225.414	-0.47261012331	0.37843569793	0.999991	GCJW01013427.1
2746	comp3353_c0_seq1	comp3353	seq1			84.847	0.12244439562	0.39348264274	0.999991	GCJW01012511.1	Sce_Assembly03_c2735	Lo7_v2_contig_145495
2747	comp3354_c0_seq1	comp3354	seq1			0	NA	NA	NA		Sce_Assembly03_c27617
2749	comp3356_c0_seq1	comp3356	seq1			322.426	-0.26185329496	0.29569246107	0.999991	GCJW01019953.1	Sce_Assembly03_c37455	Lo7_v2_contig_1368577	Sc1Loc00333940.2	1R, 4R, 5R	1R	82.328	AK367595.1	TraesCS1A02G288800.1	TraesCS5B02G486700.1	TraesCS1D02G287800.1	EMT02409	TRIUR3_25922-T1	HORVU3Hr1G087380	3H	621112310-621113917	HC_G	30S ribosomal protein S12
2750	comp3358_c0_seq1	comp3358	seq1			0	NA	NA	NA
2752	comp3362_c0_seq1	comp3362	seq1			0	NA	NA	NA	GCJW01021234.1		Lo7_v2_contig_98851			3R	137.318	AK362014.1
2753	comp3366_c0_seq1	comp3366	seq1			8.17787	2.1288814091	1.4199940733	0.999991					2R, 4R, 5R
2755	comp3368_c0_seq1	comp3368	seq1			1.7314	-0.27945444407	2.1400453828	NA	GCJW01042149.1	Sce_Assembly03_c40213	Lo7_v2_contig_2963962		1R, 2R, 3R, 4R, 5R, 6R, 7R
2756	comp3370_c0_seq1	comp3370	seq1			0.406455	-1.7668382905	4.0230086579	NA	GCJW01043312.1	Sce_Assembly03_c85398	Lo7_v2_contig_1386110		5R			AK368204.1
2757	comp3371_c0_seq1	comp3371	seq1			0.134082	-0.59098902924	4.0714292379	NA			Lo7_v2_contig_1370604		4R
2758	comp3372_c0_seq1	comp3372	seq1			2.6287	-0.3895588763	1.7198058987	0.999991	GCJW01028147.1	Sce_Assembly03_c6978	Lo7_v2_contig_384431		1R, 2R, 3R, 4R, 5R, 6R
2759	comp3373_c0_seq1	comp3373	seq1			0.270268	-1.390925342	4.0443033987	NA		Sce_Assembly03_c20043	Lo7_v2_contig_146129		1R, 4R, 5R, 6R	4R	71.4247
2763	comp3376_c0_seq1	comp3376	seq1			0	NA	NA	NA
2764	comp3377_c0_seq1	comp3377	seq1			1.6165	-0.74424510474	2.2589581632	NA			Lo7_v2_contig_4047		2R, 4R, 5R, 6R, 7R			AK367243.1				EMT29734
2765	comp3381_c0_seq1	comp3381	seq1			0.136186	-0.59884079841	4.0726792113	NA
2766	comp3381_c0_seq2	comp3381	seq2			0	NA	NA	NA
2768	comp3384_c0_seq1	comp3384	seq1			3.60526	0.23754660586	1.488240579	0.999991			Lo7_v2_contig_263891		1R, 4R
2769	comp3384_c0_seq2	comp3384	seq2			4.9782	-0.59220492528	1.3369722	0.999991					1R, 4R
2771	comp3386_c0_seq1	comp3386	seq1			4.46256	-1.484586025	1.4797440919	0.999991	GCJW01026236.1	Sce_Assembly03_c104034	Lo7_v2_contig_1344044		5R	5R	112.121
2775	comp3393_c0_seq1	comp3393	seq1			0	NA	NA	NA	GCJW01011114.1		Lo7_v2_contig_2875097		2R
2778	comp3400_c0_seq1	comp3400	seq1			4.44585	-0.28072685234	1.4133907677	0.999991	GCJW01011496.1	Sce_Assembly03_c33718	Lo7_v2_contig_384731	Sc4Loc01759798.1	4R, 6R	4R	161.585		TraesCS7A02G060300.3		TraesCS7D02G054800.1	EMT11750	TRIUR3_17075-T1
2779	comp3401_c0_seq1	comp3401	seq1			244.214	-0.13852294198	0.33555548633	0.999991	GCJW01016319.1	Sce_Assembly03_c15808	Lo7_v2_contig_1368653		3R
2782	comp3404_c0_seq1	comp3404	seq1			1.34179	-1.659477506	2.6197795037	NA			Lo7_v2_contig_77784		7R				TraesCS4A02G104900.1	TraesCS4B02G199100.1	TraesCS4D02G200100.1		TRIUR3_34864-T1	HORVU4Hr1G057610	4H	483257572-483259112	HC_G	RING/U-box superfamily protein
2783	comp3407_c0_seq1	comp3407	seq1			0	NA	NA	NA			Lo7_v2_contig_2872939		1R, 2R, 3R, 4R, 5R, 6R	1R	50.8346
2784	comp3407_c0_seq2	comp3407	seq2			0.136186	-0.59884079841	4.0726792113	NA					1R, 2R, 3R, 4R, 5R, 6R, 7R
2785	comp3409_c0_seq1	comp3409	seq1			0	NA	NA	NA
2787	comp3412_c0_seq1	comp3412	seq1			0.645068	1.5328212111	4.0366959679	NA	GCJW01005125.1	Sce_Assembly03_c37551	Lo7_v2_contig_169090		1R, 2R, 3R, 4R, 5R, 6R, 7R
2788	comp3413_c0_seq1	comp3413	seq1			0	NA	NA	NA
2789	comp3414_c0_seq1	comp3414	seq1			159.299	0.096128052669	0.33789411225	0.999991	GCJW01011635.1	Sce_Assembly03_c21271	Lo7_v2_contig_2875071			2R	151.57	AK248178.1
2790	comp3415_c0_seq1	comp3415	seq1			2.08034	-1.7240518819	2.0071702217	NA	GCJW01035892.1		Lo7_v2_contig_211550	Sc5Loc01136965.2	5R	5R	59.7924	AK368403.1	TraesCS5A02G203900.1	TraesCS5B02G204400.1	TraesCS5D02G212200.1	EMT26356		HORVU5Hr1G060580	5H	474627227-474645070	HC_G	protein kinase family protein
2791	comp3418_c0_seq1	comp3418	seq1			0	NA	NA	NA
2794	comp3421_c0_seq1	comp3421	seq1			0	NA	NA	NA	GCJW01021930.1	Sce_Assembly03_c1072	Lo7_v2_contig_6833		6R	6R	45.2474	AK363370.1	TraesCS6A02G112800.1	TraesCS6B02G141400.1	TraesCS6D02G102400.1	EMT28429	TRIUR3_19151-T1	HORVU6Hr1G020380	6H	57291641-57300710	HC_G	Galactokinase
2795	comp3421_c0_seq2	comp3421	seq2			0	NA	NA	NA	GCJW01021930.1				1R, 6R				TraesCS6A02G112800.1	TraesCS6B02G141400.1	TraesCS6D02G102400.1			HORVU6Hr1G020380	6H	57291641-57300710	HC_G	Galactokinase
2796	comp3422_c0_seq1	comp3422	seq1	Calcium-dependent lipid-binding (CaLB domain) family protein [Arabidopsis thaliana]		25.7657	6.4468906836	1.2098637433	6.65e-05	GCJW01037859.1		Lo7_v2_contig_2873705		1R
2797	comp3425_c0_seq1	comp3425	seq1			73.3974	-0.24167969385	0.46722741005	0.999991	GCJW01019622.1	Sce_Assembly03_c49165	Lo7_v2_contig_126528		1R, 4R			AK353763.1
2798	comp3426_c0_seq1	comp3426	seq1			16.9021	-0.41727394502	0.76210965781	0.999991	GCJW01028872.1	Sce_Assembly03_c19109	Lo7_v2_contig_2875245		3R, 4R				TraesCS3A02G337900.1		TraesCS3D02G331300.1	EMT02442	TRIUR3_28124-T1
2801	comp3431_c0_seq1	comp3431	seq1			1.51489	-2.1797449076	2.9142420775	NA	GCJW01020271.1	Sce_Assembly03_c17680	Lo7_v2_contig_1397385		1R, 4R	4R	73.7933	AK361028.1
2802	comp3432_c0_seq1	comp3432	seq1			1.91407	0.7032301813	1.8770654466	NA		Sce_Assembly03_c10675	Lo7_v2_contig_52244		1R, 2R, 3R, 4R, 5R, 6R, 7R
2803	comp3432_c0_seq2	comp3432	seq2			1.72677	0.96915105604	1.9801890936	NA					1R, 2R, 3R, 4R, 5R, 6R, 7R
2805	comp3436_c0_seq1	comp3436	seq1		6	8.83228	-0.97582468338	1.0088317059	0.999991	GCJW01029000.1	Sce_Assembly03_c98590	Lo7_v2_contig_1363203	Sc5Loc00298803.2	5R	5R	192.46		TraesCS5A02G547800.1		TraesCS4D02G357700.1	EMT15673		HORVU4Hr1G090640	4H	645758041-645762362	HC_G	E3 ubiquitin-protein ligase RFWD3
2806	comp3439_c0_seq1	comp3439	seq1			1.68219	0.19048274642	2.207491795	NA	GCJW01022188.1	Sce_Assembly03_c34401	Lo7_v2_contig_1350347		1R, 2R, 3R, 4R, 5R, 6R, 7R
2807	comp3442_c0_seq1	comp3442	seq1			18.5597	2.3714437804	2.7233610663	0.999991
2808	comp3443_c0_seq1	comp3443	seq1			0.677151	-0.027169066155	4.0029541689	NA			Lo7_v2_contig_1346847	Sc5Loc00163691.4	5R	5R	109.298		TraesCS5A02G334500.1	TraesCS5B02G334000.1	TraesCS5D02G339200.1	EMT02709	TRIUR3_33599-T1
2809	comp3444_c0_seq1	comp3444	seq1			0	NA	NA	NA
2810	comp3445_c0_seq1	comp3445	seq1			0	NA	NA	NA	GCJW01044397.1		Lo7_v2_contig_2887898		2R
2811	comp3446_c0_seq1	comp3446	seq1			7.85359	0.4587818967	1.0363918709	0.999991	GCJW01013730.1		Lo7_v2_contig_3062			2R	65.4901
2813	comp3449_c0_seq1	comp3449	seq1			0	NA	NA	NA
2814	comp3451_c0_seq1	comp3451	seq1			0.455848	-0.66468486573	4.0317540719	NA	GCJW01012933.1	Sce_Assembly03_c39014	Lo7_v2_contig_1346268		2R	2R	134.37
2818	comp3457_c0_seq1	comp3457	seq1			12.4835	0.16156672652	0.82772709653	0.999991
2819	comp3460_c0_seq1	comp3460	seq1			0.645068	1.5328212111	4.0366959679	NA			Lo7_v2_contig_186175		1R, 2R, 3R, 4R, 5R, 6R, 7R
2820	comp3461_c0_seq1	comp3461	seq1			2.85441	0.051619543155	1.6279368432	0.999991		Sce_Assembly03_c33084	Lo7_v2_contig_70002
2822	comp3463_c0_seq1	comp3463	seq1			1.0817	0.90540367235	3.240336241	NA			Lo7_v2_contig_64510		3R, 5R	3R	119.137					EMT30985
2823	comp3465_c0_seq1	comp3465	seq1			0	NA	NA	NA
2824	comp3465_c0_seq2	comp3465	seq2			0	NA	NA	NA
2825	comp3466_c0_seq1	comp3466	seq1			0	NA	NA	NA
2828	comp3469_c0_seq1	comp3469	seq1			0.134082	-0.59098902924	4.0714292379	NA			Lo7_v2_contig_93980		1R, 2R, 3R, 4R, 5R, 6R			AK372309.1
2829	comp3470_c0_seq1	comp3470	seq1			0	NA	NA	NA
2830	comp3471_c0_seq1	comp3471	seq1			27.849	-0.15214008149	0.67110685231	0.999991												EMT10555
2831	comp3472_c0_seq1	comp3472	seq1			13.5036	0.78705440848	0.85952393557	0.999991	GCJW01008375.1	Sce_Assembly03_c3564	Lo7_v2_contig_1367515		5R			AK368822.1
2832	comp3473_c0_seq1	comp3473	seq1			0	NA	NA	NA
2835	comp3477_c0_seq1	comp3477	seq1			1.14645	1.7425682819	2.527981565	NA	GCJW01020353.1	Sce_Assembly03_c44232	Lo7_v2_contig_2873436			5R	112.121
2836	comp3477_c0_seq2	comp3477	seq2			1.59287	-1.122672941	2.1977549612	NA	GCJW01020353.1
2837	comp3478_c0_seq1	comp3478	seq1			0.134082	-0.59098902924	4.0714292379	NA
2841	comp3483_c0_seq1	comp3483	seq1			0	NA	NA	NA
2843	comp3485_c0_seq1	comp3485	seq1			21.9849	-0.19695195583	0.72323545089	0.999991	GCJW01018097.1	Sce_Assembly03_c16356	Lo7_v2_contig_1344814		2R	2R	71.843	AK249795.1	TraesCS2A02G272000.1	TraesCS2B02G290200.1	TraesCS2D02G271300.1			HORVU2Hr1G066320	2H	458185951-458190778	HC_G	Methionine--tRNA ligase
2844	comp3486_c0_seq1	comp3486	seq1			0.136186	-0.59884079841	4.0726792113	NA
2847	comp3489_c0_seq1	comp3489	seq1			27.3215	0.09958599062	0.59393963775	0.999991	GCJW01017867.1	Sce_Assembly03_c45733	Lo7_v2_contig_1376557
2848	comp3491_c0_seq1	comp3491	seq1			0.276822	1.9651579561	4.0330705856	NA
2849	comp3493_c0_seq1	comp3493	seq1			0.272373	-0.98290019878	4.0463012928	NA	GCJW01001046.1	Sce_Assembly03_c11098	Lo7_v2_contig_262787	Sc2Loc01343484.4		2R	88.0899
2853	comp3499_c0_seq1	comp3499	seq1			0	NA	NA	NA
2854	comp3500_c0_seq1	comp3500	seq1			4.03719	0.41677255702	1.4012710922	0.999991	GCJW01029748.1		Lo7_v2_contig_1361538	Sc4Loc00287243.6				AK367154.1
2858	comp3509_c0_seq1	comp3509	seq1			1.48568	0.80160994186	2.5131384182	NA		Sce_Assembly03_c102912	Lo7_v2_contig_2881074		2R	2R	96.1829
2859	comp3510_c0_seq1	comp3510	seq1			1.133	-0.30021653605	2.8520896546	NA		Sce_Assembly03_c62233	Lo7_v2_contig_2886594
2860	comp3511_c0_seq1	comp3511	seq1			7.49173	-1.2930032336	1.0582029653	0.999991	GCJW01027099.1		Lo7_v2_contig_1356243		7R	7R	57.8309
2861	comp3512_c0_seq1	comp3512	seq1			0.177308	-0.54135564729	4.0625037331	NA
2864	comp3515_c0_seq1	comp3515	seq1			39.312	-0.4059899999	0.60253931559	0.999991	GCJW01019006.1	Sce_Assembly03_c10475	Lo7_v2_contig_1362794		5R			AK251396.1	TraesCS5A02G096100.1	TraesCS5B02G102000.1	TraesCS5D02G108700.1	EMT17439	TRIUR3_08392-T1	HORVU5Hr1G025960	5H	145213473-145216403	HC_G	acyl carrier protein 5
2866	comp3519_c0_seq1	comp3519	seq1			0	NA	NA	NA
2869	comp3522_c0_seq1	comp3522	seq1			0.142353	1.1812278702	4.0662040614	NA			Lo7_v2_contig_85712		3R, 5R, 6R
2870	comp3522_c0_seq2	comp3522	seq2			2.5821	-0.93852326593	1.9527302275	0.999991					3R, 5R, 6R
2871	comp3523_c0_seq1	comp3523	seq1			12.9685	0.40295224831	0.83315394454	0.999991	GCJW01007178.1	Sce_Assembly03_c35378	Lo7_v2_contig_1349629	Sc0Loc00189634.1	6R	6R	166.093		TraesCS7A02G540400.1	TraesCS7B02G459800.1	TraesCS7D02G526500.1		TRIUR3_02055-T1
2872	comp3523_c0_seq2	comp3523	seq2			3.2534	-1.0476481242	1.7275218485	0.999991	GCJW01038239.1				4R, 6R				TraesCS7A02G540400.2	TraesCS7B02G459800.1	TraesCS7D02G526500.1	EMT06402
2873	comp3525_c0_seq1	comp3525	seq1			8.21694	-0.23739268905	1.0061498191	0.999991	GCJW01028055.1	Sce_Assembly03_c35235			3R, 4R, 5R
2874	comp3526_c0_seq1	comp3526	seq1			0	NA	NA	NA
2875	comp3527_c0_seq1	comp3527	seq1			8.0391	-0.18765814289	1.0048197432	0.999991
2876	comp3527_c0_seq2	comp3527	seq2			0.445859	-0.62396473149	4.0348614908	NA			Lo7_v2_contig_1346756		1R, 2R, 3R, 4R, 5R, 7R	7R	138.739
2877	comp3528_c0_seq1	comp3528	seq1			0	NA	NA	NA
2878	comp3529_c0_seq1	comp3529	seq1			0.136186	-0.59884079841	4.0726792113	NA	GCJW01007776.1	Sce_Assembly03_c21847	Lo7_v2_contig_113793		6R				TraesCS6A02G093300.2	TraesCS6B02G122200.1	TraesCS6D02G089000.1	EMT08365	TRIUR3_11299-T1	HORVU6Hr1G016750	6H	38138908-38155102	HC_G	Endoglucanase 11
2881	comp3531_c0_seq1	comp3531	seq1			0	NA	NA	NA
2883	comp3533_c0_seq1	comp3533	seq1			5.60881	-0.65840887772	1.2097785469	0.999991	GCJW01027165.1	Sce_Assembly03_c34215	Lo7_v2_contig_1849029		1R, 2R, 3R, 4R, 5R, 6R, 7R
2884	comp3534_c0_seq1	comp3534	seq1			0	NA	NA	NA	GCJW01012537.1	Sce_Assembly03_c3051	Lo7_v2_contig_62105	Sc2Loc01953996.2	6R	2R	113.873	AK360336.1	TraesCS2A02G500400.1	TraesCS2B02G528300.1	TraesCS2D02G500600.1	EMT11272	TRIUR3_15255-T1
2886	comp3536_c0_seq1	comp3536	seq1			2.40295	-0.92982758012	1.9803454038	0.999991		Sce_Assembly03_c38318	Lo7_v2_contig_265377		3R
2888	comp3538_c0_seq1	comp3538	seq1			0	NA	NA	NA			Lo7_v2_contig_1345001		4R
2889	comp3538_c0_seq2	comp3538	seq2			0	NA	NA	NA					4R
2892	comp3542_c0_seq1	comp3542	seq1			0	NA	NA	NA
2894	comp3547_c0_seq1	comp3547	seq1			91.2279	0.24661356854	0.51117609519	0.999991	GCJW01019113.1	Sce_Assembly03_c11952	Lo7_v2_contig_1365048	Sc4Loc00311559.1
2895	comp3548_c0_seq1	comp3548	seq1			0.866752	-0.15055178601	2.7711048211	NA		Sce_Assembly03_c42603	Lo7_v2_contig_66670		1R, 4R	4R	115.196
2897	comp3551_c0_seq1	comp3551	seq1			0	NA	NA	NA
2898	comp3552_c0_seq1	comp3552	seq1			0	NA	NA	NA
2899	comp3553_c0_seq1	comp3553	seq1			0	NA	NA	NA
2900	comp3554_c0_seq1	comp3554	seq1			23.6332	-0.22290795115	0.62463786857	0.999991	GCJW01019247.1	Sce_Assembly03_c13365	Lo7_v2_contig_1348492			3R	72.1687	AK367363.1
2901	comp3554_c0_seq2	comp3554	seq2			46.163	-0.0041400399904	0.48187717644	0.999991	GCJW01019247.1
2902	comp3556_c0_seq1	comp3556	seq1			301.791	-0.0068429670386	0.30254932741	0.999991	GCJW01012810.1	Sce_Assembly03_c4863	Lo7_v2_contig_2869537		4R			AK370266.1
2903	comp3558_c0_seq1	comp3558	seq1			2.99193	-0.27043587585	1.6610812943	0.999991	GCJW01008508.1	Sce_Assembly03_c31988
2904	comp3559_c0_seq1	comp3559	seq1			0	NA	NA	NA
2905	comp3560_c0_seq1	comp3560	seq1		4	7.60146	1.8039597692	1.076434243	0.999991	GCJW01025301.1	Sce_Assembly03_c20679	Lo7_v2_contig_157937		1R, 2R, 4R, 5R, 6R
2906	comp3562_c0_seq1	comp3562	seq1			0.860199	-2.0133087539	3.0687703149	NA	GCJW01023988.1	Sce_Assembly03_c76905	Lo7_v2_contig_61639		1R, 2R, 4R, 5R, 6R, 7R							EMT02505		HORVU4Hr1G032010	4H	215578609-215579150	LC_TE	unknown function
2907	comp3562_c0_seq2	comp3562	seq2			0.142353	1.1812278702	4.0662040614	NA	GCJW01023988.1				1R, 2R, 4R, 5R, 6R, 7R									HORVU4Hr1G032010	4H	215578609-215579150	LC_TE	unknown function
2910	comp3566_c0_seq1	comp3566	seq1			3.17823	-0.849707323	1.5275656941	0.999991	GCJW01025922.1	Sce_Assembly03_c35623	Lo7_v2_contig_8491	Sc3Loc02122352.1	3R, 5R			AK363129.1	TraesCS3A02G251100.1	TraesCS3B02G280600.1	TraesCS3D02G251500.1	EMT25546	TRIUR3_09599-T1	HORVU3Hr1G066890	3H	508033106-508037410	HC_G	5'-nucleotidase SurE
2915	comp3571_c0_seq1	comp3571	seq1			2.01071	0.59801802347	1.8695251442	NA			Lo7_v2_contig_1352204		6R				TraesCS2A02G116500.1	TraesCS2B02G135700.1	TraesCS2D02G118600.1	EMT28708
2916	comp3573_c0_seq1	comp3573	seq1			2.98075	-1.0956361324	1.5925504434	0.999991	GCJW01043411.1	Sce_Assembly03_c1634	Lo7_v2_contig_2291357		1R, 2R, 3R, 4R, 5R, 6R, 7R			AK371685.1
2917	comp3574_c0_seq1	comp3574	seq1			0	NA	NA	NA
2919	comp3576_c0_seq1	comp3576	seq1			67.5161	0.3233994772	0.43992754494	0.999991	GCJW01023993.1	Sce_Assembly03_c1628	Lo7_v2_contig_1344054		1R	6R	59.1673	AK252688.1
2921	comp3578_c0_seq1	comp3578	seq1			0.410904	1.156526508	4.0061932627	NA	GCJW01039126.1	Sce_Assembly03_c111243	Lo7_v2_contig_59860		3R	3R	136.53	AK376590.1
2923	comp3580_c0_seq1	comp3580	seq1			51.58	-0.52337074083	0.53721678805	0.999991	GCJW01013989.1	Sce_Assembly03_c91950	Lo7_v2_contig_2880878		1R
2924	comp3581_c0_seq1	comp3581	seq1		1	1.62993	-1.4358105271	2.2308947428	NA			Lo7_v2_contig_1726247		2R, 5R
2925	comp3582_c0_seq1	comp3582	seq1			3.76886	0.20470069364	1.6245839643	0.999991			Lo7_v2_contig_1360739			6R	50.0357
2926	comp3583_c0_seq1	comp3583	seq1			0	NA	NA	NA
2927	comp3584_c0_seq1	comp3584	seq1			0	NA	NA	NA
2928	comp3585_c0_seq1	comp3585	seq1			0	NA	NA	NA
2933	comp3590_c0_seq1	comp3590	seq1			13.9431	-0.12176739351	0.8213416239	0.999991			Lo7_v2_contig_60808	Sc3Loc01934221.1				AK376573.1	TraesCS3A02G174100.1	TraesCS3B02G204500.1	TraesCS3D02G180200.1	EMT30935	TRIUR3_28927-T1
2935	comp3592_c0_seq1	comp3592	seq1			0.949869	-0.17843146085	3.7771014359	NA			Lo7_v2_contig_2869206			7R	69.6962
2936	comp3593_c0_seq1	comp3593	seq1			0	NA	NA	NA
2944	comp3602_c0_seq1	comp3602	seq1		1	16.3647	0.32988113416	0.78259972682	0.999991	GCJW01015098.1	Sce_Assembly03_c4735	Lo7_v2_contig_145591	Sc2Loc01340874.2	5R			AK252942.1	TraesCS2A02G357600.1	TraesCS2B02G376800.1	TraesCS2D02G356400.1	EMT19410	TRIUR3_13086-T1	HORVU2Hr1G048220	2H	268333394-268349125	HC_G	Transmembrane protein 184A
2945	comp3602_c0_seq2	comp3602	seq2			17.3872	0.1197572506	0.78200964841	0.999991	GCJW01044398.1				1R, 5R
2946	comp3604_c0_seq1	comp3604	seq1			0	NA	NA	NA
2952	comp3609_c0_seq1	comp3609	seq1			7.19273	0.56645249524	1.0987058101	0.999991	GCJW01033372.1	Sce_Assembly03_c42288	Lo7_v2_contig_4626		1R	1R	44.0779
2955	comp3612_c0_seq2	comp3612	seq2			0	NA	NA	NA
2956	comp3615_c0_seq1	comp3615	seq1		2	41.5524	-0.27267861486	0.53212177662	0.999991					2R							EMT11742
2957	comp3616_c0_seq1	comp3616	seq1			0	NA	NA	NA
2958	comp3617_c0_seq1	comp3617	seq1			0	NA	NA	NA	GCJW01024090.1	Sce_Assembly03_c192	Lo7_v2_contig_5252	Sc2Loc01873626.9	2R				TraesCS2A02G432700.1	TraesCS2B02G454000.1	TraesCS2D02G430700.2	EMT10847	TRIUR3_30679-T1	HORVU2Hr1G101040	2H	692526796-692530952	HC_G	calcium-transporting ATPase
2960	comp3620_c0_seq1	comp3620	seq1			0.177308	-0.54135564729	4.0625037331	NA	GCJW01025094.1	Sce_Assembly03_c49570	Lo7_v2_contig_2874378	Sc6Loc01485673.7	1R, 6R	6R	50.0357		TraesCS6A02G188600.1	TraesCS6B02G215900.1	TraesCS6D02G177300.1	EMT06670	TRIUR3_20566-T1	HORVU0Hr1G015810	0H	85473238-85480695	HC_G	kinesin-like protein 1
2963	comp3622_c0_seq1	comp3622	seq1			0	NA	NA	NA
2964	comp3623_c0_seq1	comp3623	seq1		4	18.8575	0.74934063002	0.69677441309	0.999991		Sce_Assembly03_c38386	Lo7_v2_contig_1394304		1R, 2R, 3R, 4R, 5R, 6R
2966	comp3624_c0_seq2	comp3624	seq2			0	NA	NA	NA									TraesCS7A02G327800.1	TraesCS7B02G228500.1				HORVU7Hr1G078480	7H	460814121-460814817	HC_G	unknown function
2967	comp3627_c0_seq1	comp3627	seq1			0.816028	0.85063236077	3.1248923384	NA		Sce_Assembly03_c83063	Lo7_v2_contig_1351371		1R, 4R	1R	73.5077
2968	comp3627_c0_seq2	comp3627	seq2			3.45671	0.47265000717	1.9095663408	0.999991					1R, 4R
2969	comp3628_c0_seq1	comp3628	seq1		3	10.3931	0.070487607343	0.92179744261	0.999991	GCJW01025532.1		Lo7_v2_contig_132136		6R
2970	comp3630_c0_seq1	comp3630	seq1			0	NA	NA	NA			Lo7_v2_contig_2314925		1R, 2R, 3R, 5R
2973	comp3634_c0_seq1	comp3634	seq1			0	NA	NA	NA			Lo7_v2_contig_63218
2974	comp3634_c0_seq2	comp3634	seq2			1.60688	1.1972815809	2.2825421489	NA	GCJW01026666.1				6R
2976	comp3637_c0_seq1	comp3637	seq1			0	NA	NA	NA
2977	comp3638_c0_seq1	comp3638	seq1			0	NA	NA	NA	GCJW01025291.1		Lo7_v2_contig_1345090	Sc7Loc00145526.3	2R			AK358083.1	TraesCS7A02G464200.1	TraesCS7B02G364700.1	TraesCS7D02G451800.2		TRIUR3_13074-T1	HORVU7Hr1G106540	7H	620079051-620086769	HC_G	Alpha-glucosidase
2978	comp3638_c0_seq2	comp3638	seq2			0	NA	NA	NA	GCJW01025291.1				2R				TraesCS7A02G464200.1	TraesCS7B02G364700.1	TraesCS7D02G451800.2			HORVU7Hr1G106540	7H	620079051-620086769	HC_G	Alpha-glucosidase
2979	comp3639_c0_seq1	comp3639	seq1			0.580715	0.63427308295	4.0067988112	NA			Lo7_v2_contig_243520		2R
2980	comp3640_c0_seq1	comp3640	seq1			0	NA	NA	NA
2990	comp3652_c0_seq1	comp3652	seq1			0	NA	NA	NA
2991	comp3654_c0_seq1	comp3654	seq1			126.739	0.12930478651	0.44759919442	0.999991	GCJW01016234.1	Sce_Assembly03_c22608	Lo7_v2_contig_1397871		1R
2992	comp3654_c0_seq2	comp3654	seq2			80.6048	0.24243427039	0.51254166364	0.999991	GCJW01016234.1				1R
2993	comp3656_c0_seq1	comp3656	seq1			200.004	-0.10938162496	0.32207305351	0.999991	GCJW01010370.1	Sce_Assembly03_c46371	Lo7_v2_contig_126207		4R	7R	57.8309	AK354792.1
2994	comp3658_c0_seq1	comp3658	seq1			2.63966	0.18451745313	1.8501888265	0.999991			Lo7_v2_contig_64461
2995	comp3661_c0_seq1	comp3661	seq1			0	NA	NA	NA
2997	comp3666_c0_seq1	comp3666	seq1			0	NA	NA	NA			Lo7_v2_contig_347141		2R
2999	comp3669_c0_seq1	comp3669	seq1			7.81759	1.7465208353	1.1496824051	0.999991			Lo7_v2_contig_145742		2R	2R	71.0493
3002	comp3672_c0_seq1	comp3672	seq1			104.137	0.23528158119	0.43551130147	0.999991	GCJW01024077.1	Sce_Assembly03_c890	Lo7_v2_contig_1367175					AK364560.1
3003	comp3672_c0_seq2	comp3672	seq2			77.3715	0.14268862828	0.47778013766	0.999991	GCJW01024077.1
3004	comp3676_c0_seq1	comp3676	seq1			13.028	-0.39508883077	0.82363459548	0.999991	GCJW01043936.1	Sce_Assembly03_c39614	Lo7_v2_contig_376707		1R, 2R, 3R, 4R, 5R, 6R, 7R							EMT25786	TRIUR3_18037-T1
3005	comp3677_c0_seq1	comp3677	seq1			0	NA	NA	NA
3006	comp3679_c0_seq1	comp3679	seq1			0.580328	-0.5433536428	3.9858899432	NA	GCJW01019226.1	Sce_Assembly03_c36716	Lo7_v2_contig_1357063		1R	1R	50.0409	AK248603.1	TraesCS1A02G082500.2	TraesCS1B02G100100.1	TraesCS1D02G083900.1	EMT07358	TRIUR3_27809-T1	HORVU1Hr1G017700	1H	61118615-61119514	HC_G	Hydrophobic protein LTI6B
3010	comp3682_c0_seq1	comp3682	seq1			2.2963	-0.29963960413	2.1318074348	0.999991			Lo7_v2_contig_1346315		2R	2R	69.0587						TRIUR3_15676-T1
3014	comp3691_c0_seq1	comp3691	seq1			1.27264	1.3238909082	2.4455411452	NA			Lo7_v2_contig_1355852		1R, 2R, 3R, 4R, 5R, 6R, 7R
3018	comp3696_c0_seq1	comp3696	seq1			133.268	-0.099278822226	0.34535875811	0.999991	GCJW01006722.1	Sce_Assembly03_c11076	Lo7_v2_contig_416187		4R			AK250020.1
3019	comp3697_c0_seq1	comp3697	seq1			0.311391	-1.3576821387	4.0354148777	NA	GCJW01043490.1	Sce_Assembly03_c38491	Lo7_v2_contig_2852118		1R, 2R, 3R, 4R, 5R, 6R, 7R
3020	comp3698_c0_seq1	comp3698	seq1			0.27854	0.38014925471	4.0642733675	NA			Lo7_v2_contig_60746		3R, 5R	6R	55.6173
3022	comp3700_c0_seq1	comp3700	seq1			81.6833	-0.16553212113	0.47248887999	0.999991	GCJW01024104.1	Sce_Assembly03_c393	Lo7_v2_contig_60699		2R	2R	111.472	AK356310.1
3023	comp3701_c0_seq1	comp3701	seq1			0	NA	NA	NA
3025	comp3708_c0_seq1	comp3708	seq1			0	NA	NA	NA
3026	comp3711_c0_seq1	comp3711	seq1			0	NA	NA	NA
3028	comp3712_c0_seq1	comp3712	seq1			0.583763	-2.512813471	3.9751235882	NA	GCJW01024285.1		Lo7_v2_contig_367796		3R
3031	comp3716_c0_seq1	comp3716	seq1			1.5155	2.7369242411	2.5465580714	NA	GCJW01012502.1	Sce_Assembly03_c38912	Lo7_v2_contig_126727	Sc3Loc00088229.3	3R, 5R	3R	77.3121	AK362763.1	TraesCS3A02G256400.1	TraesCS3B02G289600.2	TraesCS3D02G256700.1	EMT13370	TRIUR3_20262-T1	HORVU3Hr1G065570	3H	499361218-499364729	LC_u	undescribed protein
3035	comp3719_c0_seq1	comp3719	seq1			0.457003	2.0025091425	4.0410549494	NA	GCJW01027428.1	Sce_Assembly03_c82770	Lo7_v2_contig_1354740		2R	2R	71.843		TraesCS2A02G252900.1	TraesCS2B02G272600.2	TraesCS2D02G253500.2	EMT31880	TRIUR3_34850-T1	HORVU2Hr1G038860	2H	184798032-184805986	HC_U	unknown function
3036	comp3720_c0_seq1	comp3720	seq1			0.27854	0.38014925471	4.0642733675	NA			Lo7_v2_contig_6840						TraesCS7A02G546700.1	TraesCS7B02G470400.1	TraesCS7D02G532800.1	EMT11523		HORVU7Hr1G119410	7H	649558976-649560157	HC_U	unknown function
3037	comp3722_c0_seq1	comp3722	seq1			0	NA	NA	NA
3038	comp3723_c0_seq1	comp3723	seq1			3.54442	2.1214229476	1.5736640805	0.999991	GCJW01013207.1		Lo7_v2_contig_233916	Sc4Loc01238147.1	3R	4R	109.585		TraesCS4A02G399000.1		TraesCS7D02G095500.1	EMT25896		HORVU7Hr1G021650	7H	31172578-31173847	HC_G	Cytochrome P450 superfamily protein
3039	comp3725_c0_seq1	comp3725	seq1			3.79045	-1.3213534235	1.4509150287	0.999991			Lo7_v2_contig_1473078		1R, 2R, 3R, 4R, 5R, 6R	6R	50.0357
3040	comp3726_c0_seq1	comp3726	seq1			3.0023	-0.81579533856	1.6194554516	0.999991	GCJW01037538.1	Sce_Assembly03_c52467	Lo7_v2_contig_1459724		2R, 3R, 4R, 6R, 7R			AK371706.1					TRIUR3_29669-T1	HORVU6Hr1G084670	6H	555772175-555777531	HC_u	undescribed protein
3041	comp3729_c0_seq1	comp3729	seq1			1.74293	1.5330211311	1.9964797859	NA			Lo7_v2_contig_146249			7R	74.8587
3042	comp3730_c0_seq1	comp3730	seq1			45.2704	0.21332686903	0.50384309456	0.999991	GCJW01029689.1	Sce_Assembly03_c12790	Lo7_v2_contig_1354822		2R, 3R	2R	72.243	AK370452.1
3043	comp3731_c0_seq1	comp3731	seq1			25.1439	-0.14703089049	0.63598813351	0.999991	GCJW01017283.1	Sce_Assembly03_c10198	Lo7_v2_contig_1355332		2R			AK251264.1
3044	comp3731_c0_seq2	comp3731	seq2			2.00913	0.1949802595	2.0751343	NA	GCJW01017283.1				2R
3045	comp3734_c0_seq1	comp3734	seq1			0.136186	-0.59884079841	4.0726792113	NA			Lo7_v2_contig_489610		1R, 2R, 3R, 4R, 5R, 6R, 7R
3046	comp3735_c0_seq1	comp3735	seq1			0	NA	NA	NA
3047	comp3736_c0_seq1	comp3736	seq1			86.508	-0.26128434756	0.3928324095	0.999991	GCJW01011776.1	Sce_Assembly03_c2039	Lo7_v2_contig_143852
3048	comp3736_c0_seq2	comp3736	seq2			121.088	-0.0023678306961	0.36483906259	0.999991	GCJW01011776.1
3049	comp3737_c0_seq1	comp3737	seq1			11.0922	-0.027105005875	0.94564273882	0.999991	GCJW01009613.1		Lo7_v2_contig_128014			1R	120.693
3061	comp3759_c0_seq1	comp3759	seq1			0	NA	NA	NA
3062	comp3760_c0_seq1	comp3760	seq1			0	NA	NA	NA
3063	comp3761_c0_seq1	comp3761	seq1			3.80792	-0.12330617967	1.4049121151	0.999991	GCJW01026024.1		Lo7_v2_contig_67750		1R				TraesCS1A02G036500.1		TraesCS1D02G038100.1	EMT30946
3066	comp3763_c0_seq1	comp3763	seq1			46.8262	0.073938359427	0.48962206363	0.999991	GCJW01015706.1	Sce_Assembly03_c7197	Lo7_v2_contig_126367
3067	comp3766_c0_seq1	comp3766	seq1			0	NA	NA	NA	GCJW01024678.1	Sce_Assembly03_c887	Lo7_v2_contig_2870790		2R, 4R					TraesCS2B02G599800.1	TraesCS2D02G594400.1	EMT04751	TRIUR3_01482-T1
3070	comp3774_c0_seq1	comp3774	seq1			0.134469	1.1748329442	4.0650134763	NA
3071	comp3775_c0_seq1	comp3775	seq1			0	NA	NA	NA
3073	comp3777_c0_seq1	comp3777	seq1			5.47001	0.26134039298	1.2496523733	0.999991			Lo7_v2_contig_62434		1R, 2R	2R	58.7148
3075	comp3779_c0_seq1	comp3779	seq1			0	NA	NA	NA
3077	comp3782_c0_seq1	comp3782	seq1			0.134082	-0.59098902924	4.0714292379	NA
3078	comp3783_c0_seq1	comp3783	seq1			5.48881	0.29795953872	1.252905988	0.999991			Lo7_v2_contig_561097		2R, 3R, 5R
3079	comp3783_c0_seq2	comp3783	seq2			1.2711	-0.99029155631	2.3772609917	NA					1R, 2R, 3R, 5R
3080	comp3784_c0_seq1	comp3784	seq1			4.72143	1.2538876506	1.4633395688	0.999991	GCJW01010713.1	Sce_Assembly03_c22192	Lo7_v2_contig_1344118	Sc2Loc00135488.1	1R, 2R	2R	69.8524		TraesCS2A02G176100.1	TraesCS2B02G202200.1	TraesCS2D02G183500.1		TRIUR3_01500-T1
3082	comp3788_c0_seq2	comp3788	seq2			0	NA	NA	NA					4R				TraesCS7A02G075000.1		TraesCS7D02G070200.1	EMT13069
3084	comp3790_c0_seq1	comp3790	seq1			0	NA	NA	NA
3085	comp3791_c0_seq1	comp3791	seq1			13.1153	0.046433760651	0.83579606426	0.999991					5R
3087	comp3794_c0_seq1	comp3794	seq1		1	8.11798	0.31825023101	1.036559923	0.999991			Lo7_v2_contig_60243			4R	115.196
3089	comp3799_c0_seq1	comp3799	seq1			7.98874	1.3423759201	1.077696127	0.999991			Lo7_v2_contig_2871067		1R, 2R, 3R, 4R, 5R, 6R, 7R
3090	comp3801_c0_seq1	comp3801	seq1			0	NA	NA	NA
3092	comp3803_c0_seq1	comp3803	seq1			0.142353	1.1812278702	4.0662040614	NA
3093	comp3804_c0_seq1	comp3804	seq1			1.70775	-0.68151672625	2.2149821826	NA	GCJW01000295.1	Sce_Assembly03_c60	Lo7_v2_contig_64647		2R, 4R
3094	comp3805_c0_seq1	comp3805	seq1			0.949869	-0.17843146085	3.7771014359	NA		Sce_Assembly03_c820	Lo7_v2_contig_369556		4R
3095	comp3805_c0_seq2	comp3805	seq2			3.71712	1.2385307977	1.6806351616	0.999991					4R
3096	comp3806_c0_seq1	comp3806	seq1			6.85453	0.20805689689	1.0909462911	0.999991			Lo7_v2_contig_1351115		4R	4R	164.417						TRIUR3_24016-T1
3097	comp3807_c0_seq1	comp3807	seq1			0	NA	NA	NA
3098	comp3808_c0_seq1	comp3808	seq1			1.38501	-1.026525964	2.8973221882	NA			Lo7_v2_contig_2891934		6R
3099	comp3809_c0_seq1	comp3809	seq1			0	NA	NA	NA
3100	comp3811_c0_seq1	comp3811	seq1			6.36782	0.30783522636	1.1672966681	0.999991	GCJW01038242.1	Sce_Assembly03_c18372	Lo7_v2_contig_69063		5R	5R	134.2	AK356701.1
3103	comp3816_c0_seq1	comp3816	seq1			8.90616	-0.09482242651	0.96659505813	0.999991	GCJW01023079.1	Sce_Assembly03_c31738	Lo7_v2_contig_1358345		4R	4R	98.3596	AK371105.1
3105	comp3819_c0_seq1	comp3819	seq1			3.29931	0.66908955824	1.5074115794	0.999991			Lo7_v2_contig_223343		3R
3106	comp3819_c0_seq2	comp3819	seq2			15.6062	-0.26823878382	0.75019021044	0.999991	GCJW01044801.1	Sce_Assembly03_c66640			3R
3107	comp3820_c0_seq1	comp3820	seq1			1.04115	0.31013739941	2.8497322649	NA			Lo7_v2_contig_2898430		3R, 4R, 5R, 6R
3108	comp3821_c0_seq1	comp3821	seq1			0.54131	0.29586495004	3.9866801556	NA	GCJW01029197.1	Sce_Assembly03_c7641	Lo7_v2_contig_7385		1R				TraesCS1A02G017700.1				TRIUR3_19912-T1	HORVU1Hr1G005700	1H	12468392-12472154	HC_G	receptor-like protein kinase 1
3109	comp3821_c0_seq2	comp3821	seq2			7.20406	-0.20707089801	1.4434086711	0.999991	GCJW01029197.1				1R				TraesCS1A02G017700.1					HORVU1Hr1G005700	1H	12468392-12472154	HC_G	receptor-like protein kinase 1
3111	comp3823_c0_seq1	comp3823	seq1			0	NA	NA	NA
3112	comp3824_c0_seq1	comp3824	seq1			0	NA	NA	NA
3113	comp3827_c0_seq1	comp3827	seq1			2.92065	0.89151518271	1.5912869822	0.999991			Lo7_v2_contig_1396234		5R	6R	50.0357
3115	comp3832_c0_seq1	comp3832	seq1			3.49575	-1.3035719563	1.5895277515	0.999991	GCJW01037306.1	Sce_Assembly03_c49860	Lo7_v2_contig_303		6R	2R	3.61054	AK354250.1
3116	comp3833_c0_seq1	comp3833	seq1			0	NA	NA	NA
3118	comp3836_c0_seq1	comp3836	seq1			0	NA	NA	NA		Sce_Assembly03_c68357	Lo7_v2_contig_306752						TraesCS2A02G050900.1	TraesCS2B02G064200.1		EMT21148	TRIUR3_07796-T1	HORVU2Hr1G008120	2H	16818682-16819627	HC_G	Disease resistance-responsive (dirigent-like protein) family protein
3123	comp3842_c0_seq1	comp3842	seq1		1	8.57275	0.19656861419	1.0329782838	0.999991	GCJW01028306.1	Sce_Assembly03_c3589	Lo7_v2_contig_71350
3124	comp3844_c0_seq1	comp3844	seq1			0	NA	NA	NA
3126	comp3847_c0_seq1	comp3847	seq1			0.555362	1.5748618047	3.9896353394	NA	GCJW01010265.1	Sce_Assembly03_c38991	Lo7_v2_contig_2150115	Sc5Loc02140048.2	1R, 2R, 3R, 4R, 5R, 6R, 7R				TraesCS5A02G019600.1		TraesCS5D02G025000.1	EMT32827	TRIUR3_29927-T1
3128	comp3849_c0_seq1	comp3849	seq1			1.77364	0.4581086263	2.2644681213	NA			Lo7_v2_contig_2872104		4R					TraesCS4B02G090400.1	TraesCS4D02G087500.1	EMT13857
3132	comp3853_c0_seq1	comp3853	seq1			0	NA	NA	NA
3133	comp3854_c0_seq1	comp3854	seq1		1	6.25832	-0.17001410575	1.1738591233	0.999991	GCJW01044094.1	Sce_Assembly03_c15026	Lo7_v2_contig_127910		3R, 4R, 5R
3134	comp3855_c0_seq1	comp3855	seq1			0.322534	1.2373133192	4.0753933359	NA
3135	comp3856_c0_seq1	comp3856	seq1			0.136186	-0.59884079841	4.0726792113	NA	GCJW01008965.1	Sce_Assembly03_c763	Lo7_v2_contig_2869580	Sc7Loc01443381.3	7R			AK251149.1	TraesCS4A02G121300.2	TraesCS4B02G181400.3	TraesCS4D02G184600.2	EMT12176	TRIUR3_17106-T1	HORVU4Hr1G053740	4H	447778340-447785416	HC_G	Histone-lysine N-methyltransferase E(z)
3136	comp3857_c0_seq1	comp3857	seq1			0	NA	NA	NA			Lo7_v2_contig_337867		4R
[truncated: 111,551 more rows]

## Sheet:  Expression data all tissues
Gene expression profiling and fine mapping identifies a gibberellin 2-oxidase gene co-segregating with the gibberellin-sensitive dwarfing gene Ddw1 in rye (Secale cereale L.)
Eva-Maria Braun, Natalia Tsvetkova, Björn Rotter, Dörthe Siekmann, Konrad Schwefel, Nicolas Krezdorn, Jörg Plieske, Peter Winter, Gilbert Melz, Anatoly V. Voylokov, and Bernd Hackauf*
Supplementary Table 4: Gene expression profiles of mutant and wildtype Ddw1 genotypes in rye.
MACE_ID	WT_T1	MT_T1	WT_T2	MT_T2	WT_T3	MT_T3	WT_T4	MT_T4	WT_T5	MT_T5	WT_T6	MT_T6	WT_T7	MT_T7
comp1_c0_seq1	1.3568	0	1.34404	5.03654	8.39099	0	1.65095	0	0.615101	0.652231	0	0.644524	0.591505	3.29963
comp100_c0_seq1	1.3568	1.11414	0	5.03654	2.797	0	0.825474	1.52821	0.615101	1.30446	0.611545	0	1.77451	0.659925
comp10002_c0_seq1	0	1.11414	0	0	0	0	1.65095	1.52821	0.615101	0	1.22309	0	0	0
comp100034_c0_seq1	9.49757	11.1414	0	0	0	0	0.825474	1.52821	0	2.60892	1.22309	0.644524	10.0556	8.57903
comp10006_c0_seq1	112.614	102.501	22.1766	20.1462	16.782	0	18.1604	18.3385	12.9171	15.6535	25.0733	16.1131	30.7582	27.0569
comp10007_c0_seq1	0	1.11414	0	0	0	0	0	0	0	0	0	0	0	0
comp10008_c0_seq1	56.9854	49.022	65.1858	74.2889	22.376	21.3919	94.1041	110.031	76.2726	75.6588	40.3619	68.3195	81.6276	67.9723
comp10009_c0_seq1	164.172	133.696	458.989	634.604	47.5489	26.7399	88.3258	163.518	95.9558	78.9199	268.468	87.0107	112.386	73.2517
comp100092_c0_seq1	1.3568	21.1686	1.34404	0	0	0	0	0	0	0	0	0	0	0
comp100105_c0_seq1	6.78398	8.91309	6.04817	10.0731	16.782	5.34798	4.95285	3.05642	6.76612	3.91339	16.5117	13.535	11.2386	5.93933
comp10011_c0_seq1	191.308	163.778	403.211	434.401	349.625	521.428	349.176	605.171	195.602	236.108	187.133	177.889	121.258	114.827
comp100114_c0_seq1	5.42719	4.45654	13.4404	13.8505	0	0	3.3019	6.11284	7.38122	9.13123	17.1232	7.73428	0.591505	1.31985
comp10012_c0_seq1	1.3568	0	0	3.7774	0	2.67399	1.65095	1.52821	0	0.652231	0	0	0	0
comp100120_c0_seq1	1.3568	0	3.36009	3.7774	5.59399	10.696	0.825474	9.16926	1.2302	1.30446	1.83463	2.57809	2.36602	1.31985
comp100123_c0_seq1	1.3568	2.22827	0	3.7774	0	0	0	0	3.07551	3.91339	0	0.644524	1.18301	1.31985
comp10013_c0_seq1	16.2816	20.0545	7.39221	10.0731	16.782	13.3699	8.25474	4.58463	10.4567	13.0446	14.6771	11.6014	17.1536	25.7371
comp100130_c0_seq1	0	2.22827	0	1.25913	2.797	0	1.65095	1.52821	0	0	1.22309	0	5.32354	12.5386
comp10016_c0_seq1	100.403	92.4733	4.03211	0	0	0	0	0	0	0	0	0	1.18301	3.95955
comp10017_c0_seq1	0	2.22827	0	0	0	0	0	0	0	0	0	0	0	0
comp10018_c0_seq1	81.4078	81.3319	57.1216	54.1428	50.3459	85.5676	52.8304	41.2617	86.1142	86.7467	77.0546	51.5619	150.834	141.224
comp10021_c0_seq1	104.473	106.957	122.979	125.913	117.474	104.286	137.029	116.144	188.221	225.02	157.779	188.201	165.03	151.783
comp10023_c0_seq1	103.117	83.5602	84.6744	78.0663	58.7369	37.4358	85.8493	80.9951	102.107	105.009	71.5507	74.7648	81.6276	98.3289
comp100230_c0_seq1	0	3.34241	0	0	0	0	0	0	0	0	0	0	0	0
comp10025_c0_seq1	763.876	674.052	535.599	633.345	307.67	369.01	565.45	652.545	758.42	727.89	571.794	568.47	523.482	505.503
comp10026_c0_seq1	78.6942	111.414	45.0253	31.4784	22.376	26.7399	48.703	47.3745	33.8306	41.0906	111.913	117.948	85.1767	81.8307
comp10028_c0_seq1	1.3568	4.45654	1.34404	5.03654	0	2.67399	1.65095	0	0.615101	0.652231	0	0	0	0
comp1003_c0_seq1	1.3568	0	0	0	0	0	0	0	0	0	0	0.644524	0	0
comp10031_c0_seq1	9.49757	12.2555	2.68808	5.03654	2.797	2.67399	2.47642	1.52821	6.15101	3.91339	5.5039	6.44524	8.28107	8.57903
comp10031_c0_seq2	75.9806	65.734	37.6331	28.9601	39.158	16.0439	24.7642	15.2821	34.4457	43.6995	33.635	43.8276	51.4609	64.0127
comp10033_c0_seq1	0	3.34241	0	0	0	0	0	0	0	0	0	0	0	0
comp100348_c0_seq1	24.4223	15.5979	14.1124	10.0731	11.188	5.34798	5.77832	7.64105	17.2228	20.8714	11.0078	10.3124	10.6471	12.5386
comp10035_c0_seq1	0	2.22827	0	0	0	0	0	0	0	0	0	0	0	0
comp10038_c0_seq1	71.9102	77.9895	45.6973	35.2558	33.564	21.3919	23.1133	29.036	71.9669	54.1352	68.493	68.964	82.2191	81.8307
comp100383_c0_seq1	20.3519	22.2827	6.72019	3.7774	0	0	11.5566	6.11284	47.3628	60.0052	59.3198	54.14	0	0.659925
comp10039_c0_seq1	6.78398	35.6524	0.672019	0	0	0	0	0	0	0.652231	0	0	0.591505	0
comp10041_c0_seq1	541.362	191.631	130.372	65.475	0	5.34798	0	0	1.2302	0	1.22309	0.644524	1.77451	7.25918
comp10043_c0_seq1	2.71359	3.34241	5.37615	3.7774	16.782	26.7399	4.12737	3.05642	12.302	5.87008	10.3963	1.93357	10.6471	9.89888
comp10045_c0_seq1	0	0	0.672019	0	0	0	0	0	0	0	0	0	0	0
comp10047_c0_seq1	32.5631	20.0545	86.6904	143.541	33.564	37.4358	59.4342	47.3745	44.2873	45.0039	37.3042	80.5655	21.8857	46.1948
comp10047_c0_seq2	21.7087	24.511	73.9221	91.9168	22.376	10.696	48.703	29.036	32.6004	37.1772	23.2387	55.429	24.2517	44.215
comp100476_c0_seq1	4.07039	4.45654	6.72019	7.55481	25.173	18.7179	8.25474	7.64105	6.15101	7.82677	5.5039	5.15619	2.95752	6.59925
comp100488_c0_seq1	0	5.57068	3.36009	5.03654	0	0	1.65095	3.05642	0	1.95669	0.611545	0.644524	0	0
comp10049_c0_seq1	42.0607	53.4785	47.7133	41.5514	95.0979	80.2196	50.3539	68.7694	54.744	66.5276	149.828	125.038	109.428	80.5109
comp100499_c0_seq1	6.78398	8.91309	10.0803	7.55481	19.579	26.7399	47.052	27.5078	14.7624	19.5669	19.5694	12.246	10.0556	8.57903
comp1005_c0_seq1	1.3568	10.0272	16.8005	30.2192	8.39099	10.696	13.2076	27.5078	14.1473	7.17454	28.1311	14.1795	16.5621	21.7775
comp10050_c0_seq1	169.6	189.403	103.491	95.6942	64.3309	66.8497	94.1041	105.446	108.873	130.446	164.506	200.447	172.719	161.022
comp100507_c0_seq1	2.71359	3.34241	5.37615	5.03654	2.797	2.67399	4.95285	3.05642	1.2302	7.82677	1.83463	1.93357	7.68956	4.61948
comp100523_c0_seq1	2.71359	0	6.04817	5.03654	2.797	24.0659	9.08022	12.2257	5.53591	4.56562	8.56162	9.66786	5.32354	3.29963
comp100524_c0_seq1	2.71359	5.57068	13.4404	13.8505	0	0	18.1604	15.2821	17.2228	18.9147	3.05772	12.8905	20.1112	16.4981
comp10053_c0_seq1	219.801	207.229	230.502	241.754	103.489	82.8936	260.85	220.062	269.414	243.282	360.811	323.551	236.602	224.375
comp10054_c0_seq1	458.597	470.165	397.163	348.78	229.354	232.637	392.926	447.765	383.823	411.558	323.507	373.824	350.171	393.315
comp100547_c0_seq1	2.71359	4.45654	0.672019	0	2.797	0	0	0	0	0	1.22309	0	0	0
comp10056_c0_seq1	6.78398	3.34241	28.2248	3.7774	0	0	4.95285	7.64105	19.6832	45.0039	14.6771	13.535	7.68956	4.61948
comp10057_c0_seq1	109.9	127.012	20.1606	11.3322	100.692	82.8936	20.6369	13.7539	7.38122	8.479	66.6584	19.9802	2.95752	3.95955
comp10058_c0_seq1	73.267	101.386	122.307	96.9534	173.414	200.549	109.788	105.446	78.733	86.0945	123.532	114.725	112.977	120.106
comp100581_c0_seq1	5.42719	6.68482	16.8005	15.1096	19.579	13.3699	23.1133	15.2821	20.9134	18.9147	42.8081	30.9371	19.5197	20.4577
comp10059_c0_seq1	1.3568	2.22827	4.03211	12.5913	8.39099	26.7399	5.77832	4.58463	4.30571	1.95669	3.05772	0.644524	1.18301	3.29963
comp100593_c0_seq1	0	2.22827	0	0	0	0	0	0	0	0	0	0	0	0
comp100606_c0_seq1	18.9951	11.1414	3.36009	1.25913	0	0	3.3019	1.52821	3.07551	7.82677	4.89236	7.73428	2.36602	3.29963
comp10061_c0_seq1	71.9102	99.1581	68.5459	90.6577	64.3309	53.4798	80.8965	64.1848	81.1934	57.3963	97.8471	107.635	85.7682	85.7903
comp100617_c0_seq1	4.07039	4.45654	2.01606	0	0	0	0.825474	1.52821	3.69061	4.56562	1.83463	11.6014	2.95752	1.31985
comp10063_c0_seq1	73.267	77.9895	51.7454	76.8072	89.5039	80.2196	73.4672	59.6002	86.1142	76.9633	85.6162	89.5888	59.1505	64.0127
comp10066_c0_seq1	4.07039	3.34241	0	0	0	0	0	0	0	0	0	0	0	0
comp100662_c0_seq1	0	3.34241	0.672019	0	0	0	0	0	0	0.652231	0.611545	0	3.54903	5.2794
comp100672_c0_seq1	1.3568	28.9675	2.68808	33.9966	0	42.7838	0.825474	19.8667	0	20.8714	0	25.1364	0.591505	27.0569
comp10068_c0_seq1	100.403	89.1309	81.3143	54.1428	109.083	88.2416	79.2455	85.5797	105.797	108.923	129.647	116.659	116.526	120.766
comp10069_c0_seq1	237.439	245.11	161.957	178.797	123.068	157.765	124.647	123.785	263.879	240.673	156.555	153.397	284.514	270.569
comp1007_c0_seq1	0	0	1.34404	0	0	0	0	0	3.07551	0.652231	0	0	0	0
comp10070_c0_seq1	142.464	150.408	634.386	666.082	274.106	192.527	851.889	1025.43	556.667	545.917	239.725	212.693	252.572	244.172
comp100721_c0_seq1	9.49757	6.68482	1.34404	1.25913	0	2.67399	0.825474	0	3.07551	3.26115	0.611545	7.08976	7.09806	11.2187
comp10074_c0_seq1	4.07039	1.11414	30.9129	49.1062	58.7369	42.7838	30.5425	35.1488	11.6869	14.3491	80.7239	79.2764	3.54903	5.93933
comp100742_c0_seq1	17.6384	7.79895	18.8165	5.03654	27.97	26.7399	13.2076	15.2821	14.7624	16.958	21.4041	17.4021	14.1961	9.23895
comp10075_c0_seq1	259.148	191.631	196.901	181.315	184.602	139.047	201.416	161.99	210.365	236.76	253.179	282.301	358.452	334.582
comp10076_c0_seq1	207.59	228.398	300.392	334.93	120.271	88.2416	268.279	209.365	163.617	136.969	43.4197	45.1167	62.6995	65.9925
comp10077_c0_seq1	9.49757	5.57068	15.4564	6.29567	27.97	29.4139	20.6369	21.3949	30.14	26.0892	40.9735	33.5152	24.2517	16.4981
comp100775_c0_seq1	8.14078	8.91309	5.37615	5.03654	13.985	16.0439	8.25474	6.11284	5.53591	9.13123	7.33854	1.93357	1.77451	1.97978
comp10079_c0_seq1	767.947	670.71	365.578	314.784	995.731	663.149	412.737	404.975	395.51	356.118	1327.05	953.251	725.185	619.01
comp100792_c0_seq1	1.3568	5.57068	0.672019	0	2.797	5.34798	0.825474	0	0.615101	0	0	0	0.591505	0
comp1008_c0_seq1	1.3568	1.11414	0	0	0	0	0	0	0	0	0	0	0	0
comp10080_c0_seq1	0	0	0	0	0	0	0.825474	0	0	0	0	0	0	0
comp10081_c0_seq1	1.3568	0	0	0	0	0	0	0	0	0	0	0	0	0
comp10082_c0_seq1	78.6942	62.3916	170.693	149.837	2.797	2.67399	250.944	221.59	177.149	148.056	63.6006	106.346	82.8107	87.7701
comp10084_c0_seq1	67.8398	91.3592	67.8739	65.475	109.083	133.699	69.3398	96.2772	82.4236	68.4843	75.22	56.0736	85.7682	105.588
comp10086_c0_seq1	77.3374	64.6199	49.7294	54.1428	39.158	72.1977	67.6889	44.3181	64.5856	64.5709	48.9236	38.6714	46.7289	46.8547
comp10088_c0_seq1	138.393	151.523	223.11	237.976	332.843	366.336	276.534	371.355	188.221	215.888	220.156	175.955	165.03	131.985
comp100891_c0_seq1	5.42719	3.34241	3.36009	1.25913	0	0	3.3019	3.05642	3.07551	3.26115	2.44618	2.57809	3.54903	1.97978
comp10091_c0_seq1	0	1.11414	0	0	0	0	0	0	0	0	0	0	0	0
comp10093_c0_seq1	116.684	110.299	117.603	104.508	69.9249	80.2196	118.868	111.559	135.322	122.619	136.986	176.6	189.281	198.637
comp100943_c0_seq1	8.14078	11.1414	12.0963	10.0731	22.376	13.3699	9.90569	9.16926	13.5322	7.17454	6.11545	8.37881	8.28107	11.2187
comp100951_c0_seq1	6.78398	14.4838	0	0	0	0	0	0	0	0	0	0	0	0
comp10096_c0_seq1	0	0	0	2.51827	0	2.67399	3.3019	0	0	0.652231	0.611545	0	0	0.659925
comp100987_c0_seq1	0	1.11414	0	0	2.797	0	0.825474	0	0	0	0.611545	0	0.591505	0
comp10099_c0_seq1	0	1.11414	0	0	0	0	0	0	0	0	0	0	0	0
comp100992_c0_seq1	4.07039	6.68482	0	0	0	0	0	0	0	0	0	0	0	0.659925
comp101_c0_seq1	2.71359	0	0	0	0	2.67399	0.825474	0	1.2302	0.652231	1.22309	0	2.95752	0.659925
comp101_c0_seq2	2.71359	3.34241	2.01606	2.51827	0	0	3.3019	1.52821	1.8453	1.30446	6.72699	3.86714	7.68956	6.59925
comp1010_c0_seq1	10.8544	17.8262	4.70413	7.55481	5.59399	0	4.95285	4.58463	2.46041	2.60892	0	0.644524	0	0.659925
comp10100_c0_seq1	82.7646	70.1906	38.3051	33.9966	50.3459	56.1538	28.0661	19.8667	75.0424	56.7441	66.0468	59.9407	56.7844	73.9116
comp10102_c0_seq1	0	4.45654	5.37615	2.51827	8.39099	2.67399	9.08022	4.58463	3.69061	5.87008	4.28081	5.80071	13.6046	13.8584
comp10103_c0_seq1	63.7694	66.8482	69.89	52.8836	50.3459	29.4139	77.5946	67.2412	65.2008	69.1365	211.594	189.49	100.556	100.309
comp10104_c0_seq1	39.3471	32.3099	65.8578	73.0298	0	10.696	46.2266	50.4309	67.6612	53.4829	36.0811	41.894	158.523	115.487
comp10105_c0_seq1	151.961	319.757	16.8005	20.1462	5.59399	0	4.95285	1.52821	2.46041	5.21785	10.3963	10.9569	51.4609	32.9963
comp101062_c0_seq1	0	1.11414	0	0	0	0	0	0	0	0	0	0	0	0
comp10107_c0_seq1	28.4927	20.0545	94.7546	101.99	120.271	96.2636	87.5003	131.426	62.1252	57.3963	64.2122	76.0538	47.9119	41.5753
comp10109_c0_seq1	0	0	0.672019	0	0	0	0	0	0	0	0	0	0	0
comp10110_c0_seq1	502.015	465.709	379.019	397.886	402.768	326.227	398.704	408.032	541.904	499.609	500.243	530.443	512.835	545.098
comp101116_c0_seq1	706.891	410.002	1266.08	1280.54	5686.29	4976.29	1188.68	487.499	845.764	527.655	120.474	152.752	85.7682	99.6487
comp101140_c0_seq1	0	2.22827	0	0	0	0	0	0	0	0	0	0	0	0
comp101144_c0_seq1	4.07039	11.1414	34.273	61.6976	5.59399	18.7179	5.77832	9.16926	3.07551	0.652231	0.611545	5.15619	6.50655	5.2794
comp101145_c0_seq1	4.07039	2.22827	2.68808	0	0	2.67399	0.825474	0	0.615101	2.60892	2.44618	3.22262	41.4053	47.5146
comp10116_c0_seq1	0	1.11414	0	0	0	0	0	0	0	0.652231	0	0.644524	1.18301	0.659925
comp10116_c0_seq2	4.07039	1.11414	0	0	0	0	0.825474	3.05642	4.30571	0.652231	0	0	8.28107	6.59925
comp10119_c0_seq1	94.9757	124.783	11.4243	15.1096	41.955	5.34798	11.5566	16.8103	4.92081	9.13123	18.3463	12.246	1.77451	4.61948
comp10119_c0_seq2	1.3568	1.11414	0.672019	0	0	0	0	0	0	0	0	0	0	0
comp10120_c0_seq1	1586.09	1329.16	1422.66	1626.8	506.256	623.039	1679.84	1409.01	1788.1	1851.68	1246.33	1934.86	1491.18	1356.81
comp10120_c1_seq1	44.7743	35.6524	68.5459	84.362	2.797	5.34798	69.3398	65.713	68.8914	39.7861	59.9314	43.8276	144.919	110.208
comp101209_c0_seq1	0	7.79895	1.34404	0	0	0	0	0	1.8453	1.30446	0.611545	1.28905	4.73204	1.31985
comp10121_c0_seq1	294.425	207.229	1366.21	1794.27	16.782	56.1538	1264.63	1127.82	1033.99	922.255	185.91	230.095	172.719	122.086
comp10122_c0_seq1	32.5631	31.1958	23.5207	30.2192	16.782	13.3699	4.95285	4.58463	27.0645	14.3491	3.05772	2.57809	9.46407	11.8787
comp10127_c0_seq1	0	7.79895	2.68808	2.51827	19.579	16.0439	2.47642	3.05642	6.15101	1.95669	8.56162	1.93357	0	2.6397
comp101276_c0_seq1	16.2816	6.68482	0	0	0	0	0	0	0	0	0	0	0	1.97978
comp101280_c0_seq1	13.568	15.5979	15.4564	7.55481	33.564	24.0659	20.6369	22.9231	6.15101	5.21785	5.5039	5.15619	7.68956	7.25918
comp10129_c0_seq1	122.112	80.2178	18.1445	18.887	0	2.67399	16.5095	21.3949	41.2118	37.1772	22.0156	40.605	8.87257	11.8787
comp101293_c0_seq1	13.568	10.0272	3.36009	2.51827	0	2.67399	2.47642	3.05642	0.615101	3.91339	1.83463	0	0	0
comp1013_c0_seq1	6.78398	1.11414	12.0963	11.3322	19.579	18.7179	7.42927	6.11284	3.07551	5.21785	2.44618	0	1.18301	1.97978
comp10130_c0_seq1	40.7039	30.0817	51.7454	51.6245	61.5339	66.8497	36.3209	33.6206	48.593	41.0906	28.7426	21.2693	66.84	73.2517
comp101301_c0_seq1	0	0	0.672019	0	11.188	5.34798	4.12737	3.05642	0.615101	0	3.05772	0	0.591505	1.97978
comp101315_c0_seq1	9.49757	7.79895	0.672019	0	0	0	0	0	1.2302	0	0.611545	0	1.18301	0.659925
comp10132_c0_seq3	0	0	0.672019	0	0	0	0	0	0.615101	0	0	0	0	0.659925
comp101322_c0_seq1	6.78398	10.0272	0	0	0	0	0	0	0	0	0	0	0	0
comp101328_c0_seq1	4.07039	2.22827	20.1606	17.6279	2.797	0	35.4954	22.9231	23.3739	16.958	1.83463	5.15619	4.14053	5.93933
comp10134_c0_seq1	82.7646	102.501	8.06423	7.55481	0	10.696	6.60379	1.52821	8.61142	5.87008	11.0078	14.1795	4.73204	7.9191
comp101341_c0_seq1	0	1.11414	0	0	0	0	0	0	0	0	0	0	0	0
comp101363_c0_seq1	0	0	0	0	0	2.67399	0	0	0	0	0.611545	0	0	0
comp10137_c0_seq1	122.112	110.299	69.89	69.2524	47.5489	24.0659	60.2596	59.6002	73.1971	81.5289	49.5351	54.14	85.1767	85.1303
comp10139_c0_seq1	8.14078	0	10.0803	8.81394	187.399	160.439	13.2076	1.52821	3.07551	2.60892	1.83463	1.28905	2.95752	0.659925
comp10139_c0_seq2	2.71359	0	28.8968	37.774	564.993	398.424	28.0661	9.16926	7.99632	5.21785	7.33854	0.644524	1.18301	0
comp1014_c0_seq1	127.539	110.299	130.372	166.206	134.256	85.5676	148.585	192.554	141.473	153.274	105.186	166.932	125.99	182.799
comp1014_c0_seq2	126.182	102.501	158.596	137.246	106.286	72.1977	143.633	171.159	115.639	119.358	97.8471	149.53	112.977	157.722
comp10142_c0_seq1	137.036	108.071	84.0023	90.6577	50.3459	53.4798	74.2927	79.4669	107.643	120.01	50.1467	64.4524	70.3891	58.0734
comp101481_c0_seq1	9.49757	5.57068	14.1124	10.0731	69.9249	109.634	12.3821	15.2821	11.6869	18.2625	18.3463	26.4255	30.1667	31.0165
comp10149_c0_seq1	90.9054	80.2178	90.7225	98.2125	92.3009	77.5457	108.137	122.257	118.099	120.01	65.4353	95.3895	81.0361	84.4704
comp101497_c0_seq1	21.7087	10.0272	8.06423	3.7774	25.173	5.34798	5.77832	7.64105	4.92081	3.91339	38.5273	21.2693	7.09806	9.89888
comp1015_c0_seq1	10.8544	14.4838	13.4404	0	2.797	0	1.65095	1.52821	2.46041	3.91339	1.22309	2.57809	166.213	202.597
comp10150_c0_seq1	35.2767	40.1089	34.273	40.2923	41.955	37.4358	37.9718	38.2052	39.3665	40.4383	40.3619	38.0269	24.8432	36.2959
comp101502_c0_seq1	1.3568	8.91309	8.73624	10.0731	5.59399	0	7.42927	4.58463	8.61142	7.82677	4.28081	3.22262	15.9706	17.818
comp101507_c0_seq1	6.78398	8.91309	8.73624	3.7774	5.59399	10.696	8.25474	10.6975	11.0718	7.82677	9.78471	3.86714	10.6471	11.2187
comp101529_c0_seq1	0	2.22827	0	0	0	0	0	0	0	0	0	0	0	0
comp101539_c0_seq1	10.8544	20.0545	8.06423	6.29567	8.39099	8.02196	13.2076	12.2257	13.5322	13.6969	5.5039	9.02333	8.87257	2.6397
comp10154_c0_seq1	32.5631	40.1089	24.8647	23.9236	11.188	37.4358	15.684	18.3385	46.1326	33.2638	25.6849	55.429	68.6145	44.8749
comp101548_c0_seq1	2.71359	2.22827	0	0	0	2.67399	0	0	0	0	0	0	0	0
comp10155_c0_seq1	33.9199	21.1686	18.8165	15.1096	16.782	21.3919	15.684	10.6975	6.76612	15.6535	18.3463	22.5583	17.1536	25.0772
comp101556_c0_seq1	5.42719	5.57068	1.34404	10.0731	11.188	10.696	4.12737	6.11284	1.8453	4.56562	11.6193	7.73428	3.54903	5.2794
comp101557_c0_seq1	14.9248	6.68482	9.40826	5.03654	16.782	8.02196	18.9859	10.6975	14.1473	24.7848	17.1232	16.1131	13.6046	17.818
comp10156_c0_seq1	74.6238	77.9895	51.7454	59.1793	64.3309	101.612	61.0851	41.2617	54.1289	62.6142	74.6084	60.5852	88.7257	92.3895
comp101561_c0_seq1	0	0	0	1.25913	0	0	0	0	0	0	0	0.644524	0	0
comp101569_c0_seq1	1.3568	4.45654	0	0	0	0	0	0	0	0	0	0	0	0
comp10157_c0_seq1	267.289	230.626	10.0803	1.25913	2.797	0	1.65095	3.05642	3.69061	1.95669	25.0733	21.9138	55.0099	68.6322
comp101571_c0_seq1	14.9248	23.3969	1.34404	0	0	0	0	0	0	0	0	0	0	0
comp101574_c0_seq1	4.07039	4.45654	2.68808	2.51827	5.59399	8.02196	0	9.16926	4.92081	9.13123	6.11545	6.44524	6.50655	12.5386
comp101579_c0_seq1	0	0	0.672019	0	0	0	0	0	0	0	0	0.644524	0.591505	0.659925
comp10158_c0_seq1	59.699	70.1906	216.39	209.016	8.39099	24.0659	278.185	351.488	201.753	194.365	67.2699	116.659	154.974	133.965
comp101580_c0_seq1	12.2112	11.1414	1.34404	0	16.782	8.02196	0.825474	0	0	0	0	0	3.54903	5.2794
comp101584_c0_seq1	21.7087	18.9403	4.03211	16.3687	19.579	13.3699	7.42927	12.2257	22.1437	17.6102	27.5195	12.8905	13.0131	17.1581
comp101590_c0_seq1	2.71359	8.91309	0.672019	1.25913	2.797	0	0.825474	4.58463	0.615101	0.652231	0	0	0	0.659925
comp10160_c0_seq1	73.267	69.0764	32.9289	52.8836	95.0979	117.655	36.3209	41.2617	27.6796	29.3504	85.6162	39.3159	24.8432	22.4375
comp101606_c0_seq1	2.71359	1.11414	0	0	0	0	0	0	0	0	0	0	0	0
comp10161_c0_seq1	14.9248	11.1414	11.4243	15.1096	13.985	16.0439	5.77832	10.6975	17.2228	21.5236	14.0655	10.9569	18.3366	15.8382
comp10161_c0_seq2	232.012	229.512	135.076	187.611	111.88	106.96	50.3539	32.0924	273.72	159.797	110.69	114.725	270.318	256.051
comp10162_c0_seq1	17.6384	17.8262	22.1766	11.3322	13.985	16.0439	20.6369	19.8667	9.22652	9.78346	17.1232	9.02333	11.8301	12.5386
comp101623_c0_seq1	0	0	0	0	0	0	0	0	0	0	0.611545	0	0	0.659925
comp101634_c0_seq1	1.3568	1.11414	1.34404	1.25913	0	0	0	0	0.615101	0	1.22309	0.644524	1.18301	1.31985
comp101636_c0_seq1	4.07039	0	5.37615	3.7774	47.5489	40.1098	4.95285	3.05642	1.2302	0	1.22309	0.644524	2.36602	0
comp101641_c0_seq1	13.568	13.3696	6.72019	6.29567	25.173	16.0439	0	0	0	0	6.72699	4.51167	0.591505	0.659925
comp101646_c0_seq1	13.568	18.9403	14.7844	20.1462	13.985	16.0439	10.7312	9.16926	6.76612	7.82677	19.5694	14.1795	6.50655	10.5588
comp10165_c0_seq1	42.0607	31.1958	144.484	162.428	218.166	379.706	113.915	160.462	66.431	69.7887	45.8658	39.9605	72.1636	52.794
comp101659_c0_seq1	1.3568	2.22827	1.34404	1.25913	0	0	0	1.52821	1.2302	0.652231	1.83463	0.644524	7.68956	8.57903
comp10166_c0_seq1	0	1.11414	0	0	0	0	0	0	0	0	0	0	0	0
comp101660_c0_seq1	8.14078	6.68482	10.7523	7.55481	5.59399	16.0439	14.0331	7.64105	25.8343	32.6115	78.2777	78.6319	53.8269	67.9723
comp101661_c0_seq1	5.42719	10.0272	3.36009	2.51827	0	0	4.12737	3.05642	18.453	15.6535	3.66927	9.02333	5.32354	8.57903
comp101666_c0_seq1	0	0	0.672019	0	0	0	0	0	0	0	1.83463	0	0	0
comp10167_c0_seq1	21.7087	24.511	14.1124	12.5913	8.39099	16.0439	24.7642	15.2821	22.1437	20.2192	22.0156	14.1795	19.5197	19.7978
comp101676_c0_seq1	0	0	1.34404	1.25913	0	2.67399	0	0	0.615101	5.21785	0	0	0	14.5184
comp10168_c0_seq1	0	0	0	0	0	0	0	0	0	0	0	0.644524	0	0
comp101680_c0_seq1	6.78398	2.22827	8.73624	7.55481	8.39099	2.67399	11.5566	7.64105	11.0718	11.7402	6.72699	9.02333	9.46407	5.93933
comp101681_c0_seq1	9.49757	8.91309	0.672019	0	0	0	0	0	0	0	0	0	0	0
comp101682_c0_seq1	0	1.11414	4.03211	3.7774	0	0	4.12737	6.11284	4.30571	4.56562	4.28081	8.37881	0.591505	2.6397
comp101688_c0_seq1	0	2.22827	0	0	0	0	0	0	0	0	0	0	0	0
comp101703_c0_seq1	2.71359	2.22827	3.36009	0	0	0	0.825474	0	1.8453	3.26115	4.28081	1.93357	8.28107	17.818
comp10171_c0_seq1	73.267	60.1634	74.5941	61.6976	123.068	96.2636	75.1182	84.0515	115.639	91.3123	103.351	83.1436	134.272	134.625
comp10171_c0_seq2	37.9903	31.1958	34.273	40.2923	81.1129	58.8277	42.9247	41.2617	62.1252	55.4396	66.0468	44.4721	70.9806	54.7738
comp101714_c0_seq1	12.2112	6.68482	1.34404	0	0	0	0	1.52821	0	0	3.05772	1.93357	0.591505	1.31985
comp101715_c0_seq1	0	0	4.70413	3.7774	0	0	9.90569	13.7539	0	0	0	0	0	0.659925
comp101718_c0_seq1	10.8544	5.57068	10.0803	7.55481	2.797	8.02196	8.25474	12.2257	6.76612	4.56562	9.17317	5.80071	13.6046	9.89888
comp10172_c0_seq1	172.313	219.485	928.73	1028.71	1099.22	1224.69	204.718	177.272	84.884	96.5302	126.59	99.9012	137.821	167.621
comp101720_c0_seq1	6.78398	4.45654	2.01606	1.25913	0	0	1.65095	3.05642	4.30571	3.26115	2.44618	3.22262	3.54903	5.2794
comp101727_c0_seq1	0	1.11414	0	0	0	0	0	0	0	0	0	0	0	0
comp101729_c0_seq1	6.78398	8.91309	18.8165	5.03654	0	0	14.8585	13.7539	40.5967	48.9173	144.936	113.436	91.0917	75.2315
comp101733_c0_seq1	1.3568	4.45654	7.39221	6.29567	11.188	10.696	8.25474	7.64105	4.30571	5.87008	4.89236	2.57809	5.32354	6.59925
comp101737_c0_seq1	5.42719	7.79895	2.01606	1.25913	0	0	0	0	4.30571	1.30446	4.28081	1.28905	4.73204	1.97978
comp101746_c0_seq1	1.3568	1.11414	0	0	0	0	0	0	0	0	0	0	0	0
comp101748_c0_seq1	0	0	17.4725	18.887	95.0979	109.634	14.0331	30.5642	7.38122	5.87008	1.22309	3.86714	7.09806	6.59925
comp101749_c0_seq1	12.2112	6.68482	13.4404	5.03654	22.376	8.02196	9.90569	12.2257	4.30571	4.56562	11.0078	9.02333	7.68956	11.2187
comp10175_c0_seq1	40.7039	32.3099	45.0253	32.7375	19.579	16.0439	39.6228	36.677	39.9816	49.5696	45.2543	43.1831	39.0393	44.8749
comp10175_c0_seq2	85.4782	92.4733	64.5138	50.3654	58.7369	45.4578	64.387	61.1284	75.0424	73.7021	67.2699	84.4326	88.7257	79.8509
comp101750_c0_seq1	17.6384	45.6796	2.01606	0	0	0	0	0	0	0	0	0.644524	0	0
comp101751_c0_seq1	10.8544	12.2555	0.672019	0	2.797	0	0	1.52821	0.615101	0	0.611545	1.93357	0	0
comp101752_c0_seq1	0	1.11414	24.8647	25.1827	8.39099	32.0879	25.5897	30.5642	3.69061	7.82677	7.95008	2.57809	6.50655	2.6397
comp101759_c0_seq1	0	1.11414	4.03211	3.7774	0	0	4.12737	6.11284	5.53591	3.91339	0.611545	1.93357	1.18301	0.659925
comp10176_c0_seq1	118.041	90.245	125.668	98.2125	75.5189	61.5017	133.727	134.482	139.013	143.491	218.933	268.766	197.563	176.86
comp101763_c0_seq1	12.2112	11.1414	6.04817	2.51827	8.39099	5.34798	1.65095	1.52821	3.69061	7.82677	9.17317	4.51167	2.36602	3.29963
comp101765_c0_seq1	0	1.11414	0.672019	1.25913	0	0	0	4.58463	0	28.6982	1.22309	1.28905	0	17.818
comp10177_c0_seq1	9.49757	11.1414	307.113	372.704	282.497	524.102	458.964	606.699	152.545	196.322	181.017	115.37	175.677	105.588
comp101783_c0_seq1	0	0	4.70413	7.55481	0	0	0	0	0	0	0	0	0.591505	0
comp101784_c0_seq1	0	3.34241	0	0	0	0	0	0	0	0	0	0	0	0
comp101788_c0_seq1	8.14078	3.34241	2.68808	2.51827	8.39099	5.34798	5.77832	3.05642	11.0718	4.56562	6.72699	3.86714	9.46407	7.9191
comp10179_c0_seq1	637.694	559.296	583.984	599.348	307.67	294.139	586.912	527.232	744.273	645.709	456.212	571.693	419.377	477.126
comp101792_c0_seq1	24.4223	10.0272	3.36009	3.7774	0	2.67399	3.3019	12.2257	0.615101	2.60892	2.44618	3.22262	0	1.31985
comp101795_c0_seq1	4.07039	6.68482	0	0	0	0	0	0	0	0	0	0	0	0
comp101796_c0_seq1	1.3568	1.11414	1.34404	5.03654	5.59399	5.34798	1.65095	1.52821	3.69061	3.91339	1.22309	3.22262	4.14053	2.6397
comp101799_c0_seq1	16.2816	10.0272	0.672019	1.25913	0	0	0	0	1.2302	1.95669	0.611545	1.28905	1.77451	2.6397
comp10180_c0_seq1	93.6189	119.213	100.131	108.286	89.5039	165.787	102.359	91.6926	120.56	90.6601	140.655	129.549	146.102	122.086
comp101805_c0_seq1	16.2816	16.712	16.1285	12.5913	13.985	10.696	18.9859	19.8667	12.302	8.479	42.8081	30.2926	31.3497	36.9558
comp10181_c0_seq1	0	3.34241	2.68808	2.51827	2.797	0	0	0	1.2302	0	2.44618	3.22262	1.18301	2.6397
comp101819_c0_seq1	0	6.68482	0	0	0	0	0	0	0	0	0	0	0	0
comp10182_c0_seq1	69.1966	57.9351	12.7684	10.0731	22.376	37.4358	17.335	18.3385	11.6869	17.6102	36.0811	14.824	3.54903	5.2794
comp101824_c0_seq1	0	0	0	0	0	0	0	0	0	0	0.611545	0	0.591505	0
comp101826_c0_seq1	2.71359	1.11414	0	0	0	0	0	0	3.07551	5.21785	1.22309	3.22262	4.14053	10.5588
comp10183_c0_seq1	108.544	101.386	75.2661	50.3654	139.85	173.809	56.1323	36.677	83.0387	69.7887	220.156	169.51	246.066	248.132
comp101830_c0_seq1	5.42719	6.68482	7.39221	1.25913	13.985	13.3699	0.825474	10.6975	8.61142	7.17454	7.33854	8.37881	10.0556	11.8787
comp101831_c0_seq1	5.42719	2.22827	0.672019	0	0	0	0	0	0	0	0	0	0	0
comp101833_c0_seq1	16.2816	13.3696	9.40826	10.0731	2.797	5.34798	6.60379	10.6975	3.69061	10.4357	11.6193	14.824	4.14053	10.5588
comp101839_c0_seq1	1.3568	1.11414	4.03211	2.51827	0	0	6.60379	3.05642	4.30571	1.30446	3.05772	5.15619	5.32354	1.97978
comp101840_c0_seq1	0	0	0	0	0	0	0	0	0	0.652231	0	0.644524	0	0
comp10185_c0_seq1	1061.01	786.58	764.085	814.66	2936.85	3591.17	506.016	388.165	208.519	302.635	2512.23	1652.56	419.968	545.758
comp101859_c0_seq1	9.49757	5.57068	1.34404	3.7774	0	0	0	0	0	0.652231	0	0	0	0
comp10186_c0_seq1	28.4927	38.9948	499.982	445.734	4606.65	5930.91	482.902	692.279	112.564	140.23	976.025	652.258	291.02	208.536
comp101860_c0_seq1	1.3568	2.22827	9.40826	7.55481	8.39099	13.3699	14.0331	27.5078	14.7624	13.6969	10.3963	18.0467	10.0556	14.5184
comp101865_c0_seq1	9.49757	6.68482	11.4243	12.5913	5.59399	32.0879	9.90569	10.6975	12.302	5.21785	11.0078	7.73428	10.6471	9.23895
comp101870_c0_seq1	8.14078	5.57068	0.672019	3.7774	5.59399	5.34798	1.65095	3.05642	7.38122	4.56562	4.89236	1.28905	2.95752	5.2794
comp101877_c0_seq1	4.07039	2.22827	0	2.51827	0	0	0.825474	0	0	0	1.22309	0	0	0
comp10188_c0_seq1	86.835	60.1634	47.0413	41.5514	36.361	45.4578	37.1463	30.5642	65.8159	92.6168	203.644	270.055	65.0655	68.6322
comp101886_c0_seq1	0	0	0	0	0	0	0	0	0	0	0	0	0	0.659925
comp10189_c0_seq1	161.459	200.545	571.888	695.042	674.076	1144.47	860.144	732.012	568.354	458.518	673.311	391.226	349.579	187.419
comp1019_c0_seq1	4.07039	5.57068	4.03211	3.7774	2.797	5.34798	4.12737	13.7539	4.30571	7.82677	4.28081	4.51167	7.68956	7.9191
comp10190_c0_seq1	0	1.11414	0	0	0	0	0	0	0	0	0	0	0	0
comp101904_c0_seq1	12.2112	6.68482	8.73624	1.25913	11.188	5.34798	4.12737	3.05642	12.302	13.6969	9.78471	9.02333	20.1112	18.4779
comp101908_c0_seq1	27.1359	1.11414	21.5046	0	44.752	0	15.684	0	33.2155	0	29.9657	0	31.3497	0
comp10191_c0_seq1	77.3374	54.5927	81.9863	101.99	16.782	21.3919	88.3258	38.2052	159.926	122.619	66.0468	60.5852	82.2191	97.6689
comp10193_c0_seq1	8.14078	10.0272	38.3051	35.2558	41.955	21.3919	37.1463	48.9027	38.7514	33.2638	14.6771	18.0467	28.9837	16.4981
comp10193_c0_seq2	12.2112	7.79895	30.2408	35.2558	33.564	16.0439	29.7171	32.0924	22.7588	23.4803	15.2886	9.66786	27.8007	14.5184
comp101930_c0_seq1	5.42719	1.11414	8.73624	15.1096	39.158	13.3699	3.3019	7.64105	1.8453	5.21785	9.17317	3.22262	5.91505	5.2794
comp10194_c0_seq1	105.83	147.066	5.37615	0	0	0	0	0	0	0.652231	0	0	0.591505	4.61948
comp101940_c0_seq1	14.9248	7.79895	12.0963	8.81394	22.376	34.7618	13.2076	7.64105	5.53591	5.87008	11.6193	9.02333	6.50655	9.89888
comp101944_c0_seq1	0	0	1.34404	0	0	0	1.65095	0	0	0.652231	0	0.644524	0.591505	0
comp10195_c0_seq1	9.49757	12.2555	0	1.25913	0	0	0	0	0	0	0	0	0	0
comp101953_c0_seq1	0	0	0	0	0	0	0	0	0	0	0	0	0	0.659925
comp101954_c0_seq1	1.3568	5.57068	9.40826	6.29567	5.59399	13.3699	2.47642	4.58463	1.2302	1.95669	6.11545	5.15619	2.95752	1.97978
comp10197_c0_seq1	141.107	131.468	147.844	120.877	128.662	74.8717	157.666	171.159	196.832	191.756	220.156	192.068	138.412	128.025
comp101972_c0_seq1	0	0	2.68808	0	0	0	0	0	1.8453	5.87008	7.33854	5.15619	8.28107	6.59925
comp10198_c0_seq1	4.07039	5.57068	0	0	0	0	0	0	0	0	0	0	0	0
comp101985_c0_seq1	2.71359	0	6.72019	3.7774	0	2.67399	8.25474	6.11284	6.15101	4.56562	1.83463	1.93357	2.95752	1.31985
comp10199_c0_seq1	21.7087	27.8534	24.8647	30.2192	13.985	10.696	36.3209	38.2052	39.3665	38.4816	96.0125	111.503	48.5034	48.1745
comp101992_c0_seq1	2.71359	2.22827	4.70413	5.03654	2.797	2.67399	2.47642	4.58463	4.30571	0.652231	9.78471	9.66786	5.32354	3.95955
comp101994_c0_seq1	6.78398	7.79895	2.68808	0	2.797	0	0	1.52821	0	0	0.611545	0	0	0.659925
comp101995_c0_seq1	16.2816	22.2827	12.0963	17.6279	2.797	2.67399	15.684	12.2257	17.2228	22.8281	3.66927	4.51167	5.32354	5.93933
comp101998_c0_seq1	4.07039	2.22827	6.72019	6.29567	16.782	8.02196	1.65095	7.64105	5.53591	9.78346	6.72699	4.51167	13.0131	11.8787
comp10200_c0_seq1	139.75	119.213	73.25	99.4716	39.158	66.8497	82.5474	58.072	143.319	118.706	69.1045	76.6983	85.7682	106.908
comp102003_c0_seq1	1.3568	5.57068	7.39221	16.3687	22.376	32.0879	2.47642	6.11284	1.2302	0	1.22309	0.644524	2.95752	0.659925
comp102008_c0_seq1	13.568	3.34241	2.68808	1.25913	5.59399	10.696	10.7312	4.58463	3.69061	5.21785	4.89236	7.73428	4.14053	4.61948
comp10201_c0_seq1	1.3568	1.11414	0.672019	1.25913	0	0	0	0	1.8453	1.30446	1.22309	1.93357	0.591505	0.659925
comp102012_c0_seq1	10.8544	14.4838	4.03211	5.03654	8.39099	8.02196	9.90569	4.58463	8.61142	12.3924	7.95008	12.246	7.09806	4.61948
comp102014_c0_seq1	8.14078	8.91309	3.36009	6.29567	5.59399	2.67399	4.95285	1.52821	7.99632	9.78346	9.17317	11.6014	31.3497	30.3566
comp102020_c0_seq1	0	0	0.672019	0	0	0	0	0	0	1.30446	0	0.644524	0	0
comp102023_c0_seq1	2.71359	3.34241	4.03211	5.03654	13.985	18.7179	2.47642	3.05642	1.8453	2.60892	4.28081	0.644524	2.95752	1.31985
comp102028_c0_seq1	1.3568	11.1414	2.01606	3.7774	0	0	1.65095	3.05642	11.0718	7.17454	18.9579	14.1795	7.09806	5.93933
comp10203_c0_seq1	67.8398	63.5058	39.6491	32.7375	8.39099	10.696	32.1935	48.9027	12.302	10.4357	3.05772	6.44524	2.95752	7.9191
comp102035_c0_seq1	21.7087	14.4838	2.01606	2.51827	0	0	0.825474	0	1.2302	3.26115	3.66927	1.93357	0.591505	0.659925
comp102036_c0_seq1	2.71359	2.22827	1.34404	0	0	0	0	0	0.615101	0.652231	0	1.93357	10.0556	17.1581
comp102038_c0_seq1	0	3.34241	2.68808	2.51827	0	2.67399	3.3019	1.52821	3.69061	11.7402	12.8424	10.3124	1.77451	1.31985
comp10205_c0_seq1	2.71359	5.57068	0	0	0	0	0	0	0	0	0	0	0	0
comp102053_c0_seq1	10.8544	13.3696	47.0413	7.55481	5.59399	0	3.3019	6.11284	7.99632	16.3058	20.181	19.3357	543.593	478.446
comp102059_c0_seq1	8.14078	2.22827	4.70413	6.29567	5.59399	5.34798	6.60379	1.52821	2.46041	1.30446	11.6193	8.37881	10.0556	2.6397
comp10206_c0_seq1	86.835	56.8209	64.5138	65.475	89.5039	58.8277	59.4342	73.354	73.8122	82.8333	113.747	120.526	95.2323	98.9888
comp102065_c0_seq1	5.42719	8.91309	1.34404	3.7774	2.797	0	0.825474	0	0	1.30446	0.611545	0.644524	0.591505	1.97978
comp102067_c0_seq1	0	0	0	1.25913	0	0	0.825474	0	0	0	0	0	0	0
comp10207_c0_seq1	65.1262	74.6471	57.7936	27.701	2.797	18.7179	58.6087	47.3745	22.1437	21.5236	443.37	194.646	36.6733	35.636
comp102070_c0_seq1	17.6384	13.3696	32.2569	32.7375	47.5489	80.2196	25.5897	27.5078	40.5967	29.3504	111.301	99.2567	14.7876	11.8787
comp10208_c0_seq1	180.454	150.408	171.365	128.432	173.414	163.113	199.765	200.195	285.407	271.98	297.211	275.212	220.04	263.97
comp10209_c0_seq1	74.6238	81.3319	79.9702	55.4019	190.196	200.549	117.217	129.898	44.2873	53.4829	324.73	164.354	143.144	81.8307
comp1021_c0_seq1	2.71359	0	0	0	0	0	0	0	0	0	0	0	0	0
comp1021_c0_seq2	4.07039	3.34241	0	0	0	0	0	0	0	0	0	0	0	0
comp102101_c0_seq1	6.78398	0	6.04817	0	8.39099	0	4.95285	3.05642	3.07551	0	6.72699	0	9.46407	0
comp102105_c0_seq1	4.07039	20.0545	0.672019	0	0	0	0	0	0	0	0	0	0	0
comp102106_c0_seq1	6.78398	4.45654	15.4564	10.0731	19.579	16.0439	8.25474	9.16926	6.15101	7.17454	10.3963	6.44524	7.09806	4.61948
comp102107_c0_seq1	1.3568	3.34241	0	0	0	0	0	0	0	0	0	0	0	0
comp102109_c0_seq1	1.3568	0	0	0	0	0	1.65095	0	0.615101	0.652231	0	3.22262	1.18301	2.6397
comp102115_c0_seq1	1.3568	1.11414	43.6812	51.6245	8.39099	13.3699	52.0049	77.9387	5.53591	11.0879	1.22309	2.57809	11.2386	7.25918
comp10212_c0_seq1	0	10.0272	0	0	0	0	0	0	0	0	0	0	0	0
comp102120_c0_seq1	4.07039	8.91309	9.40826	7.55481	8.39099	5.34798	0.825474	7.64105	5.53591	4.56562	11.0078	5.80071	7.68956	2.6397
comp102123_c0_seq1	23.0655	11.1414	25.5367	25.1827	5.59399	5.34798	18.9859	21.3949	30.7551	43.0472	45.2543	56.7181	44.3628	29.0367
comp10213_c0_seq1	37.9903	81.3319	51.7454	59.1793	50.3459	80.2196	56.9577	67.2412	79.9632	88.0512	81.947	81.8545	93.4577	89.0899
comp102131_c0_seq1	2.71359	3.34241	0.672019	0	0	0	0	0	0	0	0	0	0.591505	0
comp102132_c0_seq1	4.07039	8.91309	2.68808	3.7774	11.188	13.3699	3.3019	3.05642	3.69061	3.26115	7.95008	3.22262	5.91505	1.97978
comp10215_c0_seq1	1.3568	4.45654	13.4404	8.81394	13.985	34.7618	9.90569	1.52821	3.69061	5.21785	12.2309	5.15619	9.46407	8.57903
comp102157_c0_seq1	0	1.11414	0	0	0	0	0	0	0	0	0	0	0	0
comp102158_c0_seq1	4.07039	15.5979	7.39221	3.7774	16.782	16.0439	5.77832	9.16926	8.61142	6.52231	4.28081	5.80071	17.1536	10.5588
comp102163_c0_seq1	5.42719	1.11414	3.36009	2.51827	0	0	1.65095	0	10.4567	9.78346	3.66927	3.86714	6.50655	7.9191
comp10217_c0_seq1	69.1966	64.6199	142.468	112.063	911.821	590.951	118.868	90.1644	89.8048	129.142	263.576	217.204	116.526	136.605
comp102171_c0_seq1	58.3422	64.6199	12.0963	18.887	5.59399	5.34798	8.25474	4.58463	18.453	6.52231	2.44618	3.86714	14.1961	9.23895
comp102174_c0_seq1	0	1.11414	0	0	0	0	0	0	0	0	0	0	0	0
comp102176_c0_seq1	2.71359	1.11414	0	0	0	0	0	0	0	0	0	0	0	0
comp10218_c0_seq1	94.9757	90.245	71.234	69.2524	86.7069	93.5896	71.8163	65.713	114.409	103.052	130.259	116.014	123.624	112.187
comp10219_c0_seq1	8.14078	5.57068	4.70413	7.55481	0	5.34798	7.42927	0	6.76612	2.60892	5.5039	5.80071	7.09806	7.25918
comp102197_c0_seq1	1.3568	2.22827	3.36009	1.25913	0	0	4.12737	3.05642	6.15101	9.13123	1.83463	3.86714	10.0556	14.5184
comp1022_c0_seq1	0	0	0.672019	0	0	0	0	0	0	0	0	0	0	0
comp10220_c0_seq1	5276.58	5139.51	153.892	56.6611	5.59399	26.7399	55.3068	27.5078	43.0571	59.353	100.293	72.1867	20.1112	116.147
comp102211_c0_seq1	8.14078	5.57068	8.73624	6.29567	2.797	18.7179	3.3019	10.6975	7.38122	9.13123	15.2886	8.37881	7.68956	13.1985
comp102213_c0_seq1	1.3568	1.11414	0	0	0	0	0	0	0	0	0	0	0	0
comp102222_c0_seq1	9.49757	4.45654	4.03211	1.25913	0	0	0	0	7.38122	5.87008	3.66927	5.15619	4.73204	8.57903
comp10223_c0_seq1	20.3519	27.8534	27.5528	20.1462	47.5489	0	19.8114	38.2052	30.7551	24.1325	33.635	34.1598	27.8007	27.7169
comp102246_c0_seq1	0	0	1.34404	0	2.797	0	1.65095	0	0.615101	0	1.83463	0	0	0
comp10225_c0_seq1	12.2112	7.79895	13.4404	1.25913	39.158	32.0879	27.2407	9.16926	0.615101	1.30446	1.22309	0.644524	2.36602	2.6397
comp102257_c0_seq1	0	0	0	0	0	0	0	0	0	0	0	0	1.18301	0
comp102262_c0_seq1	0	3.34241	0	0	0	0	0	0	0	0	0	0	0	0
comp102263_c0_seq1	6.78398	6.68482	2.01606	1.25913	0	0	3.3019	1.52821	0	0.652231	0.611545	0.644524	0.591505	0.659925
comp102267_c0_seq1	8.14078	7.79895	2.01606	0	0	0	0	0	0	0	0	0	1.18301	0
comp10227_c0_seq1	0	0	0	1.25913	0	0	0	0	0	0	0	1.28905	0	0
comp10229_c0_seq1	55.6286	61.2775	417.324	455.807	397.174	545.494	448.233	568.494	181.455	181.972	135.151	123.104	152.608	116.147
comp102290_c0_seq1	1.3568	3.34241	2.01606	1.25913	0	0	2.47642	6.11284	0.615101	2.60892	1.22309	2.57809	1.18301	0.659925
comp102294_c0_seq1	0	1.11414	0	0	0	0	0	0	0	0	0	0	0	0
comp1023_c0_seq1	1.3568	1.11414	0	0	0	0	0	0	0	0	0	0	0	0
comp1023_c0_seq2	0	1.11414	0	0	0	0	0	0	0	0	0	0	0	0
comp10230_c0_seq1	3507.32	3545.18	573.232	610.68	864.272	844.98	440.803	464.576	275.565	275.894	225.048	281.657	281.556	345.801
comp102306_c0_seq1	1.3568	1.11414	0	1.25913	2.797	0	1.65095	0	1.2302	3.26115	3.05772	4.51167	1.18301	1.97978
comp102313_c0_seq1	1.3568	15.5979	0	0	0	0	0	0	0	0	0	0	0	0
comp102314_c0_seq1	4.07039	4.45654	89.3785	69.2524	86.7069	85.5676	63.5615	50.4309	37.5212	36.5249	59.9314	72.1867	43.7713	25.0772
comp102316_c0_seq1	0	1.11414	2.68808	0	0	0	0	0	1.8453	3.26115	1.22309	0	2.36602	1.97978
comp10232_c0_seq1	54.2719	70.1906	7.39221	10.0731	2.797	2.67399	12.3821	27.5078	22.1437	20.2192	8.56162	12.246	5.91505	5.93933
comp102328_c0_seq1	2.71359	12.2555	5.37615	2.51827	0	13.3699	15.684	16.8103	57.8195	44.3517	68.493	49.6283	1.18301	1.97978
comp102329_c0_seq1	16.2816	25.6251	37.6331	21.4053	13.985	8.02196	36.3209	39.7334	33.2155	26.0892	22.0156	21.9138	45.5459	30.3566
comp10233_c0_seq1	617.342	668.482	534.255	531.355	478.286	467.948	635.615	596.002	734.431	677.668	613.379	752.159	572.577	566.216
comp102333_c0_seq1	5.42719	1.11414	4.70413	5.03654	5.59399	2.67399	0	0	0	0.652231	2.44618	1.93357	0.591505	0
comp102336_c0_seq1	1.3568	8.91309	0.672019	0	0	0	0	0	0.615101	0	0	0	0	0
comp10234_c0_seq1	113.971	101.386	4.70413	6.29567	0	0	2.47642	4.58463	0.615101	0.652231	0	0	2.95752	5.93933
comp102343_c0_seq1	8.14078	8.91309	7.39221	8.81394	2.797	0	4.12737	6.11284	19.0681	9.13123	14.0655	10.3124	18.9281	19.7978
comp10235_c0_seq1	0	2.22827	0	0	0	0	0	0	0	0	0	0	0	0.659925
comp102350_c0_seq1	1.3568	0	0	1.25913	0	0	0.825474	0	0	0	0	0	0	0
comp102357_c0_seq1	5.42719	2.22827	63.1698	39.0332	89.5039	85.5676	158.491	180.329	42.442	75.6588	322.896	237.185	221.223	135.285
comp102358_c0_seq1	4.07039	3.34241	0	0	0	0	1.65095	0	0	0	0	0	0	0
comp102359_c0_seq1	0	3.34241	2.01606	1.25913	0	0	0.825474	1.52821	1.2302	0.652231	3.05772	5.80071	3.54903	7.25918
comp10236_c0_seq1	370.405	314.186	247.975	234.199	282.497	200.549	210.496	171.159	401.661	368.51	290.484	277.79	360.226	369.558
comp102365_c0_seq1	0	0	0	0	0	0	0	0	0	0	2.44618	3.22262	0.591505	0.659925
comp102371_c0_seq1	2.71359	2.22827	68.5459	8.81394	2.797	8.02196	269.105	105.446	22.7588	18.9147	344.911	54.7845	7.68956	1.31985
comp102373_c0_seq1	0	1.11414	0.672019	0	5.59399	8.02196	0.825474	0	0.615101	1.95669	0.611545	0	0	0.659925
comp102374_c0_seq1	5.42719	10.0272	7.39221	17.6279	0	0	7.42927	13.7539	11.6869	13.0446	0	2.57809	2.36602	6.59925
comp102378_c0_seq1	10.8544	0	7.39221	0	11.188	0	13.2076	0	11.6869	0	11.6193	0	12.4216	0
comp102379_c0_seq1	0	27.8534	0.672019	0	0	0	0.825474	0	0	0	0	0	14.7876	7.9191
comp10238_c0_seq1	5.42719	10.0272	0	0	0	0	0	0	0	0	0	0	0	0.659925
comp102382_c0_seq1	2.71359	8.91309	8.06423	10.0731	27.97	16.0439	10.7312	4.58463	11.6869	11.0879	11.6193	9.66786	14.1961	15.8382
comp102394_c0_seq1	12.2112	10.0272	0	0	0	0	0	0	0	0	0	0	0	0
comp10240_c0_seq1	0	0	0	0	0	2.67399	2.47642	0	1.2302	0.652231	0.611545	0	1.18301	0
comp102404_c0_seq1	0	3.34241	0	0	0	0	0	0	0	0	0	0	0	0
comp10241_c0_seq1	69.1966	76.8754	92.7386	61.6976	55.9399	48.1318	108.963	119.2	126.096	114.793	98.4587	96.6786	97.0068	91.7296
comp102418_c0_seq1	1.3568	1.11414	0	0	0	2.67399	0	0	0	0	0	0	1.18301	0.659925
comp102419_c0_seq1	0	1.11414	21.5046	1.25913	2.797	2.67399	40.4482	38.2052	17.2228	28.6982	11.0078	62.5188	50.8694	65.3326
comp10242_c0_seq1	219.801	235.083	687.475	683.71	179.008	211.245	440.803	388.165	304.475	257.631	588.306	628.411	321.779	454.688
comp102421_c0_seq1	2.71359	1.11414	8.73624	3.7774	11.188	13.3699	8.25474	10.6975	11.0718	16.3058	7.33854	13.535	2.95752	3.95955
comp102425_c0_seq1	0	0	6.04817	8.81394	64.3309	88.2416	5.77832	6.11284	0.615101	2.60892	6.72699	3.86714	2.36602	1.97978
comp102447_c0_seq1	1.3568	1.11414	0.672019	0	0	0	0.825474	0	0	0	1.83463	1.93357	0	0.659925
comp10245_c0_seq1	118.041	152.637	110.211	96.9534	64.3309	58.8277	118.868	146.708	153.16	147.404	245.229	271.344	133.68	137.264
comp10246_c0_seq1	283.57	275.192	252.007	270.714	195.79	192.527	318.633	291.888	362.91	314.375	357.142	431.831	387.436	349.76
comp102462_c0_seq1	10.8544	8.91309	4.70413	6.29567	2.797	16.0439	14.0331	12.2257	11.0718	11.0879	11.0078	7.08976	11.2386	11.2187
comp102466_c0_seq1	4.07039	3.34241	0	0	0	0	0	0	0	0	0	0	0	0
comp10247_c0_seq1	18.9951	21.1686	8.06423	11.3322	5.59399	10.696	9.90569	13.7539	12.9171	7.17454	14.0655	5.15619	24.8432	13.1985
comp102471_c0_seq1	2.71359	5.57068	20.1606	25.1827	2.797	8.02196	28.8916	18.3385	10.4567	9.78346	6.11545	1.93357	4.73204	3.95955
comp10248_c0_seq1	135.68	149.294	110.211	99.4716	125.865	106.96	86.6748	91.6926	169.768	148.056	143.713	173.377	166.804	195.998
comp102489_c0_seq1	0	1.11414	0	0	0	0	0	0	1.2302	1.30446	3.05772	1.28905	0	0
comp10249_c0_seq1	115.328	122.555	89.3785	90.6577	58.7369	53.4798	81.722	85.5797	89.8048	115.445	98.4587	105.702	122.441	129.345
comp102509_c0_seq1	17.6384	27.8534	0	0	0	0	0	1.52821	0	0	0	0	0	0
comp102519_c0_seq1	1.3568	4.45654	4.03211	2.51827	5.59399	5.34798	4.12737	15.2821	7.99632	11.0879	1.22309	1.93357	7.09806	6.59925
comp102529_c0_seq1	1.3568	0	0.672019	0	0	0	0	0	0	1.95669	0	0.644524	0	0.659925
comp10253_c0_seq1	287.641	213.914	226.47	200.202	598.557	516.08	277.359	215.478	323.543	355.466	496.574	425.386	412.87	362.959
comp102532_c0_seq1	6.78398	4.45654	10.7523	6.29567	0	18.7179	4.12737	6.11284	4.30571	4.56562	10.3963	10.3124	11.8301	11.8787
comp102533_c0_seq1	1.3568	7.79895	7.39221	8.81394	27.97	32.0879	3.3019	6.11284	1.8453	5.87008	5.5039	3.22262	5.32354	7.25918
comp102535_c0_seq1	1.3568	5.57068	2.01606	0	25.173	21.3919	0.825474	0	0	0	0.611545	0	0	0
comp10254_c0_seq1	10.8544	12.2555	5.37615	2.51827	0	0	0	4.58463	6.15101	10.4357	1.83463	1.28905	0.591505	1.97978
comp10254_c0_seq2	241.51	238.425	200.262	185.093	285.294	323.553	189.034	198.667	244.81	240.021	249.51	239.118	324.145	286.408
comp10257_c0_seq1	137.036	106.957	89.3785	81.8437	106.286	72.1977	104.835	80.9951	96.5709	121.315	170.009	236.54	136.638	164.321
comp102570_c0_seq1	5.42719	8.91309	38.9771	55.4019	114.677	219.267	32.1935	19.8667	10.4567	16.3058	29.9657	20.6248	5.32354	2.6397
comp102572_c0_seq1	1.3568	4.45654	5.37615	6.29567	13.985	24.0659	4.12737	3.05642	5.53591	2.60892	7.33854	3.22262	5.91505	4.61948
comp10259_c0_seq1	0	2.22827	2.01606	3.7774	2.797	0	1.65095	0	0.615101	1.30446	0	1.93357	0.591505	1.31985
comp1026_c0_seq1	8.14078	5.57068	0	0	0	0	0	0	0	0	0	0	0	0
comp10260_c0_seq1	4.07039	0	8.06423	1.25913	25.173	16.0439	7.42927	0	0.615101	1.30446	0	0.644524	0	1.31985
comp102600_c0_seq1	13.568	14.4838	9.40826	11.3322	16.782	16.0439	3.3019	15.2821	4.30571	17.6102	5.5039	3.22262	7.68956	9.23895
comp102603_c0_seq1	0	0	0.672019	0	0	0	0	0	0.615101	1.95669	1.22309	1.28905	0	0.659925
comp102615_c0_seq1	6.78398	0	0	0	0	2.67399	0	0	0	0	0	0	0	0
comp102618_c0_seq1	40.7039	32.3099	14.1124	13.8505	11.188	10.696	16.5095	19.8667	15.9926	18.9147	11.6193	17.4021	20.1112	23.0974
comp10262_c0_seq1	8.14078	10.0272	50.4014	40.2923	109.083	144.395	42.9247	79.4669	46.7477	29.3504	34.858	33.5152	42.5883	40.2554
comp102622_c0_seq1	0	0	0	0	0	2.67399	0.825474	0	0	0	0.611545	0.644524	0	0
comp102628_c0_seq1	5.42719	5.57068	2.01606	2.51827	0	5.34798	4.12737	1.52821	4.30571	0	6.72699	5.15619	7.68956	7.25918
comp102629_c0_seq1	8.14078	2.22827	45.0253	1.25913	58.7369	2.67399	37.1463	0	19.6832	0.652231	13.454	0	9.46407	0.659925
comp10263_c0_seq1	90.9054	86.9026	108.195	86.8803	114.677	96.2636	121.345	105.446	120.56	114.14	193.248	153.397	139.595	161.022
comp102632_c0_seq1	21.7087	14.4838	10.0803	15.1096	5.59399	10.696	11.5566	6.11284	11.6869	11.7402	17.1232	10.9569	15.3791	11.2187
comp102634_c0_seq1	2.71359	6.68482	0	0	0	0	0	0	0	0	0	0	0	0
comp10264_c0_seq1	93.6189	121.441	51.0734	31.4784	131.459	69.5237	23.9388	19.8667	6.76612	5.21785	4.89236	0.644524	4.73204	5.2794
comp102642_c0_seq1	0	0	0	0	0	0	0	0	0	0	0	0	0	0.659925
comp102646_c0_seq1	1.3568	0	0	0	0	0	0	0	0	0	0	0	0	0
comp102648_c0_seq1	13.568	6.68482	0	1.25913	0	0	0	1.52821	0.615101	0.652231	1.22309	0.644524	0	0
comp102649_c0_seq1	27.1359	17.8262	19.4885	23.9236	11.188	10.696	17.335	21.3949	43.0571	41.0906	63.6006	45.1167	8.28107	15.8382
comp10265_c0_seq1	73.267	55.7068	49.7294	37.774	89.5039	74.8717	47.8775	38.2052	78.1179	47.6129	61.1545	40.605	66.84	95.0292
comp10265_c0_seq2	65.1262	93.5874	49.0574	52.8836	92.3009	101.612	47.8775	55.0155	74.4273	45.0039	59.3198	52.2064	66.84	81.1708
comp102653_c0_seq1	0	0	0	0	0	0	0	0	0.615101	0	0.611545	0	0	0
comp10266_c0_seq1	185.881	201.659	108.195	108.286	81.1129	88.2416	115.566	113.087	165.462	165.014	155.332	183.689	178.043	155.082
comp102666_c0_seq1	4.07039	2.22827	16.1285	3.7774	19.579	8.02196	5.77832	7.64105	2.46041	2.60892	4.89236	3.22262	2.36602	4.61948
comp102668_c0_seq1	2.71359	2.22827	2.01606	1.25913	0	2.67399	2.47642	1.52821	0.615101	3.91339	2.44618	1.28905	0.591505	0
comp10267_c0_seq1	1.3568	1.11414	0	0	0	0	0	0	0	0	0	0	0	0
comp102699_c0_seq1	1.3568	2.22827	0	0	0	0	0	0	0	0	0	0	0	0
comp10270_c0_seq1	1624.09	1153.13	178.085	169.983	290.888	398.424	60.2596	39.7334	18.453	40.4383	47.0889	18.0467	18.3366	42.2352
comp102700_c0_seq1	4.07039	4.45654	8.06423	7.55481	13.985	16.0439	4.12737	3.05642	8.61142	11.7402	5.5039	4.51167	7.68956	11.2187
comp102703_c0_seq1	0	0	0	0	0	0	0	0	0.615101	0	0	0	0	0
comp10271_c0_seq1	4.07039	2.22827	3.36009	5.03654	2.797	5.34798	2.47642	1.52821	0	3.26115	1.22309	2.57809	3.54903	3.29963
comp102713_c0_seq1	6.78398	6.68482	12.0963	7.55481	8.39099	13.3699	9.90569	19.8667	9.84162	7.82677	11.0078	10.3124	14.7876	14.5184
comp102719_c0_seq1	10.8544	15.5979	8.06423	11.3322	8.39099	21.3919	7.42927	18.3385	15.9926	10.4357	20.7925	14.824	14.1961	19.1378
comp10272_c0_seq1	0	0	4.70413	1.25913	11.188	5.34798	1.65095	0	1.2302	0.652231	1.22309	2.57809	2.95752	0
comp102721_c0_seq1	9.49757	7.79895	2.01606	2.51827	2.797	0	5.77832	3.05642	1.2302	0.652231	6.11545	0.644524	0.591505	1.97978
comp102723_c0_seq1	27.1359	13.3696	12.0963	6.29567	0	2.67399	1.65095	0	25.2192	15.6535	22.6272	3.86714	147.285	116.147
comp102726_c0_seq1	0	0	0	0	0	5.34798	0	0	1.2302	0.652231	1.83463	1.93357	2.95752	1.97978
comp10273_c0_seq1	257.791	297.474	139.108	148.578	2.797	10.696	51.1794	30.5642	284.177	246.543	121.086	166.287	482.668	508.142
comp10273_c1_seq1	210.303	228.398	181.445	168.724	25.173	45.4578	67.6889	51.9591	340.766	340.465	354.084	209.47	501.596	491.644
comp10274_c0_seq1	261.862	37.8806	90.7225	36.5149	5.59399	2.67399	13.2076	6.11284	189.451	59.353	61.766	25.1364	166.213	71.9318
comp10275_c0_seq1	2.71359	1.11414	5.37615	1.25913	0	0	1.65095	1.52821	3.69061	9.78346	2.44618	2.57809	1.18301	1.97978
comp102752_c0_seq1	14.9248	7.79895	4.70413	7.55481	0	2.67399	5.77832	3.05642	4.30571	6.52231	3.66927	3.86714	0.591505	3.95955
comp102759_c0_seq1	6.78398	7.79895	1.34404	1.25913	0	5.34798	2.47642	3.05642	0.615101	0	0	0	0	0.659925
comp102769_c0_seq1	2.71359	3.34241	6.04817	7.55481	2.797	2.67399	6.60379	3.05642	3.69061	7.82677	7.95008	5.15619	5.91505	6.59925
comp10279_c0_seq1	74.6238	50.1361	41.6652	35.2558	27.97	13.3699	32.1935	27.5078	55.9742	45.0039	43.4197	36.0933	34.3073	37.6157
comp10279_c0_seq2	27.1359	25.6251	18.8165	15.1096	16.782	5.34798	28.8916	7.64105	22.7588	21.5236	27.5195	13.535	29.5752	16.4981
comp102796_c0_seq1	0	0	0	0	0	0	0	0	0	0	0	0	0.591505	0
comp1028_c0_seq1	5.42719	4.45654	0	0	2.797	2.67399	0	1.52821	0	0	0	0	0	0
comp10281_c0_seq1	12.2112	10.0272	2.01606	0	0	0	0	0	0	0	0	0	0	0
comp10282_c0_seq1	189.951	180.49	116.259	84.362	125.865	139.047	119.694	139.067	129.171	118.706	207.925	203.669	214.125	185.439
comp102828_c0_seq1	0	2.22827	1.34404	2.51827	2.797	5.34798	3.3019	1.52821	3.07551	2.60892	1.83463	1.93357	1.18301	0
comp10283_c0_seq1	2837.06	2627.13	2022.78	2042.32	939.791	893.112	1878.78	1679.5	3351.69	2598.49	1863.38	1740.86	2550.57	2556.55
comp102840_c0_seq1	10.8544	7.79895	11.4243	12.5913	11.188	13.3699	13.2076	9.16926	12.9171	11.0879	17.1232	22.5583	17.1536	19.7978
comp102859_c0_seq1	2.71359	4.45654	0	0	2.797	0	2.47642	0	0	1.30446	1.83463	1.28905	1.77451	0
comp10286_c0_seq1	267.289	297.474	12.7684	3.7774	5.59399	5.34798	0	3.05642	0.615101	1.30446	5.5039	1.93357	13.0131	19.1378
comp102864_c0_seq1	0	1.11414	0.672019	1.25913	0	2.67399	0	0	0	0.652231	0	0.644524	4.14053	2.6397
comp102868_c0_seq1	48.8447	36.7665	35.617	30.2192	13.985	10.696	48.703	38.2052	29.5249	35.8727	43.4197	61.8743	27.8007	33.6562
comp10287_c0_seq1	1.3568	3.34241	0.672019	0	0	0	0	0	0	0	0	0	0	0
comp102872_c0_seq1	1.3568	11.1414	0	0	0	0	0.825474	1.52821	0	0	0	0	0	0.659925
comp102878_c0_seq1	1.3568	0	6.72019	10.0731	2.797	0	9.08022	7.64105	2.46041	1.30446	3.05772	1.93357	0	1.31985
comp10288_c0_seq1	126.182	142.609	110.211	127.173	192.993	128.351	138.68	172.688	153.775	143.491	199.364	166.287	160.298	155.082
comp102899_c0_seq1	14.9248	3.34241	26.2087	6.29567	11.188	32.0879	84.1984	41.2617	22.7588	20.2192	28.1311	24.4919	28.3922	11.2187
comp1029_c0_seq2	0	0	0	0	0	0	0	0	0.615101	0.652231	0	0	0	0.659925
comp10290_c0_seq1	268.646	243.996	197.574	225.385	254.527	224.615	204.718	249.098	225.742	203.496	340.019	318.395	286.88	289.707
comp102900_c0_seq1	6.78398	4.45654	38.3051	51.6245	11.188	21.3919	54.4813	44.3181	26.4494	24.7848	8.56162	5.80071	10.6471	8.57903
comp102902_c0_seq1	14.9248	12.2555	11.4243	10.0731	5.59399	5.34798	6.60379	6.11284	12.302	9.78346	11.6193	5.80071	10.0556	6.59925
comp102915_c0_seq1	9.49757	6.68482	14.1124	5.03654	8.39099	13.3699	20.6369	12.2257	10.4567	13.0446	14.0655	18.0467	17.7451	18.4779
comp102923_c0_seq1	5.42719	3.34241	14.1124	10.0731	16.782	32.0879	12.3821	6.11284	6.76612	9.78346	9.78471	4.51167	11.2386	6.59925
comp102928_c0_seq1	37.9903	35.6524	19.4885	28.9601	19.579	21.3919	33.019	27.5078	43.6722	31.9593	32.4119	39.9605	25.4347	36.2959
comp10293_c0_seq1	256.434	239.539	139.78	168.724	167.82	229.963	120.519	103.918	108.258	118.054	173.679	228.161	207.618	174.88
comp102934_c0_seq1	8.14078	7.79895	10.7523	10.0731	13.985	8.02196	12.3821	7.64105	12.302	7.82677	4.28081	3.86714	5.32354	3.95955
comp10294_c0_seq1	142.464	120.327	146.5	161.169	170.617	160.439	212.972	181.857	145.164	129.142	184.686	125.038	178.634	165.641
comp102953_c0_seq1	1.3568	3.34241	2.68808	2.51827	2.797	2.67399	4.12737	0	3.07551	3.91339	2.44618	3.86714	1.77451	2.6397
comp102956_c0_seq1	17.6384	45.6796	38.3051	42.8106	61.5339	42.7838	41.2737	39.7334	44.2873	45.0039	47.7005	38.6714	70.3891	51.4742
comp10296_c0_seq1	0	4.45654	0	0	0	0	0	0	0	0	0	0	0	0
comp10297_c0_seq1	84.1214	108.071	161.285	109.545	911.821	1374.43	327.713	429.427	142.704	309.81	547.944	281.657	338.932	164.321
comp102983_c0_seq1	0	0	0	0	0	0	0	0	1.2302	0	0.611545	0.644524	0	0
comp102984_c0_seq1	6.78398	1.11414	10.7523	3.7774	0	5.34798	5.77832	4.58463	3.69061	7.17454	23.2387	33.5152	18.9281	15.1783
comp102986_c0_seq1	9.49757	11.1414	8.73624	13.8505	2.797	24.0659	18.1604	13.7539	10.4567	14.3491	26.908	21.2693	18.3366	17.818
comp10299_c0_seq1	0	1.11414	0	0	0	0	0	0	0	0	0	0	0	0
comp1030_c0_seq1	8.14078	3.34241	0	0	0	0	0	0	0	0	0	0	0	0
comp10300_c0_seq1	54.2719	82.4461	36.961	31.4784	111.88	66.8497	48.703	39.7334	34.4457	45.6562	86.2278	66.3859	48.5034	54.1139
comp10301_c0_seq1	118.041	108.071	43.6812	50.3654	75.5189	69.5237	37.1463	42.7899	102.722	81.5289	86.8393	76.0538	83.9937	102.948
comp103013_c0_seq1	32.5631	23.3969	17.4725	21.4053	22.376	26.7399	15.684	25.9796	12.302	18.2625	26.908	27.07	16.5621	21.1176
comp10302_c0_seq1	534.578	332.013	353.482	295.897	36.361	24.0659	384.671	151.293	511.149	285.025	292.318	244.274	626.995	441.49
comp10303_c0_seq1	0	1.11414	0	0	0	0	0	0	0	0	0	0	0	0
comp103042_c0_seq1	1.3568	5.57068	12.0963	17.6279	27.97	40.1098	19.8114	21.3949	17.8379	26.7415	32.4119	27.07	26.0262	23.7573
comp10306_c0_seq1	52.9151	34.5382	120.291	147.319	36.361	50.8058	94.1041	134.482	57.2044	58.7008	70.3276	61.8743	51.4609	48.8345
comp103062_c0_seq1	10.8544	8.91309	10.7523	23.9236	2.797	5.34798	9.90569	10.6975	15.9926	12.3924	1.83463	1.28905	7.68956	7.9191
comp10307_c0_seq1	109.9	94.7016	153.892	151.096	176.211	189.853	153.538	152.821	111.333	118.706	105.186	71.5421	68.6145	62.6929
comp103073_c0_seq1	9.49757	6.68482	3.36009	3.7774	2.797	2.67399	0.825474	0	4.30571	5.87008	1.83463	0.644524	1.18301	3.95955
comp103079_c0_seq1	35.2767	32.3099	5.37615	5.03654	36.361	26.7399	2.47642	1.52821	4.30571	3.91339	15.2886	11.6014	78.6701	67.3124
comp10308_c0_seq1	46.1311	41.223	39.6491	15.1096	1127.19	933.222	23.1133	4.58463	12.302	10.4357	250.122	59.2962	86.3597	39.5955
comp103081_c0_seq1	1.3568	1.11414	0	0	0	0	0	0	0	0	0	0	0	0.659925
comp10309_c0_seq1	108.544	103.615	94.7546	83.1029	327.249	254.029	94.9295	87.1079	75.6575	65.8753	83.7816	68.3195	50.8694	50.1543
comp103091_c0_seq1	0	0	2.01606	1.25913	11.188	8.02196	2.47642	4.58463	1.8453	1.95669	2.44618	0.644524	0	0
comp103098_c0_seq1	13.568	31.1958	0.672019	0	0	0	0	0	0	0	0.611545	0	0	0
comp103099_c0_seq1	5.42719	10.0272	5.37615	11.3322	5.59399	24.0659	2.47642	3.05642	7.38122	7.17454	6.11545	6.44524	4.14053	4.61948
comp1031_c0_seq1	1.3568	1.11414	6.04817	7.55481	2.797	8.02196	8.25474	1.52821	7.99632	5.87008	3.05772	0.644524	1.77451	1.97978
comp10310_c0_seq1	267.289	251.795	106.179	118.359	95.0979	61.5017	64.387	87.1079	95.3407	62.6142	279.476	293.258	81.0361	110.208
comp103108_c0_seq1	2.71359	3.34241	3.36009	1.25913	5.59399	0	3.3019	3.05642	2.46041	6.52231	4.28081	2.57809	4.14053	3.95955
comp10312_c0_seq1	385.33	315.301	219.75	258.123	369.204	350.292	164.269	136.011	101.492	116.097	92.9548	36.0933	12.4216	15.1783
comp103124_c0_seq1	1.3568	8.91309	12.0963	15.1096	2.797	0	8.25474	18.3385	11.0718	18.9147	3.05772	6.44524	2.95752	5.93933
comp103125_c0_seq1	0	0	0.672019	0	0	0	0	0	0	1.95669	0	0	0.591505	0.659925
comp103128_c0_seq1	2.71359	4.45654	0	0	0	0	0	0	0.615101	0.652231	0	0	0.591505	0.659925
comp10313_c0_seq1	88.1918	67.9623	74.5941	107.026	55.9399	69.5237	67.6889	70.2976	95.3407	91.9646	77.6662	73.4757	99.9643	79.191
comp103133_c0_seq1	1.3568	8.91309	7.39221	11.3322	8.39099	10.696	11.5566	6.11284	4.30571	6.52231	5.5039	11.6014	13.6046	8.57903
comp10314_c0_seq1	1055.59	893.537	465.709	562.833	195.79	288.791	364.86	305.642	990.313	701.148	568.125	485.971	767.182	848.664
comp103143_c0_seq1	0	1.11414	1.34404	0	0	0	1.65095	0	1.2302	0.652231	1.22309	0.644524	0.591505	0.659925
comp103144_c0_seq1	13.568	6.68482	10.0803	5.03654	5.59399	16.0439	8.25474	7.64105	4.92081	14.3491	12.8424	14.1795	11.2386	13.8584
comp103149_c0_seq1	9.49757	15.5979	5.37615	7.55481	11.188	10.696	14.8585	10.6975	9.84162	18.2625	12.2309	5.80071	6.50655	7.25918
comp103150_c0_seq1	1.3568	4.45654	4.03211	5.03654	8.39099	2.67399	4.12737	0	0.615101	7.82677	1.22309	7.73428	1.18301	3.29963
comp103157_c0_seq1	39.3471	32.3099	14.1124	17.6279	33.564	64.1757	16.5095	16.8103	18.453	20.8714	25.0733	33.5152	31.9413	29.6966
comp103157_c0_seq2	28.4927	35.6524	12.7684	26.4418	50.3459	61.5017	18.9859	21.3949	11.0718	15.0013	36.0811	29.0036	26.6177	27.0569
comp103164_c0_seq1	14.9248	15.5979	0	0	0	0	0	0	0	0	0	0	0	0.659925
comp103179_c0_seq1	13.568	10.0272	8.73624	2.51827	16.782	18.7179	3.3019	6.11284	7.38122	7.17454	4.28081	6.44524	5.91505	4.61948
comp10318_c0_seq1	6.78398	2.22827	2.01606	5.03654	5.59399	10.696	2.47642	3.05642	3.69061	5.87008	9.17317	9.66786	5.32354	5.2794
comp103186_c0_seq1	1.3568	1.11414	1.34404	2.51827	2.797	0	0.825474	1.52821	1.2302	0	4.28081	1.28905	1.77451	0
comp10319_c0_seq1	42.0607	71.3047	390.443	687.487	69.9249	123.003	575.356	953.603	254.037	346.335	116.805	88.2998	90.5002	79.8509
comp1032_c0_seq1	20.3519	3.34241	0	0	0	0	0	0	0	0	0	0	0	0
comp10321_c0_seq1	6.78398	11.1414	0	0	0	0	0	0	0	0	0	0	0	0
comp103215_c0_seq1	2.71359	2.22827	4.70413	3.7774	11.188	0	3.3019	4.58463	3.07551	6.52231	4.28081	5.15619	5.32354	3.95955
comp103219_c0_seq1	12.2112	3.34241	0.672019	0	0	0	0	0	0	0	0	0	0	0.659925
comp103230_c0_seq1	1.3568	7.79895	7.39221	8.81394	2.797	2.67399	3.3019	4.58463	9.22652	18.2625	4.28081	5.80071	7.09806	9.23895
comp103235_c0_seq1	142.464	171.577	156.58	128.432	89.5039	53.4798	122.996	117.672	138.398	152.622	94.7894	120.526	120.075	133.965
comp10324_c0_seq1	86.835	101.386	104.835	96.9534	246.136	200.549	122.17	134.482	109.488	93.9213	194.471	103.768	110.611	101.628
comp103248_c0_seq1	0	0	0	0	2.797	0	0	0	0	0	0	0	0	0
comp103249_c0_seq1	0	1.11414	0	0	0	0	0	0	0	0	0	0	0	0
comp10326_c0_seq1	107.187	109.185	149.86	138.505	69.9249	80.2196	160.142	161.99	177.764	171.537	176.736	212.048	137.229	166.301
comp103266_c0_seq1	0	8.91309	0.672019	0	0	0	0	0	0	0	0	0	0	0
comp103267_c0_seq1	5.42719	2.22827	0	0	0	0	0	0	0	0	0	0	0	0
comp10327_c0_seq1	6.78398	7.79895	0	0	0	0	0	0	0	0	0	0	0	0
comp103272_c0_seq1	10.8544	8.91309	0	1.25913	0	2.67399	0.825474	0	0	0	1.83463	2.57809	0.591505	0.659925
comp103275_c0_seq1	12.2112	10.0272	1.34404	1.25913	0	0	0	0	1.8453	1.95669	0.611545	1.93357	6.50655	9.89888
comp103278_c0_seq1	4.07039	3.34241	0	0	0	0	0	0	0	0	0	0	0	0
comp10329_c0_seq1	248.294	218.371	196.901	191.388	232.151	259.377	170.048	178.8	243.58	246.543	186.521	164.354	177.451	188.079
comp103292_c0_seq1	1.3568	0	0	0	0	0	0	0	0	0	0	0	0	0
comp10330_c0_seq1	350.053	354.295	269.48	297.156	246.136	205.897	328.539	282.719	364.755	387.425	491.682	560.736	347.213	333.262
comp10331_c0_seq1	0	2.22827	16.8005	3.7774	2.797	8.02196	68.5144	100.862	1.2302	3.26115	3.05772	5.15619	1.18301	0.659925
comp103311_c0_seq1	0	0	1.34404	2.51827	16.782	18.7179	4.95285	6.11284	1.8453	3.26115	0	2.57809	1.18301	3.29963
comp10332_c0_seq1	538.648	520.302	538.287	584.238	559.399	564.212	525.827	562.381	500.077	495.043	948.506	761.827	583.815	534.539
comp103326_c0_seq1	0	4.45654	1.34404	1.25913	0	0	0.825474	1.52821	4.30571	8.479	2.44618	3.86714	1.18301	0.659925
comp103328_c0_seq1	12.2112	12.2555	1.34404	0	0	0	0	0	0	0	0	0	0	0
comp10333_c0_seq1	120.755	143.724	119.619	125.913	139.85	114.981	153.538	155.877	128.556	127.837	149.828	139.862	159.706	157.062
comp10334_c0_seq1	59.699	75.7613	47.7133	28.9601	100.692	72.1977	40.4482	32.0924	23.3739	22.8281	40.3619	27.07	21.2942	13.1985
comp103365_c0_seq1	8.14078	10.0272	11.4243	11.3322	13.985	13.3699	8.25474	6.11284	3.07551	5.87008	4.28081	7.08976	11.8301	8.57903
comp103373_c0_seq1	0	18.9403	0.672019	0	0	0	0	0	0	0	0	0	0	0.659925
comp103374_c0_seq1	4.07039	1.11414	2.68808	8.81394	2.797	5.34798	4.95285	4.58463	4.92081	4.56562	9.17317	5.15619	8.28107	5.2794
comp10338_c0_seq1	20.3519	15.5979	57.7936	52.8836	2.797	0	87.5003	102.39	103.337	79.5722	28.1311	36.0933	58.559	63.3528
comp103381_c0_seq1	0	0	0	0	0	0	0	0	0	0	0	0	1.18301	0.659925
comp103387_c0_seq1	0	2.22827	4.03211	5.03654	5.59399	2.67399	1.65095	1.52821	1.8453	1.95669	0	2.57809	26.6177	25.0772
comp103389_c0_seq1	2.71359	0	8.73624	7.55481	8.39099	10.696	0.825474	0	0	0	0.611545	0	0	0
comp103391_c0_seq1	1.3568	0	0	0	0	0	0	0	0	0	0	0	0	0
comp103394_c0_seq1	33.9199	22.2827	9.40826	13.8505	5.59399	5.34798	6.60379	10.6975	31.9853	17.6102	18.3463	10.9569	32.5328	38.2757
comp103398_c0_seq1	1.3568	0	0	2.51827	0	0	0	0	0	0	0	0	0	0
comp1034_c0_seq1	2.71359	4.45654	0	1.25913	2.797	0	0.825474	1.52821	0.615101	1.30446	2.44618	0.644524	4.73204	4.61948
comp10340_c0_seq1	82.7646	90.245	101.475	85.6211	262.918	189.853	165.095	131.426	130.402	132.403	472.724	289.391	150.834	161.022
comp103400_c0_seq1	12.2112	16.712	5.37615	7.55481	0	2.67399	5.77832	4.58463	0.615101	1.30446	2.44618	0	1.77451	0.659925
comp10341_c0_seq1	8.14078	10.0272	153.22	88.1394	2.797	0	232.784	204.78	155.006	199.583	230.552	362.222	209.393	159.042
comp10342_c0_seq1	4.07039	0	0	0	0	0	0	0	0	0	0	0	0	0
comp103431_c0_seq1	10.8544	11.1414	5.37615	15.1096	5.59399	2.67399	4.95285	10.6975	8.61142	2.60892	17.7348	7.73428	14.1961	6.59925
comp103432_c0_seq1	13.568	22.2827	5.37615	1.25913	13.985	5.34798	5.77832	6.11284	5.53591	5.21785	12.8424	9.66786	11.2386	13.8584
comp103439_c0_seq1	1.3568	2.22827	4.70413	0	0	0	1.65095	3.05642	1.2302	2.60892	3.66927	3.22262	1.18301	2.6397
comp103476_c0_seq1	2.71359	13.3696	20.1606	23.9236	39.158	40.1098	15.684	27.5078	10.4567	13.6969	13.454	11.6014	10.0556	11.2187
comp10348_c0_seq1	0	1.11414	0	0	0	0	0	0	0	0	0	0	0	0
comp103483_c0_seq1	0	0	0	0	0	0	0	0	0	0	1.22309	0	0	0
comp103488_c0_seq1	217.087	268.507	9.40826	7.55481	0	0	1.65095	1.52821	0	0.652231	16.5117	7.08976	1.18301	2.6397
comp103491_c0_seq1	5.42719	3.34241	8.06423	7.55481	13.985	26.7399	9.08022	4.58463	8.61142	11.0879	6.11545	12.8905	4.73204	7.9191
comp10351_c0_seq1	6.78398	6.68482	7.39221	2.51827	13.985	21.3919	9.08022	13.7539	16.6077	11.7402	7.33854	10.3124	17.7451	9.23895
comp103513_c0_seq1	5.42719	4.45654	0.672019	0	0	0	0	0	0	0	0	0	0	0
comp10352_c0_seq1	1021.67	962.614	609.521	557.797	419.55	347.618	552.242	449.294	1130.56	877.903	590.752	638.078	747.662	912.017
comp103520_c0_seq1	5.42719	11.1414	4.03211	5.03654	0	0	2.47642	0	11.0718	11.7402	4.28081	5.15619	13.0131	12.5386
comp10353_c0_seq1	476.235	579.351	372.97	433.142	318.858	283.443	502.714	502.781	573.275	652.231	517.978	650.969	376.788	424.332
comp10354_c0_seq1	61.0558	50.1361	79.9702	103.249	53.1429	29.4139	54.4813	103.918	28.2947	42.395	26.2964	21.9138	15.9706	14.5184
comp103559_c0_seq1	6.78398	14.4838	2.68808	12.5913	8.39099	2.67399	5.77832	7.64105	7.38122	6.52231	11.6193	11.6014	2.95752	7.9191
comp10357_c0_seq1	81.4078	59.0492	75.2661	91.9168	95.0979	61.5017	76.7691	67.2412	75.6575	65.2231	70.9392	59.2962	77.4871	90.4098
comp103574_c0_seq1	5.42719	23.3969	1.34404	0	0	0	0	1.52821	0	0	0	0	0	0
comp103576_c0_seq1	2.71359	1.11414	0	0	0	0	0	0	0.615101	0	0.611545	0	0	0.659925
comp103577_c0_seq1	67.8398	67.9623	149.188	162.428	232.151	246.007	195.637	235.344	91.6501	109.575	120.474	100.546	89.9087	67.9723
comp103578_c0_seq1	0	1.11414	0	0	0	0	0	0	0	0	0	0	0	0
comp10358_c0_seq1	31.2063	31.1958	43.6812	42.8106	22.376	24.0659	62.736	64.1848	38.7514	52.1785	41.585	84.4326	59.742	60.7131
comp10358_c0_seq2	320.204	269.621	525.519	423.069	212.572	181.831	606.724	611.284	432.416	513.306	476.393	921.024	476.753	492.304
comp103580_c0_seq1	17.6384	16.712	18.8165	12.5913	22.376	26.7399	28.8916	18.3385	23.3739	26.7415	45.2543	44.4721	14.1961	26.397
comp103595_c0_seq1	12.2112	14.4838	8.73624	16.3687	8.39099	10.696	20.6369	9.16926	4.92081	3.91339	3.66927	1.93357	6.50655	5.2794
comp1036_c0_seq1	0	1.11414	0	0	0	0	0	0	0	0	0	0	0	0
comp10360_c0_seq1	43.4175	49.022	196.229	183.834	16.782	5.34798	204.718	229.231	204.214	151.318	45.2543	92.8114	119.484	104.928
comp10362_c0_seq1	4.07039	3.34241	3.36009	1.25913	0	0	4.95285	4.58463	0.615101	2.60892	12.8424	10.9569	7.09806	5.2794
comp103626_c0_seq1	2.71359	4.45654	0	0	0	0	0	0	0	0	0	0	0	0
comp103633_c0_seq1	9.49757	6.68482	0.672019	0	0	0	0	1.52821	0	0.652231	0	0.644524	0.591505	0.659925
comp103637_c0_seq1	0	2.22827	9.40826	10.0731	16.782	16.0439	4.95285	6.11284	0.615101	6.52231	4.89236	4.51167	1.77451	1.31985
comp103641_c0_seq1	1.3568	3.34241	0	0	2.797	0	1.65095	0	0	0	0	0	0	0
comp103649_c0_seq1	18.9951	38.9948	0.672019	0	2.797	2.67399	1.65095	0	0	0.652231	0	0	0	0
comp10365_c0_seq1	2.71359	0	0	0	0	0	0	1.52821	0.615101	1.30446	1.22309	0	1.18301	0
comp10366_c0_seq1	297.138	162.664	14.7844	8.81394	2.797	0	0	1.52821	1.8453	5.87008	1.83463	1.28905	2.36602	6.59925
comp103661_c0_seq1	5.42719	6.68482	2.01606	1.25913	2.797	2.67399	0.825474	0	0.615101	2.60892	11.6193	9.02333	1.18301	0
comp103666_c0_seq1	1.3568	0	0.672019	5.03654	0	0	0	1.52821	1.2302	0	4.89236	4.51167	2.95752	2.6397
comp103672_c0_seq1	0	1.11414	0	0	0	0	0	0	0	0	0	0	0	0
comp103677_c0_seq1	2.71359	8.91309	0	0	0	5.34798	0	0	0	0	0	0	0	1.31985
comp10368_c0_seq1	24.4223	35.6524	254.695	279.528	5.59399	8.02196	406.959	501.253	49.2081	125.228	50.1467	112.147	29.5752	28.3768
comp103680_c0_seq1	6.78398	10.0272	0	0	0	0	0	0	0	0	0	0	0	0
comp10369_c0_seq1	2.71359	2.22827	0	0	0	0	0	0	0	0	0	0	0	0
comp103695_c0_seq1	0	0	0.672019	0	0	0	0	0	0	0	0.611545	0	0	0
comp1037_c0_seq1	0	4.45654	0	0	0	0	0	0	0	0	0	0	0	0
comp10370_c0_seq1	0	1.11414	3.36009	11.3322	2.797	2.67399	4.95285	9.16926	2.46041	3.26115	0	0.644524	16.5621	19.7978
comp10371_c0_seq1	8.14078	11.1414	0	0	0	0	0.825474	0	0	0	0	0	0	0
comp10372_c0_seq1	324.274	303.045	337.353	319.82	165.023	133.699	379.718	365.242	507.459	511.349	535.102	736.691	424.7	405.194
comp10373_c0_seq1	40.7039	28.9675	46.3693	25.1827	39.158	32.0879	42.0992	47.3745	67.0461	54.7874	80.1123	71.5421	59.742	74.5715
comp10373_c0_seq2	93.6189	85.7885	83.3303	73.0298	97.8949	29.4139	94.1041	84.0515	113.794	121.967	170.621	145.018	144.327	131.325
comp103735_c0_seq1	8.14078	6.68482	9.40826	2.51827	8.39099	16.0439	14.0331	0	15.9926	7.82677	18.3463	16.7576	28.3922	24.4172
comp103746_c0_seq1	14.9248	12.2555	0.672019	0	0	0	0	0	0	0	0	0	0	0
comp10375_c0_seq1	1.3568	3.34241	1.34404	0	8.39099	0	0.825474	3.05642	1.8453	5.21785	1.83463	7.08976	1.77451	4.61948
comp103751_c0_seq1	10.8544	10.0272	6.04817	6.29567	0	0	4.95285	1.52821	15.3775	11.0879	7.33854	2.57809	7.09806	7.25918
comp103753_c0_seq1	1.3568	1.11414	2.01606	2.51827	22.376	10.696	0.825474	1.52821	4.30571	2.60892	0	1.93357	0.591505	0.659925
comp103768_c0_seq1	0	0	1.34404	0	5.59399	0	0	3.05642	2.46041	1.30446	1.22309	0.644524	1.77451	2.6397
comp10377_c0_seq1	135.68	150.408	121.635	94.4351	137.053	176.483	150.236	154.349	155.006	148.709	261.13	229.45	156.749	145.843
comp103776_c0_seq1	9.49757	8.91309	6.04817	7.55481	13.985	8.02196	4.12737	13.7539	11.0718	8.479	6.11545	3.22262	8.28107	9.23895
comp10378_c0_seq1	0	0	0.672019	0	0	0	0.825474	0	0	0	0	0.644524	0	0.659925
comp103781_c0_seq1	4.07039	4.45654	1.34404	0	2.797	0	0	0	0.615101	1.30446	0	0	6.50655	11.2187
comp103783_c0_seq1	5.42719	2.22827	5.37615	2.51827	19.579	5.34798	1.65095	1.52821	6.15101	8.479	11.6193	10.3124	28.9837	32.9963
comp103784_c0_seq1	9.49757	5.57068	7.39221	6.29567	2.797	0	5.77832	15.2821	3.07551	5.21785	8.56162	5.80071	4.14053	7.25918
comp103811_c0_seq1	80.051	60.1634	94.7546	112.063	330.046	409.12	61.0851	184.913	17.8379	26.0892	83.1701	11.6014	44.3628	30.3566
comp103814_c0_seq1	0	0	7.39221	0	8.39099	0	4.12737	0	1.8453	0	7.95008	0	4.73204	0
comp10382_c0_seq1	85.4782	83.5602	123.651	178.797	8.39099	5.34798	158.491	174.216	178.995	117.402	76.4431	91.5224	147.285	133.305
comp10382_c0_seq2	14.9248	10.0272	11.4243	26.4418	0	2.67399	19.8114	10.6975	19.6832	17.6102	7.95008	8.37881	17.7451	18.4779
comp103826_c0_seq1	8.14078	11.1414	16.8005	7.55481	25.173	26.7399	14.8585	6.11284	17.8379	16.958	11.6193	19.9802	27.2092	19.7978
comp103826_c0_seq2	13.568	15.5979	15.4564	12.5913	2.797	21.3919	20.6369	15.2821	15.3775	12.3924	11.0078	13.535	22.4772	23.7573
comp103830_c0_seq1	6.78398	21.1686	15.4564	20.1462	2.797	5.34798	11.5566	16.8103	30.7551	22.8281	11.6193	7.73428	11.2386	17.818
comp10384_c0_seq1	43.4175	57.9351	61.1537	59.1793	25.173	24.0659	85.8493	64.1848	77.5028	69.1365	62.9891	102.479	33.1243	29.6966
comp10384_c0_seq2	62.4126	54.5927	68.5459	60.4385	30.767	29.4139	74.2927	53.4873	86.7293	70.4409	68.493	101.19	31.3497	41.5753
comp10385_c0_seq1	150.604	141.495	127.684	110.804	103.489	90.9156	116.392	97.8054	123.635	142.186	173.679	148.24	131.906	131.325
comp103857_c0_seq1	0	0	0.672019	0	0	0	0	0	0	0	0	0	0	0
comp103861_c0_seq1	5.42719	4.45654	12.7684	7.55481	55.9399	26.7399	11.5566	13.7539	4.30571	2.60892	1.22309	0.644524	2.36602	1.97978
comp103867_c0_seq1	1.3568	1.11414	0	0	0	0	0	0	0	0	0	0	0	0
comp10387_c0_seq1	2.71359	3.34241	0	0	0	0	0	0	0	0	0	0	0	0.659925
comp103870_c0_seq1	0	2.22827	0	1.25913	0	0	0	0	0	0	0	0	0	0
comp10388_c0_seq2	27.1359	10.0272	6.72019	1.25913	0	0	13.2076	10.6975	1.8453	1.95669	3.05772	6.44524	1.18301	2.6397
comp103880_c0_seq1	4.07039	10.0272	5.37615	1.25913	8.39099	10.696	0.825474	0	1.8453	3.26115	4.28081	5.15619	5.32354	3.29963
comp10389_c0_seq1	9.49757	10.0272	0	1.25913	0	0	0.825474	0	8.61142	10.4357	4.28081	5.15619	1.18301	1.97978
comp103897_c0_seq1	1.3568	2.22827	0	0	0	0	0	0	0	0	0	0	0	0
comp1039_c0_seq1	4.07039	0	0	0	0	0	0	0	0	0	0	0	0	0
comp10391_c0_seq1	16.2816	21.1686	8.06423	7.55481	11.188	2.67399	6.60379	6.11284	21.5285	30.0026	38.5273	36.7379	17.1536	25.0772
comp103920_c0_seq1	0	0	1.34404	1.25913	0	0	1.65095	1.52821	0.615101	1.30446	0	0.644524	0	0
comp10393_c0_seq1	180.454	280.762	42.3372	16.3687	36.361	32.0879	22.2878	15.2821	14.7624	18.9147	50.7582	32.8707	140.187	116.807
comp103933_c0_seq1	0	17.8262	0.672019	1.25913	0	0	0	0	0	0.652231	0	0	0.591505	0
comp10394_c0_seq1	37.9903	26.7393	48.3854	45.3288	41.955	42.7838	63.5615	36.677	35.6759	33.916	118.64	99.9012	37.8563	37.6157
comp103969_c0_seq1	9.49757	7.79895	5.37615	2.51827	5.59399	8.02196	14.0331	6.11284	2.46041	9.78346	8.56162	4.51167	7.09806	7.25918
comp103975_c0_seq1	33.9199	43.4513	23.5207	75.5481	22.376	106.96	23.9388	44.3181	21.5285	35.2205	28.1311	39.9605	23.0687	54.7738
comp10398_c0_seq1	126.182	103.615	74.5941	83.1029	39.158	64.1757	41.2737	30.5642	68.8914	90.6601	144.936	148.885	39.0393	47.5146
comp10399_c0_seq1	63.7694	67.9623	71.906	71.7707	27.97	42.7838	83.3729	79.4669	113.179	99.1391	110.078	138.573	75.1211	75.2315
comp10399_c0_seq2	119.398	143.724	127.012	118.359	106.286	56.1538	163.444	152.821	193.757	182.625	202.421	258.454	146.693	147.163
comp103994_c0_seq1	0	0	0	0	0	0	0	0	0.615101	0	1.22309	0	0	0.659925
comp104_c0_seq1	0	2.22827	0	0	0	0	0	0	0	0	0	0	0	0
comp1040_c0_seq1	0	1.11414	0	0	0	0	0	0	0	0	0	0	0	0
comp10400_c0_seq1	37.9903	36.7665	130.372	124.654	151.038	131.025	154.364	187.97	80.5783	90.0079	74.6084	43.8276	75.1211	69.2921
comp104027_c0_seq1	5.42719	26.7393	0.672019	0	0	0	0	0	0	0	0	0	0	0
comp10403_c0_seq1	0	0	4.03211	10.0731	30.767	37.4358	0.825474	19.8667	3.69061	4.56562	3.66927	1.28905	1.77451	2.6397
comp104033_c0_seq1	5.42719	4.45654	4.70413	3.7774	13.985	13.3699	5.77832	3.05642	1.8453	1.95669	13.454	4.51167	2.36602	1.97978
comp104048_c0_seq1	0	0	0	0	0	0	2.47642	0	0	0	0.611545	0	0.591505	0.659925
comp10406_c0_seq1	14315.6	14565.1	664.627	216.571	142.647	181.831	146.934	88.6361	84.884	88.7034	105.186	81.8545	130.723	364.279
comp10407_c0_seq1	185.881	127.012	92.0666	30.2192	271.309	203.223	93.2786	47.3745	7.38122	8.479	3.66927	3.22262	2.95752	5.93933
comp104071_c0_seq1	0	1.11414	34.945	0	67.1279	2.67399	122.17	3.05642	5.53591	13.0446	27.5195	9.66786	0	2.6397
comp104072_c0_seq1	6.78398	10.0272	0	0	0	0	0	0	0	0	0	0	0	0
comp104073_c0_seq1	10.8544	4.45654	6.04817	6.29567	19.579	2.67399	4.95285	3.05642	11.0718	7.82677	6.11545	6.44524	10.0556	14.5184
comp10408_c0_seq1	907.697	866.798	433.452	527.577	310.467	286.117	360.732	392.75	372.136	385.469	277.03	253.942	354.311	383.417
comp10410_c0_seq1	71.9102	60.1634	78.6262	78.0663	2.797	8.02196	112.265	103.918	51.6685	39.1339	162.059	130.194	45.5459	32.9963
comp104101_c0_seq1	1.3568	1.11414	0	3.7774	0	5.34798	1.65095	3.05642	0.615101	0	0.611545	0.644524	0.591505	2.6397
comp104110_c0_seq1	0	0	0	1.25913	0	0	0	0	0	0	0	0	0.591505	0
comp10412_c0_seq1	0	3.34241	0	0	0	0	0	0	0	0	0.611545	0.644524	0	0.659925
comp10412_c0_seq2	24.4223	21.1686	30.9129	17.6279	25.173	24.0659	26.4152	12.2257	36.291	22.1759	29.9657	25.7809	33.7158	30.3566
comp10413_c0_seq1	348.697	348.725	353.482	328.634	338.437	312.857	364.86	333.15	287.252	270.676	393.835	351.265	282.148	292.347
comp10414_c0_seq1	6.78398	6.68482	30.2408	41.5514	5.59399	0	44.5756	48.9027	34.4457	20.8714	13.454	6.44524	14.7876	11.8787
comp104140_c0_seq1	1.3568	1.11414	0.672019	1.25913	0	5.34798	0.825474	1.52821	0	0.652231	2.44618	3.86714	0	2.6397
comp10415_c0_seq1	541.362	479.079	1093.37	1392.6	22.376	45.4578	1013.68	872.608	1646.63	1316.2	452.543	1075.71	955.28	919.936
comp10416_c0_seq1	0	3.34241	0	0	0	0	0	0	0	0	0	0	0	0
comp10417_c0_seq1	2.71359	1.11414	0	0	0	0	0	0	0	0	0	0	0	0
comp10419_c0_seq1	1.3568	2.22827	1.34404	1.25913	5.59399	0	0	1.52821	0.615101	0	1.22309	0.644524	1.18301	0.659925
comp10421_c0_seq1	25.7791	34.5382	14.7844	12.5913	72.7219	98.9376	12.3821	7.64105	1.8453	3.26115	6.72699	1.28905	3.54903	3.29963
comp10421_c0_seq2	35.2767	32.3099	15.4564	17.6279	151.038	77.5457	16.5095	13.7539	2.46041	2.60892	4.89236	3.22262	2.36602	1.31985
comp10422_c0_seq1	0	0	3.36009	5.03654	11.188	13.3699	2.47642	1.52821	0.615101	1.95669	1.22309	0.644524	0.591505	0.659925
comp104221_c0_seq1	0	0	0	0	0	0	0.825474	1.52821	0	0	0	0	0.591505	0
comp104227_c0_seq1	27.1359	15.5979	199.59	183.834	374.798	417.142	199.765	314.811	73.8122	88.7034	80.1123	46.4057	30.7582	32.3363
comp104228_c0_seq1	4.07039	3.34241	9.40826	7.55481	5.59399	8.02196	11.5566	18.3385	15.3775	18.2625	21.4041	21.2693	21.2942	21.1176
comp10423_c0_seq1	0	0	0.672019	0	0	0	0	0	0	0	0	0	0	0
comp104239_c0_seq1	8.14078	11.1414	1.34404	0	0	0	0	1.52821	0.615101	0	0	0	0	0.659925
comp10424_c0_seq1	10.8544	20.0545	159.268	171.242	226.557	243.333	184.906	233.816	82.4236	87.3989	67.2699	51.5619	62.108	54.7738
comp10425_c0_seq1	4.07039	1.11414	2.68808	2.51827	8.39099	2.67399	3.3019	3.05642	1.8453	0.652231	2.44618	1.93357	2.36602	2.6397
comp104269_c0_seq1	0	2.22827	0	0	0	0	0	0	0	0	0	0	0	0
comp10427_c0_seq1	2.71359	1.11414	22.8486	25.1827	39.158	34.7618	13.2076	29.036	4.30571	3.91339	1.22309	0.644524	0	0
comp10428_c0_seq1	1.3568	3.34241	0	0	0	0	0	0	0	0	0	0	0	0
comp10429_c0_seq1	305.279	332.013	223.782	220.349	153.835	171.135	236.086	224.647	294.018	270.676	286.814	299.059	278.007	287.067
comp104296_c0_seq1	0	8.91309	4.70413	20.1462	0	42.7838	0	19.8667	1.2302	15.0013	0	23.8474	0	31.0165
comp10431_c0_seq1	71.9102	64.6199	124.323	96.9534	25.173	16.0439	174.175	163.518	214.055	210.018	122.92	210.115	125.399	123.406
comp10432_c0_seq1	9.49757	18.9403	30.2408	30.2192	25.173	29.4139	21.4623	41.2617	0.615101	4.56562	7.95008	0	5.32354	5.2794
comp104321_c0_seq1	2.71359	4.45654	1.34404	0	0	0	1.65095	1.52821	2.46041	0	0.611545	0.644524	0	0.659925
comp10433_c0_seq1	92.2621	92.4733	99.4588	108.286	16.782	21.3919	105.661	108.503	110.718	131.098	101.516	166.287	143.144	135.285
comp104338_c0_seq1	17.6384	40.1089	2.68808	6.29567	0	0	1.65095	1.52821	2.46041	1.30446	0	0	0	0
comp10434_c0_seq1	0	0	2.01606	2.51827	5.59399	0	0	4.58463	1.2302	1.30446	1.22309	0.644524	0	0.659925
comp104342_c0_seq1	8.14078	6.68482	0.672019	0	0	0	0	0	2.46041	0.652231	0.611545	1.28905	1.77451	0.659925
comp10435_c0_seq1	112.614	133.696	92.0666	99.4716	162.226	176.483	132.901	142.123	118.715	106.314	163.282	142.44	104.696	113.507
comp10436_c0_seq1	0	0	5.37615	5.03654	5.59399	5.34798	15.684	24.4513	0.615101	0.652231	1.22309	1.93357	0	0
comp104377_c0_seq1	0	1.11414	4.03211	1.25913	8.39099	8.02196	9.08022	6.11284	0.615101	1.95669	0.611545	0	0.591505	0.659925
comp104398_c0_seq1	4.07039	2.22827	3.36009	0	0	0	3.3019	0	1.8453	1.30446	0.611545	0.644524	2.36602	2.6397
comp10441_c0_seq1	0	0	0	0	0	0	0	0	0	0	0	0	2.36602	0.659925
comp10441_c0_seq2	0	0	1.34404	0	0	0	0	1.52821	0.615101	0	0.611545	0.644524	3.54903	1.31985
comp104411_c0_seq1	0	1.11414	0.672019	0	0	0	0	0	0	0	0	0	0	0
comp104414_c0_seq1	10.8544	12.2555	12.0963	8.81394	0	0	0	0	9.84162	16.3058	1.22309	11.6014	125.399	180.16
comp104415_c0_seq1	13.568	6.68482	6.04817	6.29567	0	0	1.65095	0	18.453	10.4357	16.5117	21.2693	107.062	113.507
comp104430_c0_seq1	6.78398	2.22827	8.06423	8.81394	0	0	7.42927	7.64105	9.84162	7.82677	17.7348	42.5386	27.8007	31.0165
comp10444_c0_seq1	1.3568	10.0272	2.01606	3.7774	2.797	2.67399	0.825474	1.52821	0	0	0	2.57809	0.591505	2.6397
comp104443_c0_seq1	4.07039	2.22827	7.39221	6.29567	114.677	64.1757	1.65095	1.52821	4.30571	4.56562	6.11545	0.644524	0.591505	0.659925
comp10445_c0_seq1	101.76	88.0168	59.8097	52.8836	100.692	56.1538	14.8585	9.16926	92.8803	82.1811	27.5195	47.6948	136.046	137.264
comp10446_c0_seq1	238.796	251.795	17.4725	16.3687	69.9249	26.7399	16.5095	10.6975	15.3775	13.0446	19.5694	4.51167	10.0556	7.25918
comp104462_c0_seq1	14.9248	3.34241	0	0	0	0	0	1.52821	0	0	0	0	0	0
comp10447_c0_seq1	0	0	0	0	0	0	0	0	0	0	0	0	0.591505	0
comp104472_c0_seq1	37.9903	47.9079	35.617	42.8106	53.1429	29.4139	70.9908	61.1284	50.4383	47.6129	44.0312	67.0305	47.3204	60.0532
comp104477_c0_seq1	0	0	0.672019	0	0	0	0.825474	0	0.615101	0.652231	0	0	0	0
comp10448_c0_seq1	78.6942	90.245	43.0092	49.1062	78.3159	98.9376	51.1794	36.677	81.1934	66.5276	54.4275	60.5852	87.5427	102.288
comp104481_c0_seq1	0	1.11414	0	0	0	0	0	0	0	0	0	0	0	0
comp104486_c0_seq1	0	0	0.672019	0	33.564	13.3699	0	0	0	0	0	0	0.591505	0
comp104507_c0_seq1	2.71359	3.34241	0	0	0	0	0	0	0	0	0	0	0	0
comp10452_c0_seq1	70.5534	80.2178	53.0895	36.5149	97.8949	77.5457	63.5615	45.8463	25.2192	16.3058	8.56162	11.6014	7.68956	4.61948
comp10453_c0_seq1	65.1262	75.7613	47.7133	27.701	97.8949	72.1977	53.6558	29.036	6.76612	14.3491	26.2964	30.9371	3.54903	8.57903
comp104545_c0_seq1	6.78398	3.34241	1.34404	2.51827	2.797	2.67399	0.825474	0	2.46041	0.652231	0.611545	0	4.14053	0.659925
comp10455_c0_seq1	39.3471	47.9079	12.7684	8.81394	67.1279	37.4358	8.25474	10.6975	0.615101	1.30446	0.611545	0.644524	1.77451	3.95955
comp10456_c0_seq1	124.825	91.3592	63.1698	62.9567	67.1279	77.5457	78.4201	48.9027	201.138	168.928	100.905	103.124	129.54	158.382
comp104561_c0_seq1	0	0	0.672019	0	0	2.67399	0.825474	0	0	0.652231	3.05772	0.644524	0.591505	1.31985
comp104565_c0_seq1	17.6384	3.34241	12.7684	8.81394	2.797	8.02196	9.90569	4.58463	15.9926	11.0879	2.44618	0.644524	2.36602	3.95955
comp10457_c0_seq1	364.978	359.866	268.135	221.608	248.933	216.593	306.251	323.98	250.346	208.714	220.156	171.443	227.729	232.954
comp104570_c0_seq1	0	1.11414	0	0	0	0	0	0	0	0	0	0	0	0
comp104571_c0_seq1	0	0	0	0	0	0	0	0	0.615101	0.652231	1.22309	0	0.591505	1.97978
comp10458_c0_seq1	4.07039	7.79895	9.40826	7.55481	8.39099	10.696	7.42927	9.16926	3.69061	4.56562	31.8003	39.9605	16.5621	9.23895
comp104584_c0_seq1	16.2816	17.8262	17.4725	22.6644	2.797	10.696	24.7642	21.3949	11.0718	13.0446	17.7348	20.6248	12.4216	8.57903
comp10459_c0_seq1	774.731	600.519	450.253	601.866	836.302	660.475	712.384	877.192	693.219	664.623	785.223	677.394	437.713	461.288
comp1046_c0_seq1	8.14078	5.57068	5.37615	12.5913	13.985	24.0659	8.25474	4.58463	5.53591	5.87008	20.7925	10.9569	20.7027	19.7978
comp104602_c0_seq1	0	0	0	0	0	0	0	0	0	0	0	0	2.36602	1.31985
comp104608_c0_seq1	14.9248	17.8262	13.4404	16.3687	30.767	10.696	18.1604	21.3949	20.2983	11.0879	22.6272	18.0467	15.9706	12.5386
comp10462_c0_seq1	213.017	179.376	114.915	113.322	123.068	112.308	105.661	77.9387	168.538	135.664	103.963	123.749	105.288	97.009
comp104621_c0_seq1	9.49757	7.79895	8.06423	15.1096	13.985	16.0439	9.08022	6.11284	12.302	11.7402	8.56162	7.08976	12.4216	3.29963
comp104629_c0_seq1	2.71359	15.5979	0.672019	0	0	0	0	0	0	0	0	1.28905	0	0
comp10463_c0_seq1	6.78398	3.34241	0	0	0	0	0	0	0	0	0	0	0	0
comp10464_c0_seq1	168.243	158.207	163.973	173.761	262.918	246.007	184.906	140.595	217.131	195.017	192.025	219.138	232.461	253.411
comp104641_c0_seq1	5.42719	2.22827	3.36009	3.7774	2.797	2.67399	1.65095	0	1.8453	6.52231	3.66927	3.86714	3.54903	5.93933
comp104651_c0_seq1	1.3568	0	0	0	0	0	1.65095	1.52821	1.2302	0.652231	0	0	0.591505	0.659925
comp104654_c0_seq1	14.9248	13.3696	14.1124	17.6279	13.985	16.0439	12.3821	16.8103	14.7624	18.2625	14.0655	10.9569	12.4216	16.4981
comp10466_c0_seq1	1.3568	1.11414	0	0	0	0	0	0	0	0	0	0	0	0
comp10467_c0_seq1	389.401	182.718	137.092	180.056	61.5339	34.7618	111.439	308.698	223.897	69.1365	220.156	93.4559	52.6439	52.1341
comp10468_c0_seq1	0	0	1.34404	2.51827	2.797	2.67399	1.65095	3.05642	0	1.30446	0.611545	1.28905	2.36602	0
comp10469_c0_seq1	48.8447	56.8209	58.4656	86.8803	39.158	93.5896	69.3398	65.713	63.9705	57.3963	87.4509	76.0538	97.5983	66.6524
comp104696_c0_seq1	237.439	250.681	125.668	178.797	78.3159	109.634	45.4011	48.9027	241.735	212.627	92.3432	112.147	242.517	246.812
comp1047_c0_seq1	0	1.11414	0	0	5.59399	8.02196	0	4.58463	0	0	0	0	0	0
comp10470_c0_seq1	120.755	142.609	6.72019	8.81394	0	0	3.3019	4.58463	2.46041	2.60892	0.611545	2.57809	0.591505	3.95955
comp104745_c0_seq1	24.4223	21.1686	347.434	365.149	53.1429	69.5237	469.695	605.171	178.379	204.801	97.2356	80.5655	99.3728	75.2315
comp10475_c0_seq1	10.8544	5.57068	0.672019	0	0	0	0	0	0	0	0	0	0	0
comp104754_c0_seq1	0	0	34.273	36.5149	0	0	24.7642	29.036	0.615101	0.652231	0	0.644524	1.18301	0
comp104767_c0_seq1	6.78398	10.0272	8.73624	1.25913	0	0	9.90569	7.64105	19.6832	16.958	40.3619	28.359	78.6701	58.7333
comp104780_c0_seq1	0	0	2.01606	5.03654	0	2.67399	0.825474	1.52821	0	1.95669	0	0.644524	1.18301	0
comp10479_c0_seq1	196.735	213.914	68.5459	110.804	61.5339	80.2196	42.9247	39.7334	156.851	121.315	80.1123	99.2567	195.197	195.338
comp1048_c0_seq1	9.49757	4.45654	0.672019	0	0	0	0.825474	0	0.615101	0.652231	0	1.28905	0	0
comp104808_c0_seq1	0	0	0	1.25913	0	0	0	0	0	0	1.22309	0.644524	0.591505	0
comp104809_c0_seq1	2.71359	2.22827	4.03211	1.25913	2.797	0	3.3019	1.52821	6.76612	5.21785	0.611545	1.93357	5.32354	9.89888
comp104822_c0_seq1	1.3568	0	1.34404	1.25913	0	0	0.825474	6.11284	3.69061	7.17454	3.66927	3.22262	13.0131	5.2794
comp10483_c0_seq1	5.42719	1.11414	1.34404	0	0	2.67399	2.47642	1.52821	1.8453	1.30446	3.66927	1.93357	2.95752	0
comp104834_c0_seq1	2.71359	13.3696	0	0	0	0	0	0	0	0	0	0	0	0.659925
comp10484_c0_seq1	0	0	0	0	0	0	0	0	0	0	0	0	0	0.659925
comp104850_c0_seq1	8.14078	6.68482	2.68808	1.25913	0	0	4.12737	3.05642	1.8453	1.95669	1.22309	3.86714	0	0
comp104860_c0_seq1	2.71359	2.22827	7.39221	7.55481	5.59399	0	66.0379	119.2	0	0.652231	4.89236	5.15619	1.18301	0.659925
comp10487_c0_seq1	9.49757	10.0272	6.72019	3.7774	0	5.34798	1.65095	3.05642	3.69061	3.91339	12.8424	9.66786	8.87257	6.59925
comp104876_c0_seq1	1.3568	1.11414	2.01606	2.51827	0	0	4.12737	3.05642	2.46041	1.95669	9.78471	1.93357	1.77451	0
comp1049_c0_seq1	0	0	10.7523	3.7774	53.1429	50.8058	19.8114	19.8667	5.53591	2.60892	1.22309	1.28905	1.77451	0.659925
comp10490_c0_seq1	13.568	14.4838	20.8326	32.7375	13.985	13.3699	29.7171	24.4513	16.6077	21.5236	55.6506	46.4057	29.5752	19.1378
comp104900_c0_seq1	0	0	24.8647	21.4053	2.797	0	38.7973	56.5437	10.4567	11.7402	2.44618	3.86714	2.95752	5.2794
comp10491_c0_seq1	89.5486	99.1581	65.1858	44.0697	86.7069	80.2196	42.9247	44.3181	110.103	75.6588	88.0624	70.2531	121.85	126.046
comp104911_c0_seq1	0	0	0	0	0	0	0	0	0.615101	0	0	0	0	0
comp104926_c0_seq1	2.71359	28.9675	0.672019	0	0	0	0	0	0	0	0	0	0	0
comp10493_c0_seq1	16.2816	14.4838	13.4404	21.4053	0	0	16.5095	16.8103	15.3775	15.0013	34.2465	45.1167	9.46407	12.5386
comp104956_c0_seq1	8.14078	8.91309	2.68808	1.25913	5.59399	0	3.3019	3.05642	2.46041	3.26115	4.28081	7.73428	5.32354	5.93933
comp10497_c0_seq1	322.918	342.04	322.569	316.043	665.685	500.036	611.676	542.514	259.573	345.682	706.946	337.086	277.416	250.112
comp104979_c0_seq1	2.71359	7.79895	0	0	0	0	0	0	0	0	0	0	0	0
comp10498_c0_seq1	39.3471	26.7393	43.6812	37.774	25.173	18.7179	49.5285	58.072	68.8914	63.9186	79.5008	76.6983	62.108	58.7333
comp10498_c0_seq2	82.7646	65.734	80.6423	78.0663	58.7369	48.1318	118.868	73.354	118.099	123.924	122.309	199.802	120.075	124.066
comp104986_c0_seq1	4.07039	5.57068	3.36009	3.7774	8.39099	13.3699	4.95285	7.64105	6.15101	6.52231	11.6193	3.86714	7.68956	11.2187
comp104998_c0_seq1	1.3568	5.57068	0.672019	6.29567	2.797	2.67399	0.825474	0	7.38122	3.91339	2.44618	3.22262	4.14053	3.29963
comp10501_c0_seq1	21.7087	21.1686	83.3303	41.5514	808.332	703.259	141.156	85.5797	18.453	20.8714	346.134	285.524	11.8301	15.1783
comp105019_c0_seq1	24.4223	14.4838	6.04817	7.55481	5.59399	2.67399	3.3019	3.05642	8.61142	19.5669	15.2886	12.8905	8.87257	13.1985
comp10503_c0_seq1	52.9151	61.2775	66.5299	73.0298	131.459	114.981	57.7832	41.2617	87.9595	66.5276	48.9236	47.6948	73.3466	79.191
comp10503_c0_seq2	168.243	125.897	119.619	141.023	215.369	213.919	108.963	106.975	151.315	129.794	99.0702	73.4757	145.51	146.503
comp10504_c0_seq1	218.444	166.006	127.684	119.618	176.211	155.091	176.652	143.652	104.567	140.23	130.871	147.596	165.03	135.945
comp105042_c0_seq1	0	0	0	0	0	0	0	0	0	0	0	0	0.591505	0
comp10506_c0_seq1	150.604	139.267	196.901	241.754	330.046	294.139	279.836	241.457	156.851	181.972	229.941	195.935	117.709	93.7094
comp105069_c0_seq1	5.42719	2.22827	4.70413	2.51827	5.59399	8.02196	1.65095	3.05642	3.07551	2.60892	2.44618	1.28905	13.0131	15.8382
comp10507_c0_seq1	165.529	183.832	170.021	156.133	195.79	211.245	173.35	155.877	133.477	164.362	291.707	272.634	237.193	234.933
comp10508_c0_seq1	35.2767	38.9948	153.22	156.133	134.256	106.96	170.873	212.421	105.797	102.4	53.8159	39.3159	68.023	54.1139
comp10508_c0_seq2	1.3568	2.22827	3.36009	10.0731	2.797	5.34798	2.47642	6.11284	1.2302	3.91339	1.22309	2.57809	3.54903	1.31985
comp105080_c0_seq1	1.3568	0	0	0	0	0	0	0	0	0	0	0	0	0
comp10510_c0_seq1	166.886	168.235	137.764	152.355	153.835	155.091	149.411	180.329	159.311	164.362	150.44	183.045	141.961	142.544
comp105117_c0_seq1	8.14078	11.1414	0.672019	0	0	0	0	0	0	0	0	0	0	0
comp10513_c0_seq1	4832.91	4385.24	819.191	610.68	33.564	32.0879	873.352	490.555	1738.28	2737.41	1536.81	2572.29	737.606	939.733
comp105133_c0_seq1	1.3568	1.11414	0	0	0	0	0	0	0	0	0	0	0	0
comp10514_c0_seq1	132.966	163.778	163.301	202.721	302.076	267.399	179.953	177.272	135.322	136.969	478.839	340.953	123.624	131.325
comp10515_c0_seq1	176.384	176.034	186.821	188.87	134.256	171.135	220.402	168.103	233.739	202.844	214.652	164.354	165.621	130.005
comp105153_c0_seq1	8.14078	55.7068	2.68808	0	0	0	0	0	0	0.652231	0	0	0.591505	0
comp105166_c0_seq1	1.3568	1.11414	0	0	0	0	0	0	0	0	0	0	0	0
comp105179_c0_seq1	59.699	54.5927	72.578	73.0298	58.7369	80.2196	92.4531	77.9387	65.2008	61.9619	110.69	92.8114	47.9119	47.5146
comp10519_c0_seq1	179.097	94.7016	1033.56	458.325	47.5489	64.1757	1361.21	1086.56	2783.95	3115.71	9823.24	15902.3	1193.66	937.754
comp10520_c0_seq1	56.9854	43.4513	25.5367	41.5514	16.782	16.0439	14.8585	12.2257	49.8232	60.0052	20.181	27.07	83.9937	87.1101
comp10523_c0_seq1	5.42719	4.45654	0	0	0	0	0	0	0	0	0	0	0	0
comp10524_c0_seq1	27.1359	49.022	13.4404	11.3322	53.1429	45.4578	14.0331	29.036	5.53591	9.13123	56.8736	18.0467	4.14053	5.93933
comp10524_c0_seq2	143.82	140.381	77.9542	54.1428	176.211	181.831	94.1041	99.3336	36.9061	32.6115	217.098	89.5888	15.3791	17.818
comp10525_c0_seq1	13.568	11.1414	57.1216	47.8471	0	0	90.8022	96.2772	23.989	33.2638	5.5039	6.44524	24.2517	14.5184
comp10525_c0_seq2	5.42719	2.22827	4.70413	7.55481	2.797	0	8.25474	7.64105	1.8453	2.60892	2.44618	1.28905	3.54903	1.97978
comp105264_c0_seq1	0	0	0	2.51827	0	0	0	1.52821	0.615101	0	0	0	0	0.659925
comp10527_c0_seq1	27.1359	14.4838	55.7776	35.2558	310.467	323.553	24.7642	9.16926	1.8453	1.30446	4.89236	0	1.18301	1.31985
comp105292_c0_seq1	0	15.5979	0	0	0	0	0	0	0	0	0	0	0	0
comp105297_c0_seq1	8.14078	7.79895	3.36009	5.03654	0	0	0.825474	0	5.53591	0.652231	2.44618	1.93357	8.28107	11.2187
comp105298_c0_seq1	0	0	0	1.25913	0	0	0	0	0	0	0	0	0	0
comp105299_c0_seq1	10.8544	12.2555	18.1445	28.9601	0	0	8.25474	1.52821	27.0645	4.56562	5.5039	2.57809	1.18301	0
comp1053_c0_seq1	0	0	0	0	0	0	0.825474	0	0	0	0.611545	0	0	0
comp10530_c0_seq1	128.896	121.441	133.06	99.4716	109.083	74.8717	125.472	145.18	124.25	112.836	86.2278	121.17	110.02	118.127
comp10534_c0_seq1	192.665	197.202	102.147	118.359	117.474	136.373	77.5946	93.2208	136.553	137.621	111.301	102.479	108.837	128.025
comp105357_c0_seq1	9.49757	4.45654	6.04817	6.29567	11.188	13.3699	4.95285	1.52821	6.15101	5.21785	6.11545	5.15619	4.73204	5.93933
comp10536_c0_seq1	16.2816	16.712	22.1766	15.1096	16.782	10.696	9.08022	6.11284	1.2302	5.21785	7.33854	5.15619	0.591505	1.31985
comp105368_c0_seq1	4.07039	2.22827	1.34404	0	0	0	0.825474	0	0.615101	0	0.611545	0.644524	4.14053	1.97978
comp105382_c0_seq1	1.3568	0	0	0	0	0	0	0	0	0	0	0	0	0
comp10539_c0_seq1	394.828	396.632	192.869	176.279	201.384	237.985	178.302	122.257	284.792	232.194	198.14	185.623	238.968	262.65
comp1054_c0_seq1	2.71359	3.34241	0.672019	2.51827	2.797	0	3.3019	1.52821	1.2302	3.26115	2.44618	7.08976	1.18301	1.97978
comp10540_c0_seq1	2.71359	8.91309	0	1.25913	0	0	5.77832	1.52821	0	1.95669	0.611545	1.28905	1.18301	2.6397
comp105405_c0_seq1	0	1.11414	2.01606	1.25913	0	8.02196	2.47642	3.05642	3.69061	1.95669	6.11545	1.93357	2.36602	0
comp10541_c0_seq1	120.755	57.9351	250.663	66.7341	218.166	213.919	575.356	244.513	29.5249	37.1772	264.187	134.061	7.09806	9.89888
comp105415_c0_seq1	12.2112	12.2555	13.4404	10.0731	0	2.67399	8.25474	7.64105	6.76612	5.21785	3.05772	1.28905	30.7582	24.4172
comp10542_c0_seq1	400.255	326.442	420.012	351.299	307.67	307.509	501.888	461.519	594.188	565.484	758.315	812.744	627.586	587.333
comp105422_c0_seq1	0	0	0	0	0	0	0.825474	0	0	0.652231	0	0	0	0
comp10543_c0_seq1	156.032	3.34241	502.67	11.3322	559.399	5.34798	534.907	3.05642	418.884	1.30446	253.791	3.22262	211.167	12.5386
comp10546_c0_seq1	2858.77	2607.08	2187.42	2054.91	581.775	620.365	2003.43	1812.46	3376.91	2587.4	1449.36	1339.96	1708.86	2076.12
comp10548_c0_seq1	177.74	192.746	122.307	98.2125	53.1429	53.4798	118.043	90.1644	204.214	236.108	177.348	184.334	167.396	194.018
comp10549_c0_seq1	1.3568	0	2.01606	5.03654	0	0	1.65095	1.52821	4.30571	5.21785	4.28081	9.02333	0	1.31985
comp10549_c0_seq2	162.816	189.403	146.5	149.837	5.59399	5.34798	106.486	53.4873	286.637	262.197	164.506	397.027	131.314	187.419
comp105496_c0_seq1	5.42719	6.68482	1.34404	2.51827	0	0	2.47642	1.52821	1.8453	1.30446	4.28081	5.15619	2.36602	5.2794
comp10550_c0_seq1	132.966	103.615	41.6652	52.8836	290.888	248.681	42.9247	119.2	59.0497	41.7428	85.6162	27.7145	59.1505	49.4944
comp10551_c0_seq1	417.893	421.143	28.2248	17.6279	8.39099	10.696	18.1604	9.16926	27.0645	29.3504	62.3776	34.8043	13.0131	22.4375
comp10553_c0_seq1	116.684	98.044	116.931	128.432	75.5189	50.8058	109.788	117.672	152.545	136.969	147.994	201.736	178.043	152.443
comp105547_c0_seq1	8.14078	7.79895	10.0803	5.03654	25.173	10.696	17.335	3.05642	15.9926	10.4357	40.9735	13.535	10.0556	11.8787
comp10557_c0_seq1	233.369	240.653	525.519	459.584	117.474	141.721	587.738	745.766	254.652	312.419	259.906	338.375	653.613	618.35
comp10559_c0_seq1	2.71359	0	0.672019	0	0	0	0	0	0	0	0	0	0	0
comp1056_c0_seq1	14.9248	16.712	11.4243	8.81394	25.173	5.34798	8.25474	19.8667	21.5285	21.5236	9.17317	11.6014	20.7027	27.7169
comp10560_c0_seq1	1.3568	0	0	0	0	0	0	0	0	0	0	0	0	0
comp105608_c0_seq1	1.3568	3.34241	0	0	2.797	2.67399	2.47642	3.05642	0	3.26115	3.66927	2.57809	1.18301	5.2794
comp105609_c0_seq1	9.49757	12.2555	3.36009	1.25913	2.797	5.34798	0.825474	1.52821	1.8453	2.60892	1.83463	5.15619	2.36602	7.9191
comp105622_c0_seq1	10.8544	14.4838	5.37615	11.3322	0	0	4.12737	6.11284	9.22652	9.78346	14.0655	21.2693	10.0556	12.5386
comp10563_c0_seq1	62.4126	85.7885	110.883	137.246	170.617	211.245	139.505	177.272	83.0387	101.096	88.0624	83.1436	62.6995	50.1543
comp105634_c0_seq1	2.71359	3.34241	4.03211	8.81394	5.59399	5.34798	3.3019	7.64105	3.69061	2.60892	5.5039	5.80071	7.09806	2.6397
comp10565_c0_seq1	13.568	16.712	28.2248	28.9601	22.376	34.7618	18.1604	30.5642	12.302	11.0879	28.1311	19.3357	20.7027	17.1581
comp10565_c0_seq2	66.483	82.4461	131.044	147.319	165.023	184.505	128.774	136.011	76.2726	72.3976	113.136	97.9676	91.6832	88.43
comp10567_c0_seq1	318.847	287.447	315.177	322.338	109.083	109.634	323.586	264.38	353.068	395.252	245.841	414.429	279.782	275.189
comp10568_c0_seq1	8.14078	2.22827	57.7936	11.3322	176.211	229.963	33.019	6.11284	1.8453	1.30446	3.66927	0.644524	1.18301	0.659925
comp10568_c0_seq2	0	0	1.34404	0	0	2.67399	0	0	0	0	0	0	0	0
comp10569_c0_seq1	132.966	127.012	136.42	125.913	248.933	294.139	160.142	154.349	119.945	102.4	637.229	362.222	85.7682	83.8105
comp10570_c0_seq1	275.43	293.018	192.197	206.498	192.993	240.659	239.388	284.247	235.584	206.105	257.46	235.251	267.952	220.415
comp10571_c0_seq1	108.544	66.8482	20.8326	22.6644	16.782	13.3699	3.3019	13.7539	11.0718	3.91339	1.83463	1.28905	3.54903	5.2794
comp10572_c0_seq1	78.6942	74.6471	159.94	178.797	55.9399	66.8497	262.501	250.626	289.098	210.018	221.379	302.282	308.765	260.011
comp105726_c0_seq1	4.07039	3.34241	0	0	0	0	0	0	0	0	0	0	0	0
comp10573_c0_seq1	1.3568	0	0	0	0	0	0	0	0	0	0	0	0	0
comp10574_c0_seq1	146.534	228.398	198.246	211.535	590.166	794.175	179.128	142.123	130.402	135.012	70.9392	44.4721	50.8694	28.3768
comp10575_c0_seq1	135.68	124.783	102.147	79.3255	58.7369	80.2196	61.0851	44.3181	54.744	83.4856	182.24	87.0107	170.945	144.524
comp10575_c0_seq2	130.252	144.838	106.179	85.6211	67.1279	56.1538	60.2596	45.8463	55.9742	72.3976	199.364	92.8114	166.804	182.799
comp10576_c0_seq1	827.646	743.129	539.631	566.611	537.023	577.581	487.03	475.273	642.781	594.182	939.944	779.229	769.548	773.432
comp10579_c0_seq1	2.71359	2.22827	1.34404	1.25913	0	0	0.825474	3.05642	3.69061	5.87008	6.72699	5.15619	7.68956	7.25918
comp10579_c0_seq2	150.604	173.805	61.1537	67.9933	69.9249	96.2636	59.4342	51.9591	150.085	151.318	117.417	119.881	152.017	182.139
comp1058_c0_seq1	12.2112	5.57068	2.01606	2.51827	0	0	1.65095	1.52821	0	0	0.611545	0.644524	0.591505	1.31985
comp10580_c0_seq1	1.3568	0	4.70413	6.29567	2.797	0	5.77832	3.05642	0.615101	3.26115	11.6193	2.57809	1.18301	0
comp10580_c0_seq2	2.71359	0	4.70413	7.55481	2.797	2.67399	9.08022	6.11284	3.69061	1.30446	25.0733	5.15619	1.18301	0.659925
comp10581_c0_seq1	16.2816	20.0545	42.3372	83.1029	2.797	0	2.47642	0	2.46041	0.652231	1.22309	0.644524	10.6471	3.95955
comp105812_c0_seq1	0	0	8.73624	3.7774	5.59399	0	4.12737	7.64105	1.8453	2.60892	2.44618	3.22262	2.95752	0
comp10582_c0_seq1	1.3568	0	0	0	0	0	0	0	0	0	0	0	0	0
comp105825_c0_seq1	1.3568	3.34241	4.70413	10.0731	11.188	10.696	4.12737	4.58463	12.302	1.95669	3.05772	5.15619	14.1961	9.89888
comp105828_c0_seq1	0	0	0.672019	0	0	0	0	3.05642	0	0	1.22309	0	0	0.659925
comp10584_c0_seq1	194.022	219.485	94.0826	141.023	16.782	16.0439	25.5897	24.4513	14.7624	23.4803	151.052	87.6552	12.4216	14.5184
comp105851_c0_seq1	14.9248	1.11414	0	0	0	0	0	0	0	0	0	0	0	0
comp105866_c0_seq1	0	0	0	1.25913	0	0	0.825474	0	0	0	0	0.644524	0	0
comp10587_c0_seq1	0	0	0	0	0	0	0.825474	0	2.46041	1.30446	0.611545	1.28905	0.591505	0
comp105879_c0_seq1	6.78398	11.1414	13.4404	13.8505	36.361	21.3919	10.7312	10.6975	12.302	10.4357	17.1232	6.44524	11.2386	15.1783
comp10588_c0_seq1	1.3568	0	0	0	0	0	0	0	0	0	0	0	0	0
comp105890_c0_seq1	0	1.11414	4.03211	1.25913	44.752	24.0659	2.47642	6.11284	1.2302	1.95669	3.66927	3.22262	3.54903	2.6397
comp10590_c0_seq1	0	1.11414	1.34404	0	0	0	0.825474	0	1.2302	0.652231	1.22309	2.57809	1.77451	1.31985
comp105907_c0_seq1	20.3519	21.1686	13.4404	13.8505	0	5.34798	6.60379	6.11284	3.07551	5.87008	4.28081	15.4686	10.0556	5.2794
comp10591_c0_seq1	160.102	161.55	153.892	148.578	148.241	112.308	128.774	154.349	136.553	118.706	239.725	230.095	241.334	252.091
comp10592_c0_seq1	1.3568	4.45654	1.34404	0	0	0	0	0	0	0	0	0	0	0.659925
comp10594_c0_seq1	112.614	127.012	42.3372	47.8471	47.5489	37.4358	62.736	61.1284	74.4273	76.311	98.4587	90.8778	40.2223	57.4135
comp10595_c0_seq1	0	2.22827	0	0	0	0	0	0	0	0	0	0	0	0
comp10596_c0_seq1	0	1.11414	0	0	0	0	0	0	0	0	0	0	0	0
comp10597_c0_seq1	29.8495	23.3969	14.1124	16.3687	13.985	13.3699	9.90569	22.9231	19.6832	18.9147	26.908	24.4919	32.5328	22.4375
comp10598_c0_seq1	0	0	0	0	0	0	0	0	0	0	0	0	0	0.659925
comp105980_c0_seq1	0	0	1.34404	0	0	0	0	0	0	15.6535	0	0	0	14.5184
comp10599_c0_seq1	113.971	135.925	132.388	129.691	192.993	168.461	141.156	233.816	195.602	194.365	208.537	195.935	186.915	203.257
comp10600_c0_seq1	689.253	687.422	737.205	888.949	668.482	631.061	890.687	687.694	818.7	802.244	1120.96	1125.34	532.946	481.085
comp106017_c0_seq1	264.575	384.377	17.4725	7.55481	2.797	2.67399	0.825474	0	6.76612	5.87008	0	3.86714	1.77451	3.95955
comp10602_c0_seq1	6.78398	4.45654	0.672019	1.25913	0	5.34798	2.47642	4.58463	1.8453	1.95669	9.17317	9.02333	2.36602	5.2794
comp10603_c0_seq1	236.083	241.768	288.296	230.422	229.354	211.245	258.373	282.719	220.821	276.546	79.5008	100.546	563.704	529.26
comp106030_c0_seq1	9.49757	12.2555	10.0803	8.81394	19.579	18.7179	5.77832	9.16926	12.302	14.3491	9.78471	6.44524	11.2386	8.57903
comp10604_c0_seq1	0	0	0	0	0	0	0.825474	0	0	0	0	0	0	0
comp10606_c0_seq1	154.675	150.408	135.076	100.731	36.361	96.2636	88.3258	73.354	184.53	197.626	101.516	107.635	162.072	202.597
comp10607_c0_seq1	173.67	179.376	114.915	109.545	195.79	224.615	112.265	105.446	88.5746	87.3989	319.226	182.4	133.089	118.127
comp106071_c0_seq1	0	0	0	0	0	0	0	0	0	22.1759	0	0	0	27.0569
comp106072_c0_seq1	8.14078	5.57068	2.68808	1.25913	5.59399	2.67399	3.3019	3.05642	6.15101	2.60892	4.89236	2.57809	8.28107	7.25918
comp106080_c0_seq1	2.71359	8.91309	0.672019	0	0	0	0	0	0	0	0	0	0	0
comp106086_c0_seq1	6.78398	13.3696	8.06423	8.81394	16.782	26.7399	10.7312	25.9796	11.0718	13.0446	14.6771	15.4686	31.3497	20.4577
comp10609_c0_seq1	483.019	535.899	636.402	679.933	1857.21	1668.57	906.371	883.305	1033.37	941.169	1191.29	949.383	291.02	281.128
comp106096_c0_seq1	0	2.22827	0.672019	5.03654	0	0	1.65095	3.05642	0.615101	1.30446	0	0.644524	0.591505	1.31985
comp1061_c0_seq1	2.71359	7.79895	0	0	0	0	0	0	0	0	0	0	0	0
comp10610_c0_seq1	214.374	241.768	132.388	110.804	254.527	203.223	153.538	158.934	159.311	151.318	192.637	163.709	153.2	151.123
comp106100_c0_seq1	10.8544	5.57068	7.39221	3.7774	2.797	13.3699	12.3821	7.64105	9.22652	9.78346	23.2387	16.1131	11.8301	17.1581
comp10611_c0_seq1	73.267	113.642	230.502	263.159	355.219	411.794	293.869	244.513	274.335	186.538	240.949	168.865	291.02	259.351
comp10612_c0_seq1	120.755	150.408	139.78	152.355	142.647	114.981	150.236	129.898	163.002	151.318	181.017	175.955	150.242	132.645
comp106125_c0_seq1	18.9951	16.712	2.68808	0	0	0	0	0	0	0	0	0	0	0.659925
comp10613_c0_seq1	165.529	157.093	63.1698	88.1394	30.767	10.696	104.01	76.4105	114.409	95.2257	65.4353	104.413	156.157	150.463
comp10614_c0_seq1	107.187	99.1581	555.76	605.644	78.3159	109.634	728.894	715.202	533.293	421.993	138.821	270.055	647.106	495.604
comp10615_c0_seq1	1.3568	2.22827	5.37615	1.25913	2.797	0	1.65095	0	1.2302	1.95669	0	0	0	1.31985
comp10616_c0_seq1	73.267	79.1037	77.9542	81.8437	11.188	2.67399	109.788	85.5797	177.764	170.232	201.198	212.693	115.935	116.807
comp10617_c0_seq1	109.9	98.044	180.773	171.242	372.001	328.901	229.482	197.139	135.322	146.1	107.02	110.858	93.4577	100.969
comp106197_c0_seq1	0	0	0	0	0	0	0	0	0	0	0	0	0.591505	0
comp106205_c0_seq1	17.6384	12.2555	3.36009	2.51827	0	0	1.65095	0	6.15101	9.78346	1.22309	3.86714	0.591505	3.29963
comp106218_c0_seq1	9.49757	7.79895	0	0	0	0	0	0	0	0	0	0	0.591505	0.659925
comp10623_c0_seq1	236.083	196.088	132.388	109.545	125.865	131.025	75.9436	70.2976	199.908	163.058	159.613	131.483	189.873	207.876
comp10625_c0_seq1	0	0	0.672019	0	0	0	0	0	0	0	0	0.644524	0	0
comp106250_c0_seq1	14.9248	23.3969	2.01606	2.51827	5.59399	0	4.12737	3.05642	1.2302	1.95669	8.56162	1.93357	0	0.659925
comp106252_c0_seq1	4.07039	2.22827	0	0	0	0	0	0	0	0	0	0	0	0
comp106263_c0_seq1	0	2.22827	0.672019	0	0	0	0	0	0	0.652231	0	0	0	0
comp106265_c0_seq1	2.71359	2.22827	1.34404	3.7774	0	5.34798	4.12737	0	4.92081	3.26115	3.66927	2.57809	1.18301	1.97978
comp10627_c0_seq1	128.896	104.729	200.934	190.129	19.579	26.7399	294.694	206.308	409.658	386.121	92.3432	285.524	183.958	213.156
comp10628_c0_seq1	2.71359	2.22827	4.03211	2.51827	0	0	2.47642	3.05642	3.07551	2.60892	4.28081	2.57809	3.54903	1.31985
comp106288_c0_seq1	2.71359	4.45654	21.5046	49.1062	167.82	213.919	17.335	27.5078	4.30571	5.87008	28.1311	20.6248	5.32354	8.57903
comp10629_c0_seq1	230.655	191.631	241.927	251.827	142.647	112.308	269.105	252.155	360.449	347.639	267.245	384.781	311.723	272.549
comp1063_c0_seq1	4.07039	2.22827	0	1.25913	0	0	0	0	0	0	0.611545	0	0	0
comp10630_c0_seq1	1.3568	0	0	0	0	0	0	0	0	0	0	0	0	0
comp10631_c0_seq1	1362.22	1082.94	2079.23	3081.1	3378.77	3337.14	1647.65	2324.41	387.514	558.962	230.552	67.0305	38.4478	60.7131
comp10631_c0_seq2	52.9151	44.5654	50.4014	76.8072	100.692	101.612	37.9718	64.1848	15.3775	18.2625	6.11545	1.28905	1.18301	1.31985
comp106313_c0_seq1	8.14078	89.1309	1.34404	1.25913	0	0	0.825474	0	0	0	0	0	0	0
comp10633_c0_seq1	5.42719	10.0272	40.9931	56.6611	50.3459	88.2416	9.90569	9.16926	6.76612	7.17454	9.78471	10.3124	7.09806	9.23895
comp106330_c0_seq1	0	1.11414	3.36009	6.29567	5.59399	0	4.12737	3.05642	0	0.652231	0	0	0.591505	0.659925
comp10634_c0_seq1	1.3568	0	0	0	0	0	0	0	0	0	0	0	0	0
comp10635_c0_seq1	107.187	106.957	185.477	182.574	89.5039	147.069	151.887	181.857	204.214	216.541	459.882	444.077	291.02	318.084
comp106354_c0_seq1	8.14078	1.11414	4.03211	3.7774	2.797	5.34798	6.60379	0	5.53591	6.52231	9.78471	11.6014	12.4216	14.5184
comp10636_c0_seq1	123.468	102.501	70.562	55.4019	55.9399	37.4358	52.8304	36.677	50.4383	60.0052	443.981	191.424	57.9675	79.191
comp10637_c0_seq1	1.3568	2.22827	0	0	2.797	2.67399	3.3019	4.58463	0	1.95669	1.22309	1.93357	1.18301	2.6397
comp10637_c0_seq2	16.2816	11.1414	15.4564	20.1462	33.564	29.4139	13.2076	19.8667	7.99632	14.3491	21.4041	18.0467	21.2942	19.1378
comp106378_c0_seq1	4.07039	1.11414	2.68808	6.29567	16.782	2.67399	1.65095	3.05642	3.07551	2.60892	1.83463	1.93357	2.95752	1.31985
comp10639_c0_seq1	2.71359	1.11414	0	0	0	0	0	0	0	0	0	0	0	0
comp1064_c0_seq1	8.14078	14.4838	3.36009	5.03654	2.797	0	0.825474	1.52821	5.53591	8.479	4.89236	6.44524	14.7876	12.5386
comp10640_c0_seq1	89.5486	83.5602	135.076	130.95	8.39099	16.0439	156.015	157.406	102.107	121.315	47.7005	58.0071	54.4184	57.4135
comp10641_c0_seq1	149.248	171.577	116.259	120.877	109.083	72.1977	95.755	123.785	118.099	108.923	185.298	161.775	157.932	157.722
comp10642_c0_seq1	158.745	193.86	1073.21	1202.47	195.79	296.813	1323.24	1642.83	604.645	637.882	326.565	286.169	375.605	301.586
comp10646_c0_seq1	1.3568	2.22827	0.672019	3.7774	0	0	1.65095	0	0.615101	0	0	1.93357	0.591505	0.659925
comp10647_c0_seq1	219.801	189.403	182.789	186.352	262.918	243.333	267.454	302.585	188.836	210.671	292.318	274.567	248.432	253.411
comp106471_c0_seq1	0	3.34241	4.03211	1.25913	11.188	2.67399	4.12737	1.52821	3.69061	5.21785	0	3.22262	5.32354	3.29963
comp106482_c0_seq1	0	0	2.01606	0	0	0	10.7312	15.2821	0.615101	0.652231	0	0	0.591505	0.659925
comp106485_c0_seq1	0	0	2.01606	1.25913	2.797	0	3.3019	0	0.615101	1.30446	3.66927	1.28905	8.87257	5.2794
comp10649_c0_seq1	1.3568	0	0	0	0	5.34798	0.825474	1.52821	0	0.652231	0.611545	1.28905	1.77451	0
comp1065_c0_seq1	4.07039	5.57068	0.672019	0	0	0	0	0	0	0	0	0	0	0
comp10651_c0_seq1	47.4879	47.9079	86.0184	85.6211	97.8949	90.9156	132.901	111.559	113.179	119.358	66.0468	58.0071	55.6014	79.191
comp10652_c0_seq1	37.9903	49.022	40.3211	35.2558	5.59399	2.67399	9.90569	12.2257	59.6648	42.395	20.7925	26.4255	63.8825	74.5715
comp10652_c0_seq2	88.1918	64.6199	64.5138	75.5481	22.376	18.7179	25.5897	7.64105	101.492	84.79	37.9158	59.2962	102.33	139.244
comp10653_c0_seq1	278.143	250.681	130.372	176.279	0	2.67399	11.5566	3.05642	335.845	274.589	86.2278	126.971	274.458	295.646
comp106531_c0_seq1	6.78398	3.34241	14.1124	8.81394	8.39099	8.02196	6.60379	12.2257	15.9926	9.13123	11.0078	7.73428	8.87257	7.9191
comp10655_c0_seq1	0	0	0	0	0	2.67399	0	0	0	0.652231	0	0	0	0
comp106556_c0_seq1	2.71359	0	2.01606	2.51827	0	0	1.65095	0	6.76612	4.56562	4.28081	7.73428	12.4216	13.8584
comp10656_c0_seq1	37.9903	52.3644	166.661	201.462	184.602	192.527	166.746	181.857	131.017	127.837	65.4353	72.1867	98.7813	77.8712
comp106569_c0_seq1	0	0	0	0	0	0	0	0	0	0	0	1.28905	0	0.659925
comp10657_c0_seq1	421.964	427.828	446.892	322.338	165.023	101.612	482.077	487.499	447.179	512.654	1909.85	1655.78	535.903	547.738
comp106598_c0_seq1	24.4223	12.2555	12.7684	8.81394	2.797	5.34798	15.684	12.2257	8.61142	11.7402	15.2886	19.3357	3.54903	3.95955
comp106599_c0_seq1	85.4782	65.734	114.915	84.362	36.361	34.7618	99.0569	91.6926	111.333	123.272	157.779	195.291	54.4184	56.0936
comp10660_c0_seq1	0	1.11414	0	0	0	0	0	0	0	0	0	0	0	0
comp10661_c0_seq1	535.935	553.726	233.191	264.418	483.88	534.798	164.269	136.011	340.151	305.244	325.342	294.547	531.763	488.345
comp10662_c0_seq1	6.78398	8.91309	12.0963	7.55481	11.188	26.7399	8.25474	9.16926	7.99632	8.479	4.28081	5.15619	4.73204	4.61948
comp10662_c0_seq2	132.966	116.984	114.915	147.319	131.459	155.091	163.444	137.539	143.934	147.404	121.697	116.659	142.553	156.402
comp106624_c0_seq1	1.3568	0	0	0	0	0	0	0	0	0	0	0	0	0
comp10664_c0_seq1	168.243	158.207	271.496	268.196	209.775	259.377	286.44	342.319	137.783	146.752	160.836	166.932	117.709	192.038
comp106644_c0_seq1	0	0	2.01606	1.25913	0	0	2.47642	0	2.46041	1.95669	5.5039	9.02333	1.77451	2.6397
comp10665_c0_seq1	329.701	271.849	399.179	415.514	304.873	283.443	507.667	537.93	465.632	482.651	705.111	873.974	404.589	397.935
comp10666_c0_seq1	31.2063	21.1686	79.9702	79.3255	170.617	184.505	84.1984	80.9951	52.2836	37.8294	77.0546	39.3159	53.8269	37.6157
comp10666_c0_seq2	29.8495	30.0817	4.70413	12.5913	19.579	13.3699	5.77832	10.6975	16.6077	29.3504	15.9002	18.0467	23.0687	29.6966
comp106664_c0_seq1	0	0	0.672019	0	0	0	0	0	0	0	0	0	0	0
comp10667_c0_seq1	180.454	147.066	11.4243	0	0	2.67399	2.47642	0	1.8453	0.652231	2.44618	0.644524	6.50655	6.59925
comp106676_c0_seq1	1.3568	1.11414	0	0	0	0	0	0	0	0	0	0	0	0
comp106682_c0_seq1	5.42719	3.34241	2.01606	1.25913	2.797	5.34798	2.47642	0	1.2302	4.56562	2.44618	1.28905	1.18301	2.6397
comp10671_c0_seq1	128.896	148.18	115.587	142.282	92.3009	123.003	130.425	142.123	125.481	147.404	130.871	128.905	111.794	124.726
comp10672_c0_seq1	398.898	398.861	219.75	225.385	212.572	163.113	129.599	117.672	446.564	371.772	262.353	250.075	327.694	359.659
comp106730_c0_seq1	1.3568	3.34241	8.06423	8.81394	0	0	3.3019	0	9.22652	7.82677	0.611545	2.57809	3.54903	4.61948
comp10674_c0_seq1	122.112	132.582	106.179	83.1029	64.3309	69.5237	142.807	82.5233	148.855	125.881	149.828	190.135	135.455	168.281
comp10675_c0_seq1	1.3568	1.11414	0	0	0	0	0	0	0	0	0	0	0	0
comp106768_c0_seq1	8.14078	4.45654	2.01606	1.25913	8.39099	10.696	0.825474	3.05642	1.2302	2.60892	7.95008	1.28905	0.591505	3.29963
comp10677_c0_seq1	204.876	169.349	940.826	1082.86	58.7369	74.8717	1375.24	1598.51	1110.87	1335.12	391.389	944.872	435.939	397.935
comp10678_c0_seq1	970.109	728.645	223.782	231.681	13.985	10.696	230.307	213.949	461.941	434.386	209.76	346.754	160.298	222.395
comp10680_c0_seq1	90.9054	93.5874	100.803	114.581	8.39099	2.67399	73.4672	19.8667	207.904	159.797	44.6428	74.1202	144.919	138.584
comp10682_c0_seq1	138.393	189.403	98.7868	98.2125	173.414	152.417	113.09	85.5797	62.7403	62.6142	411.57	276.501	440.671	286.408
comp10683_c0_seq1	0	0	2.01606	1.25913	2.797	2.67399	0.825474	0	0	1.30446	1.22309	1.93357	0	3.29963
comp10683_c0_seq2	0	0	0.672019	0	0	0	0.825474	0	0.615101	0	1.22309	0	0.591505	0
comp10685_c0_seq1	107.187	110.299	85.3464	60.4385	279.7	328.901	65.2125	65.713	39.9816	35.8727	64.2122	42.5386	41.9968	42.2352
comp106865_c0_seq1	0	0	0.672019	0	0	0	0	0	0	0	0	0	0	0
comp10687_c0_seq1	218.444	186.061	132.388	124.654	179.008	205.897	120.519	100.862	166.692	164.362	199.975	185.623	125.99	151.783
comp10689_c0_seq1	206.233	161.55	128.356	119.618	81.1129	101.612	121.345	114.616	159.926	156.535	215.264	224.939	285.697	258.691
comp1069_c0_seq1	1.3568	0	0	0	0	0	0	0	0	0	0	0	0	0
comp10690_c0_seq1	2.71359	0	0	0	0	0	0	0	0	0	0	0	0	0
comp106909_c0_seq1	8.14078	1.11414	0	1.25913	0	0	0.825474	0	0	0.652231	0	0	1.18301	2.6397
comp10691_c0_seq1	317.49	245.11	239.239	259.382	288.091	219.267	298.822	227.703	397.356	402.427	344.911	494.35	295.752	297.626
comp106910_c0_seq1	18.9951	17.8262	2.68808	1.25913	2.797	0	0	0	1.8453	5.21785	0.611545	1.28905	15.9706	14.5184
comp106935_c0_seq1	8.14078	4.45654	0.672019	0	0	0	0	0	0	0	0	0	0	0
comp10694_c0_seq1	0	1.11414	0	0	0	0	0	0	0	0	0	0	0	0
comp106941_c0_seq1	0	1.11414	0	0	0	0	0	0	0	0	0	0	0	0
comp10695_c0_seq1	90.9054	84.6743	75.9381	79.3255	86.7069	98.9376	83.3729	80.9951	126.096	115.445	91.1201	94.1005	107.062	148.483
comp10696_c0_seq1	10.8544	23.3969	2.68808	3.7774	22.376	10.696	8.25474	6.11284	0.615101	1.95669	0	3.22262	0	0.659925
comp106961_c0_seq1	2.71359	8.91309	3.36009	3.7774	2.797	0	4.12737	1.52821	8.61142	9.78346	9.78471	12.246	1.77451	5.93933
comp106961_c0_seq2	2.71359	3.34241	4.03211	0	0	0	3.3019	3.05642	4.30571	6.52231	7.33854	9.02333	2.36602	2.6397
comp106973_c0_seq1	63.7694	16.712	0.672019	0	0	0	0	0	0	0	0	0	0	1.31985
comp10698_c0_seq1	321.561	330.898	163.301	144.8	137.053	101.612	201.416	194.083	205.444	217.845	398.727	441.499	225.955	225.034
comp106983_c0_seq1	1.3568	0	10.0803	0	162.226	278.095	18.9859	10.6975	8.61142	11.7402	3.05772	0.644524	0	0
comp10699_c0_seq1	90.9054	80.2178	277.544	302.192	128.662	123.003	342.572	507.366	159.311	195.669	72.7738	57.3626	57.9675	61.373
comp1070_c0_seq1	137.036	179.376	47.7133	55.4019	25.173	10.696	14.8585	15.2821	33.8306	32.6115	20.7925	34.8043	66.84	91.0697
comp10702_c0_seq1	204.876	190.517	181.445	173.761	153.835	149.743	209.67	227.703	287.867	253.718	312.499	373.179	260.854	246.812
comp107024_c0_seq1	1.3568	1.11414	0	0	0	0	0	0	0	0	0	0	0	0
comp10703_c0_seq1	213.017	231.74	111.555	129.691	33.564	18.7179	112.265	113.087	98.4162	112.184	46.4774	59.9407	39.0393	35.636
comp10703_c0_seq2	495.231	448.997	248.647	261.9	47.5489	53.4798	252.595	230.76	228.818	258.283	122.309	129.549	68.6145	73.9116
comp10705_c0_seq1	62.4126	65.734	48.3854	37.774	53.1429	88.2416	35.4954	27.5078	45.5175	54.7874	40.9735	44.4721	52.0524	49.4944
comp10705_c0_seq2	145.177	111.414	65.8578	69.2524	125.865	163.113	47.052	65.713	91.035	88.0512	75.22	65.7414	81.0361	85.1303
comp10707_c0_seq1	0	1.11414	0	0	0	0	0	0	0	0	0	0	0	0
comp107088_c0_seq1	0	0	0	0	0	0	9.90569	9.16926	0	0	1.83463	0	0.591505	0
comp107089_c0_seq1	2.71359	1.11414	6.72019	8.81394	11.188	2.67399	12.3821	15.2821	5.53591	5.21785	6.72699	3.22262	6.50655	4.61948
comp10709_c0_seq1	97.6893	94.7016	96.7707	69.2524	106.286	80.2196	94.1041	106.975	97.8011	106.966	158.39	132.772	107.654	116.147
comp107092_c0_seq1	1.3568	7.79895	0.672019	0	0	0	0	0	0	0	0	0	0	0
comp107096_c0_seq1	10.8544	7.79895	8.73624	10.0731	41.955	24.0659	14.0331	19.8667	9.22652	12.3924	28.1311	18.6912	3.54903	3.95955
comp107098_c0_seq1	0	0	0	1.25913	11.188	2.67399	0	0	0	0.652231	4.28081	0	7.09806	3.29963
comp107105_c0_seq1	4.07039	3.34241	5.37615	2.51827	0	8.02196	2.47642	4.58463	2.46041	1.30446	3.05772	4.51167	2.95752	2.6397
comp10711_c0_seq1	37.9903	32.3099	109.539	120.877	212.572	168.461	143.633	154.349	79.9632	76.9633	116.193	98.6121	47.9119	41.5753
comp107112_c0_seq1	1.3568	2.22827	0	1.25913	0	0	0	0	0	0	0	0	0	0
comp107116_c0_seq1	9.49757	13.3696	7.39221	16.3687	2.797	0	2.47642	0	25.2192	20.8714	3.66927	7.08976	15.3791	18.4779
comp10712_c0_seq1	166.886	118.098	32.9289	37.774	2.797	8.02196	17.335	13.7539	4.92081	9.78346	7.33854	2.57809	2.36602	6.59925
comp107128_c0_seq1	4.07039	5.57068	0	0	0	0	0	0	0	0	0	0	0	1.31985
comp107139_c0_seq1	0	0	0	0	0	0	0	0	0	0	0	0	0.591505	0
comp10714_c0_seq1	124.825	98.044	69.2179	41.5514	450.317	347.618	61.9106	56.5437	61.5101	52.1785	116.193	58.6517	15.3791	19.7978
comp107144_c0_seq1	0	0	0	0	0	0	0	0	0.615101	0	0	0	0.591505	0
comp107145_c0_seq1	1.3568	3.34241	4.03211	0	5.59399	8.02196	8.25474	12.2257	9.22652	10.4357	1.22309	1.93357	2.95752	1.97978
comp10715_c0_seq1	111.257	121.441	104.163	96.9534	97.8949	72.1977	95.755	102.39	102.107	110.879	133.317	164.998	149.059	163.002
comp107150_c0_seq1	5.42719	4.45654	7.39221	7.55481	0	0	8.25474	3.05642	14.7624	5.87008	3.05772	3.22262	13.0131	14.5184
comp107151_c0_seq1	4.07039	1.11414	6.04817	2.51827	0	2.67399	2.47642	4.58463	0	1.30446	1.83463	1.93357	1.18301	3.95955
comp107152_c0_seq1	6.78398	4.45654	4.70413	7.55481	0	0	2.47642	12.2257	8.61142	3.91339	11.0078	1.93357	5.91505	6.59925
comp107156_c0_seq1	1.3568	3.34241	3.36009	5.03654	19.579	2.67399	0.825474	1.52821	0.615101	2.60892	1.83463	0.644524	1.77451	1.97978
comp10716_c0_seq1	62.4126	56.8209	90.7225	59.1793	58.7369	82.8936	91.6276	96.2772	69.5065	99.7913	276.418	235.896	121.85	129.345
comp107162_c0_seq1	13.568	7.79895	6.72019	10.0731	5.59399	5.34798	9.08022	13.7539	9.84162	11.0879	15.9002	10.9569	4.14053	5.93933
comp107165_c0_seq1	1.3568	1.11414	0.672019	0	0	0	0	0	0	0	0	0	0	0
comp10717_c0_seq1	160.102	111.414	120.291	96.9534	78.3159	56.1538	128.774	108.503	111.948	138.925	174.902	166.932	108.837	114.167
comp107171_c0_seq1	5.42719	1.11414	14.1124	11.3322	0	2.67399	16.5095	10.6975	15.9926	11.7402	5.5039	7.73428	8.87257	4.61948
comp107174_c0_seq1	6.78398	2.22827	4.70413	6.29567	0	0	4.95285	6.11284	1.8453	3.26115	6.11545	1.28905	2.95752	3.29963
comp107181_c0_seq1	0	1.11414	0	0	0	0	0	0	0	0	0	0	0	0
comp107182_c0_seq1	12.2112	13.3696	3.36009	1.25913	8.39099	2.67399	1.65095	1.52821	12.9171	7.17454	4.89236	5.80071	18.3366	22.4375
comp107189_c0_seq1	17.6384	13.3696	3.36009	2.51827	8.39099	2.67399	2.47642	0	3.07551	2.60892	0.611545	1.28905	1.77451	3.29963
comp10719_c0_seq1	147.891	122.555	129.7	134.727	246.136	267.399	115.566	113.087	94.1105	91.9646	209.76	168.221	83.9937	69.2921
comp107197_c0_seq1	0	1.11414	0.672019	0	2.797	2.67399	1.65095	0	3.07551	0	3.66927	0.644524	1.18301	1.97978
comp107198_c0_seq1	0	0	0	0	0	0	0	1.52821	0	0	1.22309	0	0	0
comp107200_c0_seq1	8.14078	10.0272	14.1124	13.8505	33.564	34.7618	7.42927	18.3385	11.0718	15.0013	14.6771	25.1364	12.4216	21.7775
comp107209_c0_seq1	2.71359	4.45654	1.34404	5.03654	0	0	0	6.11284	0.615101	1.95669	7.95008	8.37881	0.591505	1.31985
comp10721_c0_seq1	614.629	579.351	444.876	414.255	369.204	358.314	447.407	349.96	573.89	523.089	803.57	752.159	729.325	756.274
comp107216_c0_seq1	9.49757	17.8262	4.03211	8.81394	8.39099	16.0439	4.12737	3.05642	3.69061	3.26115	15.2886	11.6014	11.8301	12.5386
comp107218_c0_seq1	25.7791	8.91309	7.39221	8.81394	25.173	32.0879	9.90569	9.16926	7.38122	5.87008	1.22309	1.93357	7.09806	9.23895
comp10722_c0_seq1	8.14078	7.79895	110.883	129.691	218.166	251.355	107.312	146.708	27.0645	45.0039	59.9314	45.1167	31.9413	31.6764
comp10722_c0_seq2	2.71359	6.68482	110.211	178.797	215.369	342.27	95.755	209.365	23.989	39.1339	32.4119	18.0467	20.1112	17.818
comp10723_c0_seq1	1.3568	6.68482	0	0	0	0	0	0	0	0	0	0	0	0
comp107231_c0_seq1	0	1.11414	0	0	0	2.67399	0	0	0	0	0	0	0	0
comp107237_c0_seq1	6.78398	6.68482	0.672019	3.7774	8.39099	5.34798	0.825474	3.05642	6.15101	5.21785	5.5039	10.9569	7.68956	9.23895
comp107241_c0_seq1	10.8544	11.1414	9.40826	7.55481	8.39099	8.02196	11.5566	9.16926	15.3775	15.6535	21.4041	16.1131	25.4347	24.4172
comp107244_c0_seq1	0	2.22827	0	0	0	0	0	0	0	0	0	0	0.591505	0
comp10725_c0_seq1	6.78398	10.0272	0.672019	0	0	0	0	0	0	0	0	0	0	0
comp107252_c0_seq1	2.71359	6.68482	1.34404	1.25913	8.39099	0	4.12737	3.05642	6.76612	3.26115	12.2309	3.22262	0	1.97978
comp107252_c0_seq2	0	3.34241	0.672019	2.51827	2.797	0	2.47642	3.05642	2.46041	3.91339	8.56162	3.22262	1.77451	0
comp107254_c0_seq1	23.0655	13.3696	43.0092	33.9966	41.955	37.4358	45.4011	27.5078	30.14	21.5236	11.0078	9.66786	5.32354	5.93933
comp107257_c0_seq1	1.3568	0	0	0	2.797	0	0	0	0	0	0	0	0	0
comp107258_c0_seq1	0	0	0	0	0	0	0	0	0	0	0	0	0	0.659925
comp107262_c0_seq1	0	2.22827	2.68808	2.51827	2.797	0	3.3019	3.05642	1.2302	2.60892	3.66927	2.57809	0.591505	3.29963
comp107264_c0_seq1	0	0	0	0	0	0	0	0	0	0	0	1.93357	0.591505	0
comp107265_c0_seq1	12.2112	21.1686	5.37615	7.55481	5.59399	5.34798	3.3019	4.58463	3.69061	10.4357	12.8424	5.80071	0.591505	0
comp10727_c0_seq1	113.971	84.6743	79.9702	95.6942	220.963	224.615	88.3258	134.482	60.895	57.3963	152.275	88.9443	60.925	71.2719
comp107279_c0_seq1	8.14078	10.0272	0.672019	0	0	0	0	0	0	0	0	0	0	0
comp107280_c0_seq1	0	3.34241	6.72019	5.03654	0	2.67399	0.825474	0	0	0	1.22309	0.644524	1.18301	0.659925
comp107283_c0_seq1	10.8544	5.57068	8.73624	5.03654	2.797	5.34798	4.95285	4.58463	11.0718	14.3491	7.33854	7.73428	8.28107	9.89888
comp107287_c0_seq1	0	1.11414	0	0	0	0	0.825474	1.52821	0.615101	0.652231	0	0	1.77451	0
comp10729_c0_seq1	0	0	0	1.25913	0	0	0	0	0	0	0	0	0	0
comp107296_c0_seq1	9.49757	1.11414	0	0	0	0	0	0	0	0	0	0.644524	0	0
comp107298_c0_seq1	1.3568	0	0	0	0	0	0	0	0	0	0	0	0	0
comp1073_c0_seq1	0	2.22827	21.5046	32.7375	16.782	24.0659	35.4954	29.036	6.15101	6.52231	1.22309	0.644524	1.18301	1.31985
comp10730_c0_seq1	0	7.79895	0	0	0	0	0	0	0	0	0	0	0	0
comp107300_c0_seq1	1.3568	1.11414	0	0	0	0	0	0	0	0	0	0	0	1.31985
comp107305_c0_seq1	14.9248	12.2555	1.34404	1.25913	0	0	2.47642	0	0.615101	0.652231	0	0	0.591505	1.31985
comp107306_c0_seq1	0	0	0	0	0	0	0	0	0	0.652231	0	0	0	0
comp107311_c0_seq1	1.3568	17.8262	0.672019	0	0	0	0.825474	0	0	0	0	0	0	0
comp107313_c0_seq1	0	0	0	0	0	0	0	0	0	0	0	0	0.591505	0
comp107318_c0_seq1	8.14078	14.4838	770.806	69.2524	8.39099	29.4139	311.204	25.9796	13.5322	18.2625	18.9579	30.9371	30.7582	19.1378
comp10732_c0_seq1	815.435	721.96	3199.48	4031.75	13825.6	13027.7	2128.07	3695.21	1232.66	1591.44	3201.44	2280.97	1620.72	1488.13
comp107324_c0_seq1	9.49757	16.712	0	0	0	0	0	0	0	0	0	0	0	0
comp107325_c0_seq1	10.8544	10.0272	8.06423	7.55481	5.59399	2.67399	6.60379	10.6975	8.61142	5.21785	9.17317	4.51167	10.6471	9.23895
comp107332_c0_seq1	2.71359	5.57068	2.68808	2.51827	19.579	2.67399	10.7312	4.58463	4.92081	3.26115	5.5039	3.22262	2.36602	4.61948
comp10734_c0_seq1	29.8495	32.3099	40.9931	42.8106	2.797	5.34798	23.1133	39.7334	62.7403	43.0472	58.0967	70.2531	49.6864	66.6524
comp107342_c0_seq1	5.42719	1.11414	1.34404	2.51827	11.188	8.02196	4.95285	15.2821	3.07551	1.95669	4.28081	1.28905	3.54903	3.29963
comp107343_c0_seq1	4.07039	3.34241	33.6009	32.7375	44.752	18.7179	19.8114	35.1488	7.99632	9.13123	6.11545	4.51167	4.14053	3.29963
comp107353_c0_seq1	0	0	0.672019	0	0	0	0	0	0	0	0	0	0.591505	0
comp10736_c0_seq1	27.1359	15.5979	5.37615	11.3322	25.173	29.4139	10.7312	9.16926	1.2302	0	2.44618	0	0	1.97978
comp107366_c0_seq1	1.3568	5.57068	0	0	0	0	0	0	0	0	0	0	0	0
comp10737_c0_seq1	99.0461	90.245	47.7133	50.3654	44.752	93.5896	30.5425	22.9231	52.2836	46.9606	62.9891	37.3824	64.474	73.2517
comp107379_c0_seq1	6.78398	8.91309	0.672019	0	0	0	0	0	0	0	0	0	0	0.659925
comp10738_c0_seq1	54.2719	62.3916	65.8578	51.6245	47.5489	26.7399	99.8824	91.6926	76.2726	82.1811	114.359	217.204	90.5002	100.969
comp107382_c0_seq1	0	0	0.672019	1.25913	0	0	0	0	0	0	0	0	0	0
comp107389_c0_seq1	1.3568	3.34241	1.34404	2.51827	2.797	5.34798	1.65095	0	1.2302	1.30446	1.22309	0.644524	4.73204	1.97978
comp10740_c0_seq1	33.9199	17.8262	28.8968	21.4053	0	0	23.9388	21.3949	30.14	35.2205	12.8424	36.0933	36.6733	44.215
comp107400_c0_seq1	4.07039	6.68482	3.36009	2.51827	2.797	0	0.825474	1.52821	4.92081	7.17454	1.83463	5.15619	9.46407	11.2187
comp107403_c0_seq1	5.42719	3.34241	8.06423	1.25913	8.39099	10.696	4.12737	6.11284	8.61142	6.52231	3.66927	1.93357	7.68956	1.97978
comp107404_c0_seq1	0	0	4.70413	7.55481	5.59399	10.696	5.77832	9.16926	0.615101	2.60892	0	1.28905	1.18301	0
comp107405_c0_seq1	35.2767	37.8806	27.5528	35.2558	33.564	29.4139	33.019	45.8463	50.4383	37.8294	36.6927	45.1167	35.4903	37.6157
comp107409_c0_seq1	1.3568	0	0.672019	6.29567	5.59399	0	0	0	0	0	1.22309	0	0	0
comp10741_c0_seq1	199.449	235.083	97.4427	114.581	413.956	323.553	99.0569	93.2208	44.2873	58.0486	78.2777	50.9174	21.2942	24.4172
comp107410_c0_seq1	10.8544	6.68482	14.1124	3.7774	0	0	2.47642	3.05642	20.9134	21.5236	9.78471	6.44524	88.1342	94.3693
comp107414_c0_seq1	4.07039	2.22827	2.68808	2.51827	0	0	2.47642	1.52821	0	1.30446	1.83463	5.15619	13.6046	4.61948
comp10742_c0_seq1	84.1214	72.4188	85.3464	64.2159	67.1279	61.5017	93.2786	79.4669	75.6575	69.7887	154.721	109.569	100.556	110.867
comp107427_c0_seq1	1.3568	0	0.672019	0	0	0	2.47642	0	7.99632	3.26115	3.05772	4.51167	2.36602	1.31985
comp10743_c0_seq1	40.7039	44.5654	41.6652	30.2192	30.767	21.3919	50.3539	32.0924	45.5175	56.0919	47.0889	39.3159	37.8563	50.8142
comp10743_c0_seq2	80.051	79.1037	85.3464	54.1428	92.3009	58.8277	94.9295	65.713	93.4954	81.5289	102.739	105.057	96.4153	87.1101
comp10744_c0_seq1	92.2621	83.5602	73.9221	62.9567	13.985	29.4139	47.8775	48.9027	110.718	80.8766	50.7582	85.0771	97.5983	116.807
comp107440_c0_seq1	2.71359	3.34241	6.04817	12.5913	0	2.67399	4.95285	7.64105	3.07551	2.60892	6.72699	4.51167	1.18301	1.97978
comp107442_c0_seq1	4.07039	1.11414	2.68808	0	0	0	1.65095	1.52821	1.2302	1.95669	1.22309	4.51167	5.32354	1.97978
comp107445_c0_seq1	1.3568	0	20.1606	23.9236	25.173	32.0879	9.90569	19.8667	5.53591	6.52231	14.6771	1.28905	8.87257	3.95955
comp107459_c0_seq1	12.2112	5.57068	2.68808	2.51827	5.59399	5.34798	2.47642	4.58463	6.15101	9.13123	4.28081	4.51167	5.32354	7.9191
comp107469_c0_seq1	0	1.11414	0	0	0	0	0	0	0	0	0	0	0	0
comp10747_c0_seq1	176.384	135.925	107.523	74.2889	296.482	216.593	99.8824	113.087	86.7293	95.2257	147.382	99.9012	99.9643	90.4098
comp107476_c0_seq1	4.07039	10.0272	10.7523	8.81394	5.59399	16.0439	12.3821	9.16926	12.302	9.78346	10.3963	6.44524	16.5621	12.5386
comp107477_c0_seq1	5.42719	12.2555	0	0	0	0	0	0	0	0	0	0	0	0
comp10748_c0_seq1	1.3568	2.22827	4.03211	3.7774	2.797	2.67399	10.7312	1.52821	1.2302	0.652231	1.83463	0	0	2.6397
comp107483_c0_seq1	2.71359	0	5.37615	6.29567	11.188	18.7179	2.47642	7.64105	0.615101	3.91339	2.44618	0	1.18301	1.31985
comp10749_c0_seq1	611.915	498.019	274.184	266.937	153.835	155.091	161.793	145.18	515.455	414.819	324.73	377.046	483.851	564.236
comp107490_c0_seq1	4.07039	11.1414	2.68808	0	0	0	0.825474	0	0	0.652231	0.611545	1.28905	8.87257	18.4779
comp107492_c0_seq1	4.07039	3.34241	8.73624	5.03654	5.59399	10.696	5.77832	7.64105	5.53591	7.17454	6.72699	7.73428	11.2386	11.8787
comp107494_c0_seq1	4.07039	0	2.01606	2.51827	0	0	4.95285	0	0.615101	3.26115	0	0	2.95752	1.31985
comp107497_c0_seq1	1.3568	6.68482	0	2.51827	0	0	0	0	0	1.30446	0	0	1.18301	0
comp1075_c0_seq1	17.6384	11.1414	0.672019	0	0	0	0	0	0	0	0	0	0.591505	0
comp10750_c0_seq1	268.646	265.164	190.853	186.352	81.1129	80.2196	182.43	183.385	322.313	247.848	226.272	271.344	294.569	305.545
comp107502_c0_seq1	0	1.11414	0	0	0	0	0	0	0	0	0	0	0	0
comp10751_c0_seq1	88.1918	70.1906	65.8578	75.5481	19.579	5.34798	37.9718	35.1488	62.1252	44.3517	6.72699	10.3124	5.91505	15.1783
comp107516_c0_seq1	0	1.11414	3.36009	5.03654	8.39099	2.67399	1.65095	4.58463	1.8453	1.95669	1.22309	1.28905	1.77451	2.6397
comp10753_c0_seq1	160.102	145.952	183.461	177.538	61.5339	32.0879	172.524	126.841	250.961	249.804	147.382	221.072	270.318	320.064
comp107531_c0_seq1	5.42719	7.79895	4.70413	1.25913	11.188	18.7179	11.5566	7.64105	7.38122	7.82677	11.0078	3.86714	12.4216	10.5588
comp10754_c0_seq1	210.303	227.284	223.782	146.06	481.083	441.208	311.204	210.893	84.884	129.794	102.739	116.659	77.4871	65.3326
comp107546_c0_seq1	0	0	0	0	0	0	0	1.52821	0	0	0	0	0	0
comp107557_c0_seq1	0	0	0	1.25913	0	0	0	0	0	0	0	0	0	0
comp107566_c0_seq1	6.78398	13.3696	0.672019	0	0	0	0	0	0	1.95669	1.22309	0.644524	0.591505	0.659925
comp10757_c0_seq1	1.3568	2.22827	0	1.25913	11.188	2.67399	1.65095	1.52821	1.8453	0.652231	1.22309	1.28905	1.18301	0.659925
comp10757_c0_seq2	137.036	121.441	197.574	190.129	226.557	254.029	218.751	288.832	175.304	193.06	226.883	225.583	165.621	197.318
comp107570_c0_seq1	0	0	1.34404	1.25913	2.797	2.67399	3.3019	1.52821	1.2302	0.652231	0	0.644524	0.591505	0.659925
comp107578_c0_seq1	2.71359	0	4.03211	0	5.59399	0	1.65095	0	2.46041	0	3.66927	0	5.91505	0
comp10759_c0_seq1	278.143	293.018	215.718	205.239	248.933	248.681	229.482	227.703	228.203	235.455	261.741	257.165	195.197	211.176
comp107594_c0_seq1	0	0	0	0	0	0	0	0	0	0	0	0	1.18301	0
comp1076_c0_seq1	5.42719	12.2555	0.672019	2.51827	0	0	0.825474	0	0.615101	0.652231	0.611545	0	27.2092	35.636
comp10760_c0_seq1	31.2063	35.6524	24.1927	22.6644	30.767	34.7618	18.1604	13.7539	20.9134	30.6549	28.1311	41.2495	43.7713	40.9154
comp107604_c0_seq1	21.7087	21.1686	12.0963	11.3322	16.782	32.0879	18.9859	16.8103	14.7624	16.958	22.6272	25.1364	30.7582	13.8584
comp107613_c0_seq1	0	1.11414	0	0	0	0	0	0	0	0	0	0	0	0
comp107620_c0_seq1	4.07039	3.34241	0	0	0	0	0	0	0	0	0	0	0	0
comp107625_c0_seq1	0	0	0	0	0	0	0.825474	0	1.8453	0	0	0	0	0
comp10763_c0_seq1	1944.29	2194.85	470.413	658.527	453.114	347.618	211.321	235.344	273.105	256.979	1260.39	994.5	282.739	438.85
comp107639_c0_seq1	0	3.34241	0	0	0	0	0	0	0	0	0.611545	0	0	0
comp10764_c0_seq1	59.699	37.8806	38.9771	49.1062	83.9099	98.9376	42.9247	35.1488	37.5212	33.916	49.5351	35.4488	46.1374	32.3363
comp107645_c0_seq1	2.71359	4.45654	0	0	0	0	0	0	0	0	0	0	0	0
comp10765_c0_seq1	0	4.45654	0	0	0	0	0	0	0	0	0	0	0	0
comp107650_c0_seq1	1.3568	0	0	0	0	0	0	0	0	0	0	0	0	0
comp10766_c0_seq1	268.646	259.594	202.278	202.721	237.745	229.963	209.67	192.554	260.188	224.367	299.657	275.856	265.586	306.205
comp107661_c0_seq1	14.9248	13.3696	15.4564	30.2192	44.752	37.4358	14.8585	13.7539	7.38122	6.52231	15.2886	7.08976	9.46407	6.59925
comp107663_c0_seq1	8.14078	24.511	5.37615	8.81394	0	0	4.95285	1.52821	23.989	28.6982	11.0078	14.824	14.7876	19.7978
comp107665_c0_seq1	17.6384	14.4838	25.5367	26.4418	27.97	21.3919	12.3821	19.8667	27.0645	27.3937	17.7348	16.7576	30.7582	15.8382
comp10767_c0_seq1	165.529	151.523	132.388	133.468	167.82	123.003	144.458	122.257	204.214	161.753	193.248	186.267	131.314	154.422
comp10767_c0_seq2	154.675	110.299	148.516	129.691	139.85	93.5896	151.062	99.3336	164.232	158.492	169.398	212.048	115.935	140.564
comp107674_c0_seq1	6.78398	4.45654	6.72019	13.8505	5.59399	0	2.47642	3.05642	2.46041	0	0.611545	0	2.95752	1.31985
comp107678_c0_seq1	5.42719	4.45654	0.672019	0	0	0	0	0	0	0	0	0	0	0
comp107679_c0_seq1	4.07039	8.91309	2.01606	1.25913	0	5.34798	0	1.52821	0	1.30446	9.78471	3.86714	8.28107	5.93933
comp10768_c0_seq1	0	0	0	0	0	0	0	0	0.615101	2.60892	0	0.644524	1.18301	0
comp107684_c0_seq1	9.49757	6.68482	10.7523	12.5913	5.59399	16.0439	20.6369	10.6975	21.5285	16.3058	7.33854	13.535	13.0131	13.8584
comp107692_c0_seq1	0	0	4.03211	0	0	0	8.25474	6.11284	4.30571	1.95669	0.611545	0.644524	10.6471	12.5386
comp10770_c0_seq1	0	5.57068	4.03211	1.25913	0	0	6.60379	9.16926	0.615101	0.652231	0	0.644524	4.73204	2.6397
comp107701_c0_seq1	0	0	4.70413	5.03654	5.59399	13.3699	7.42927	0	1.2302	3.26115	0	0	0.591505	0
comp10771_c0_seq1	154.675	167.12	127.012	159.91	165.023	147.069	113.09	131.426	68.8914	78.9199	162.059	145.018	139.004	131.985
comp107710_c0_seq1	9.49757	3.34241	6.72019	5.03654	0	0	7.42927	12.2257	11.6869	13.6969	0	5.80071	17.1536	17.1581
comp107717_c0_seq1	23.0655	1.11414	0	0	0	0	0	0	0	0	0	0	0.591505	0
comp10772_c0_seq1	62.4126	51.2503	25.5367	31.4784	61.5339	29.4139	28.0661	27.5078	14.1473	16.3058	18.3463	20.6248	14.1961	7.9191
comp107724_c0_seq1	0	2.22827	6.72019	5.03654	2.797	2.67399	4.95285	3.05642	6.15101	4.56562	11.0078	7.73428	6.50655	6.59925
comp107726_c0_seq1	0	0	0	0	0	0	0	0	0.615101	0	0	0	0.591505	0
comp107727_c0_seq1	0	2.22827	2.01606	1.25913	5.59399	2.67399	1.65095	6.11284	2.46041	2.60892	4.28081	1.28905	0	1.31985
comp107733_c0_seq1	0	1.11414	2.68808	1.25913	2.797	2.67399	1.65095	0	0.615101	0.652231	0.611545	0	0	0.659925
comp107734_c0_seq1	2.71359	8.91309	0	2.51827	5.59399	18.7179	5.77832	0	0.615101	3.26115	13.454	12.8905	3.54903	1.97978
comp107742_c0_seq1	2.71359	4.45654	28.8968	33.9966	19.579	34.7618	29.7171	24.4513	6.76612	16.3058	7.33854	10.3124	4.14053	4.61948
comp10775_c0_seq1	0	0	0	0	0	2.67399	0	0	0	0	0	0.644524	2.95752	1.97978
comp107752_c0_seq1	13.568	23.3969	0	0	0	0	0	0	0	0	0	0	0	0
comp10776_c0_seq1	73.267	80.2178	86.6904	99.4716	72.7219	80.2196	84.1984	97.8054	117.484	111.531	106.409	117.948	138.412	145.184
comp107763_c0_seq1	2.71359	11.1414	1.34404	6.29567	2.797	0	1.65095	3.05642	1.8453	3.91339	3.66927	7.08976	1.77451	1.97978
comp10777_c0_seq1	2.71359	3.34241	0	0	0	0	0	0	0	0	0	0	0	0
comp107771_c0_seq1	0	0	0	0	0	0	0.825474	0	0	0	0	0	0	0
comp107772_c0_seq1	17.6384	5.57068	12.7684	7.55481	2.797	8.02196	21.4623	3.05642	14.1473	13.6969	20.7925	9.02333	25.4347	20.4577
comp107774_c0_seq1	0	0	0	0	0	0	0	0	0	0	0.611545	0	0	0
comp107778_c0_seq1	0	1.11414	0	0	0	0	0	0	0	0	0	0	0	0
comp107782_c0_seq1	0	0	0	0	0	0	0	0	0	6.52231	0	0	0	11.8787
comp10779_c0_seq1	184.524	115.87	116.931	65.475	232.151	294.139	159.317	108.503	101.492	129.794	34.858	18.0467	2.95752	7.25918
comp107790_c0_seq1	2.71359	3.34241	4.03211	3.7774	2.797	2.67399	3.3019	0	9.84162	3.26115	9.78471	16.1131	8.87257	12.5386
comp107791_c0_seq1	1.3568	0	0	0	0	2.67399	0	0	1.2302	0	14.6771	0.644524	1.77451	0
comp107796_c0_seq1	10.8544	8.91309	6.04817	5.03654	5.59399	8.02196	2.47642	6.11284	3.69061	4.56562	7.33854	4.51167	62.6995	58.0734
comp10781_c0_seq1	43.4175	109.185	36.961	32.7375	89.5039	77.5457	12.3821	12.2257	5.53591	5.21785	30.5772	11.6014	4.73204	5.2794
comp10782_c0_seq1	1.3568	1.11414	0	1.25913	11.188	16.0439	0	0	0.615101	0	4.28081	1.28905	1.18301	1.31985
comp107821_c0_seq1	214.374	184.947	281.576	295.897	934.197	647.105	217.925	207.836	206.674	215.888	204.867	192.713	95.8238	95.0292
comp107823_c0_seq1	1.3568	2.22827	0.672019	0	0	0	0	0	0	0	0	0	0	0
comp10783_c0_seq1	119.398	82.4461	109.539	117.1	139.85	101.612	108.137	113.087	136.553	126.533	165.729	195.935	119.484	145.843
comp107855_c0_seq1	1.3568	1.11414	0	0	0	0	0.825474	1.52821	0.615101	0.652231	1.83463	5.15619	1.77451	3.29963
comp10786_c0_seq1	80.051	74.6471	4.70413	1.25913	0	0	3.3019	1.52821	5.53591	3.26115	0	6.44524	27.2092	13.8584
comp107863_c0_seq1	9.49757	7.79895	0	0	0	0	0	0	0	0	0	0	0	0
comp107864_c0_seq1	1.3568	0	2.01606	1.25913	0	0	0	0	0	0	1.22309	0	0	0.659925
comp107867_c0_seq1	2.71359	1.11414	0	0	0	0	0	0	0	0	0	0	0	0
comp107875_c0_seq1	0	0	0	0	0	0	0	0	0	0	0	0	0.591505	0
comp107877_c0_seq1	13.568	14.4838	5.37615	2.51827	2.797	0	0.825474	0	14.1473	10.4357	1.83463	5.80071	6.50655	9.89888
comp107879_c0_seq1	2.71359	3.34241	0.672019	1.25913	5.59399	2.67399	2.47642	3.05642	2.46041	2.60892	1.22309	0.644524	0.591505	0.659925
comp107881_c0_seq1	1.3568	2.22827	4.03211	0	0	0	0	0	2.46041	7.82677	0	3.22262	8.28107	6.59925
comp10789_c0_seq1	299.852	327.556	249.319	251.827	290.888	200.549	231.958	233.816	261.418	281.112	291.707	275.212	321.187	329.963
comp107901_c0_seq1	2.71359	3.34241	0.672019	0	0	0	0.825474	3.05642	1.2302	0.652231	3.05772	1.93357	0	0.659925
comp107906_c0_seq1	27.1359	54.5927	2.01606	0	0	0	0	0	0	0.652231	0	0	0	0.659925
comp10791_c0_seq1	67.8398	83.5602	68.5459	67.9933	27.97	10.696	60.2596	38.2052	153.775	116.097	78.2777	125.038	137.821	155.082
comp107912_c0_seq1	4.07039	2.22827	6.72019	6.29567	16.782	13.3699	4.95285	9.16926	3.69061	3.26115	1.22309	5.15619	4.14053	1.31985
comp107919_c0_seq1	1.3568	0	1.34404	2.51827	0	0	0.825474	0	1.8453	1.30446	1.22309	0.644524	3.54903	0.659925
comp10792_c0_seq1	27.1359	22.2827	118.947	94.4351	27.97	24.0659	167.571	221.59	79.9632	105.009	135.763	146.951	89.9087	73.9116
comp107921_c0_seq1	6.78398	10.0272	0.672019	0	0	0	0.825474	0	3.07551	0.652231	0.611545	0.644524	2.95752	4.61948
comp10793_c0_seq1	474.879	408.888	346.09	300.933	425.144	310.183	395.402	275.078	297.094	271.328	270.914	313.239	294.569	258.031
comp107935_c0_seq1	9.49757	16.712	4.70413	0	2.797	5.34798	0	3.05642	6.76612	7.82677	1.83463	1.93357	24.2517	17.1581
comp107936_c0_seq1	0	0	0	0	0	2.67399	0	0	0.615101	0	0.611545	0	0	0
comp107938_c0_seq1	1.3568	0	0	0	0	0	0	0	0	0	0	0	0	0
comp10794_c0_seq1	267.289	272.963	224.454	202.721	316.061	294.139	321.11	313.283	262.648	345.682	1057.97	1006.75	407.547	314.784
comp107948_c0_seq1	0	0	0	0	0	0	0	0	0	0	0	0	0	0.659925
comp107952_c0_seq1	0	1.11414	0	0	0	0	0	0	0	0	0	0	0	0
comp107954_c0_seq1	16.2816	5.57068	0	1.25913	0	0	0	0	0	0	0	0	0	0
comp107956_c0_seq1	1.3568	3.34241	4.03211	5.03654	8.39099	2.67399	3.3019	1.52821	7.38122	2.60892	4.89236	3.22262	1.18301	5.2794
comp10796_c0_seq1	170.956	157.093	96.7707	110.804	139.85	109.634	114.741	103.918	132.862	159.144	182.24	157.264	153.791	161.022
comp107961_c0_seq1	12.2112	11.1414	10.0803	8.81394	0	2.67399	6.60379	7.64105	13.5322	18.9147	13.454	16.7576	2.95752	3.95955
comp10797_c0_seq1	75.9806	90.245	110.211	124.654	5.59399	13.3699	52.0049	87.1079	126.711	82.8333	17.1232	27.7145	57.9675	64.6727
comp107977_c0_seq1	20.3519	11.1414	6.72019	7.55481	25.173	2.67399	7.42927	7.64105	4.92081	3.91339	3.05772	3.22262	1.77451	2.6397
comp10798_c0_seq1	17.6384	16.712	128.356	152.355	391.58	374.358	39.6228	70.2976	8.61142	16.958	138.209	52.8509	23.6602	17.818
comp107983_c0_seq1	16.2816	11.1414	9.40826	1.25913	148.241	184.505	12.3821	7.64105	4.92081	3.91339	2.44618	0	0	0
comp107985_c0_seq1	5.42719	2.22827	6.72019	2.51827	0	0	8.25474	4.58463	2.46041	3.26115	1.83463	8.37881	10.6471	17.1581
comp107996_c0_seq1	5.42719	13.3696	3.36009	8.81394	16.782	13.3699	1.65095	1.52821	3.69061	3.26115	1.83463	0.644524	3.54903	2.6397
comp1080_c0_seq1	2.71359	5.57068	0	2.51827	2.797	0	0	0	0	0	0	0	0	0
comp10801_c0_seq1	1.3568	1.11414	0	0	0	0	0	0	0	0	0	0	0	0
comp108014_c0_seq1	0	0	0	0	0	0	2.47642	0	0.615101	0	0	0.644524	2.36602	0
comp10802_c0_seq1	251.007	216.142	358.186	323.598	75.5189	82.8936	416.865	343.847	428.111	435.038	382.827	519.486	264.994	243.512
comp10803_c0_seq1	141.107	114.756	102.819	88.1394	61.5339	45.4578	79.2455	56.5437	147.624	127.185	130.871	115.37	141.961	134.625
comp10804_c0_seq1	97.6893	110.299	2.68808	0	0	0	0.825474	0	0	0	0	0	0	2.6397
comp108041_c0_seq1	2.71359	14.4838	6.04817	5.03654	16.782	5.34798	4.95285	4.58463	7.38122	3.91339	6.11545	5.80071	3.54903	3.29963
comp10805_c0_seq1	48.8447	70.1906	167.333	156.133	86.7069	125.677	75.9436	97.8054	20.2983	26.0892	28.7426	41.894	56.1929	64.6727
comp108056_c0_seq1	33.9199	40.1089	8.73624	7.55481	16.782	21.3919	4.12737	6.11284	4.92081	1.95669	2.44618	0.644524	2.95752	11.2187
comp108057_c0_seq1	0	0	0.672019	0	0	0	0	0	0.615101	0	0	0	0	0
comp10806_c0_seq1	0	4.45654	0	0	0	0	0	0	0	0	0	0	0	0
comp10807_c0_seq1	25.7791	77.9895	4.70413	0	0	0	0	0	0	0.652231	0.611545	0.644524	1.18301	1.31985
comp108070_c0_seq1	0	1.11414	12.0963	8.81394	13.985	32.0879	18.1604	29.036	5.53591	7.82677	2.44618	0.644524	2.95752	3.95955
comp10808_c0_seq1	1949.72	1756.99	1126.98	1288.09	397.174	387.728	1157.31	1072.8	2421.04	1727.76	1026.78	971.297	1316.1	1590.42
comp108087_c0_seq1	6.78398	12.2555	10.0803	16.3687	19.579	18.7179	9.90569	18.3385	12.302	14.3491	15.2886	9.66786	8.28107	11.8787
comp108090_c0_seq1	4.07039	2.22827	2.68808	3.7774	0	0	0	0	0.615101	0.652231	0.611545	0	0	0
comp108094_c0_seq1	8.14078	16.712	16.1285	20.1462	2.797	10.696	4.12737	0	0.615101	1.95669	0	3.86714	2.36602	3.95955
comp1081_c0_seq1	4.07039	2.22827	8.06423	6.29567	25.173	5.34798	33.019	51.9591	19.6832	38.4816	17.1232	8.37881	0	0
comp108105_c0_seq1	0	8.91309	0	0	0	0	0	0	0	0	0	0	0	0
comp108108_c0_seq1	0	2.22827	4.70413	7.55481	8.39099	0	1.65095	1.52821	1.2302	4.56562	0	1.93357	3.54903	1.31985
comp10811_c0_seq1	25.7791	28.9675	29.5688	23.9236	148.241	187.179	46.2266	24.4513	25.2192	32.6115	61.1545	48.9838	27.8007	17.1581
comp108111_c0_seq1	0	0	0	0	0	0	0	0	1.2302	1.30446	0.611545	0	0	0
comp108113_c0_seq1	5.42719	6.68482	5.37615	6.29567	5.59399	5.34798	10.7312	1.52821	9.22652	5.21785	13.454	17.4021	15.9706	13.1985
comp10812_c0_seq1	4.07039	3.34241	2.01606	0	0	5.34798	2.47642	3.05642	3.69061	5.21785	5.5039	3.22262	0.591505	4.61948
comp108121_c0_seq1	1.3568	4.45654	7.39221	3.7774	5.59399	10.696	9.08022	10.6975	7.99632	9.13123	19.5694	8.37881	5.32354	7.25918
comp108124_c0_seq1	1.3568	0	1.34404	0	0	0	0	1.52821	2.46041	0	0.611545	1.93357	0	1.31985
comp10813_c0_seq1	3816.67	3023.77	1151.17	820.956	5037.39	3029.63	755.309	597.53	2281.41	2503.26	2106.16	1361.88	367.324	490.324
comp108134_c0_seq1	0	0	2.01606	0	0	0	0	1.52821	0	0.652231	0	1.93357	0.591505	2.6397
comp108138_c0_seq1	1.3568	7.79895	5.37615	3.7774	19.579	5.34798	2.47642	12.2257	4.30571	3.91339	11.6193	4.51167	10.0556	5.2794
comp108139_c0_seq1	4.07039	2.22827	1.34404	1.25913	11.188	5.34798	0.825474	0	3.69061	1.30446	2.44618	1.93357	2.36602	1.31985
comp10814_c0_seq1	0	1.11414	0	0	0	0	0	0	0	0	0	0	0	0
comp108142_c0_seq1	5.42719	4.45654	2.01606	2.51827	0	0	0.825474	0	1.2302	3.91339	1.22309	3.22262	11.2386	3.95955
comp108145_c0_seq1	0	1.11414	5.37615	7.55481	8.39099	13.3699	4.95285	4.58463	2.46041	3.91339	4.28081	2.57809	3.54903	4.61948
comp10815_c0_seq1	112.614	109.185	160.612	125.913	41.955	18.7179	188.208	165.047	204.829	223.063	735.077	666.438	317.046	331.942
comp108163_c0_seq1	9.49757	6.68482	7.39221	10.0731	0	0	4.12737	9.16926	11.6869	19.5669	3.05772	9.02333	11.8301	9.23895
comp10817_c0_seq1	210.303	219.485	106.851	124.654	145.444	157.765	106.486	123.785	107.643	132.403	124.144	144.373	134.272	157.722
comp108171_c0_seq1	24.4223	26.7393	6.72019	13.8505	2.797	0	1.65095	1.52821	14.7624	11.7402	3.05772	9.02333	20.7027	25.7371
comp108178_c0_seq1	2.71359	0	0.672019	0	0	0	0	0	0.615101	0	0	0	0.591505	0
comp108178_c0_seq2	1.3568	0	0	0	0	0	0	0	0.615101	0	0	0	1.18301	0
comp10818_c0_seq1	70.5534	103.615	89.3785	105.767	111.88	165.787	95.755	71.8258	36.291	41.0906	33.635	27.07	72.7551	52.1341
comp108182_c0_seq1	9.49757	10.0272	5.37615	3.7774	16.782	8.02196	4.12737	1.52821	4.92081	2.60892	16.5117	7.73428	5.32354	6.59925
comp108183_c0_seq1	14.9248	26.7393	1.34404	0	0	0	0	0	0	0.652231	0	0	0.591505	0
comp10819_c0_seq1	0	1.11414	0	0	0	0	0	0	0	0	0	0	0	0
comp108190_c0_seq1	28.4927	17.8262	16.8005	15.1096	2.797	5.34798	14.8585	12.2257	7.99632	9.13123	7.95008	3.22262	6.50655	6.59925
comp108199_c0_seq1	23.0655	38.9948	1.34404	0	0	0	0	0	0.615101	0	0.611545	0	0	0.659925
comp10820_c0_seq1	99.0461	92.4733	32.9289	39.0332	5.59399	8.02196	4.95285	3.05642	78.733	72.3976	23.8502	37.3824	74.5296	95.6892
comp108203_c0_seq1	0	1.11414	2.01606	0	19.579	2.67399	0	0	0	0	0	0	0	0
comp108205_c0_seq1	2.71359	7.79895	13.4404	6.29567	0	2.67399	11.5566	15.2821	31.3702	33.2638	22.0156	28.359	28.3922	36.2959
comp10821_c0_seq1	211.66	209.458	195.557	166.206	170.617	219.267	194.812	172.688	262.648	262.849	231.775	244.274	333.609	304.885
comp108216_c0_seq1	5.42719	2.22827	4.03211	1.25913	0	0	5.77832	1.52821	4.92081	3.91339	7.33854	5.15619	8.87257	1.31985
comp108216_c0_seq2	4.07039	2.22827	3.36009	0	8.39099	0	2.47642	1.52821	2.46041	1.30446	4.28081	7.73428	5.32354	6.59925
comp108217_c0_seq1	0	0	0	0	0	0	0.825474	0	0.615101	1.30446	0	0	0.591505	0
comp108219_c0_seq1	4.07039	1.11414	0	0	0	0	0	0	0	0	0	0	0	0
comp10822_c0_seq1	0	1.11414	0	0	0	0	0	0	0	0	0	0	0	0
comp108223_c0_seq1	0	0	0	0	0	0	0	0	0	0	0	0	0	2.6397
comp108224_c0_seq1	2.71359	6.68482	9.40826	8.81394	13.985	21.3919	6.60379	7.64105	9.22652	7.82677	7.33854	7.08976	7.68956	8.57903
comp10823_c0_seq1	100.403	96.9298	84.6744	65.475	246.136	275.421	137.029	117.672	71.3518	67.1798	149.828	72.8312	10.6471	15.1783
comp108246_c0_seq1	80.051	92.4733	46.3693	70.5115	13.985	29.4139	56.1323	59.6002	108.873	72.3976	49.5351	34.8043	69.206	54.7738
comp10825_c0_seq1	33.9199	34.5382	352.81	480.989	1208.3	1232.71	212.972	334.678	117.484	113.488	224.437	81.21	123.033	110.208
comp108252_c0_seq1	1.3568	3.34241	5.37615	5.03654	0	0	8.25474	3.05642	6.15101	6.52231	1.22309	6.44524	4.14053	3.95955
comp10826_c0_seq1	2.71359	2.22827	2.68808	1.25913	2.797	10.696	0.825474	6.11284	2.46041	1.30446	3.66927	0	0.591505	3.29963
comp10826_c0_seq2	0	0	3.36009	1.25913	2.797	0	0	0	0.615101	1.95669	0.611545	1.93357	1.77451	0.659925
comp108260_c0_seq1	4.07039	2.22827	10.0803	22.6644	8.39099	8.02196	14.8585	16.8103	11.0718	11.7402	11.0078	9.02333	17.1536	15.8382
comp108267_c0_seq1	5.42719	11.1414	0	0	0	0	0	0	0	0	0	0	0	0
comp108273_c0_seq1	0	7.79895	1.34404	6.29567	0	2.67399	0	4.58463	0	5.87008	0	9.66786	0	10.5588
comp108278_c0_seq1	4.07039	4.45654	2.68808	11.3322	2.797	5.34798	0.825474	1.52821	4.30571	11.7402	1.83463	9.02333	2.36602	3.29963
comp108279_c0_seq1	1.3568	2.22827	18.1445	16.3687	39.158	29.4139	11.5566	30.5642	14.1473	9.13123	5.5039	2.57809	8.87257	6.59925
comp10829_c0_seq1	0	0	0	0	0	0	0	1.52821	0	0	0	0	0	0
comp10829_c0_seq2	0	0	0.672019	0	0	0	0	0	0	0	0	0	0	0
comp1083_c0_seq1	9.49757	12.2555	6.72019	8.81394	8.39099	13.3699	10.7312	4.58463	9.84162	9.78346	8.56162	17.4021	23.0687	22.4375
comp10830_c0_seq1	75.9806	34.5382	2.68808	5.03654	8.39099	0	4.95285	4.58463	3.07551	2.60892	1.22309	1.28905	1.77451	4.61948
comp108307_c0_seq1	0	0	0	1.25913	0	0	0	0	0.615101	1.30446	0.611545	1.93357	0	0
comp108309_c0_seq1	6.78398	10.0272	5.37615	5.03654	5.59399	2.67399	1.65095	4.58463	4.92081	4.56562	3.05772	4.51167	7.09806	3.29963
comp10831_c0_seq1	187.238	203.887	96.7707	115.84	167.82	181.831	130.425	139.067	69.5065	101.748	68.493	47.0502	79.2616	77.2112
comp108313_c0_seq1	0	0	0	0	0	0	1.65095	0	0	0	0	0	0	0
comp108315_c0_seq1	12.2112	10.0272	15.4564	5.03654	13.985	8.02196	15.684	12.2257	15.9926	18.2625	18.9579	14.1795	18.9281	14.5184
comp108317_c0_seq1	1.3568	2.22827	0.672019	2.51827	0	0	0.825474	0	1.8453	0.652231	0	0	2.95752	3.29963
comp108318_c0_seq1	0	0	0	0	0	2.67399	1.65095	0	1.2302	0	0.611545	0.644524	0.591505	0
comp10832_c0_seq1	0	2.22827	0	0	0	0	0	0	0	0	0	0	0	0
comp108323_c0_seq1	17.6384	20.0545	2.68808	1.25913	5.59399	0	0	0	0	0.652231	1.22309	0	0.591505	0.659925
comp108324_c0_seq1	0	0	6.04817	3.7774	55.9399	66.8497	5.77832	1.52821	0.615101	0	1.22309	0	0	0.659925
comp10833_c0_seq1	138.393	106.957	131.716	129.691	103.489	77.5457	176.652	191.026	119.33	110.879	179.183	139.862	179.817	178.18
comp108331_c0_seq1	0	3.34241	0	0	0	0	0	0	0	0	0	0	0	0
[truncated: 112,230 more rows]
