# Supplementary material for: Gene Expression Profiling and Fine Mapping Identifies a Gibberellin 2-Oxidase Gene Co-segregating With the Dominant Dwarfing Gene Ddw1 in Rye (Secale cereale L.)
Source: Front Plant Sci. 2019 Jul 3;10:857. doi: 10.3389/fpls.2019.00857 (PMC6616298; doi:10.3389/fpls.2019.00857)
Supplement: Supplementary file 5 [file Table_5.xlsx]

## Sheet: supplTableS5
Gene Expression Profiling and Fine Mapping Identifies a Gibberellin 2-Oxidase Gene Co-segregating With the Dominant Dwarfing Gene Ddw1 in Rye (Secale cereale L.)
Eva-Maria Braun, Natalia Tsvetkova, Björn Rotter, Dörthe Siekmann, Konrad Schwefel, Nicolas Krezdorn, Jörg Plieske, Peter Winter, Gilbert Melz, Anatoly V. Voylokov, and Bernd Hackauf*
Supplementary Table 5: Rye orthologs of cloned rice QTL.
ID	MACE_ID	rye gene	WCA	Lo7xLo225 chr	Lo7xLo225 pos	SceAssembly03	PumaEST	Lo7_v2_contig	Lo7_cds	Atauschii	Turartu	HvflcDNA	Bdystachion	Osativa	ident	overlap	gene	gene_symbol	tblQTARO_170210_character_major	tblQTARO_170210_character_minor	objective	doi
4435	comp5532_c0_seq1	ScCIPK03	7R			Sce_Assembly03_c2484	GCJW01011019.1	Lo7_v2_contig_126478	Sc7Loc00085008.2	EMT08773	TRIUR3_07173-T1		Bradi1g64010.1	Os03G0319400	88.82	170	calcineurin B-like protein-interacting protein kinase03	OsCIPK03	Resistance or Tolerance	Cold tolerance	Cold tolerance.	10.1104/pp.107.101295
7337	comp9166_c0_seq1	ScOVP1	4R, 5R			Sce_Assembly03_c549	GCJW01023873.1	Lo7_v2_contig_47861		EMT29715	TRIUR3_01879-T1	AK248511.1	Bradi1g47767.1	Os06G0644200	79.17	72	Vacuolar HD-translocating inorganic pyrophosphatase1	OVP1	Resistance or Tolerance	Cold tolerance	Cold tolerance.	10.1016/j.plaphy.2010.09.014
8586	comp10661_c0_seq1	ScDEG10	7R			Sce_Assembly03_c12409	GCJW01018816.1	Lo7_v2_contig_1366908		EMT07034	TRIUR3_27646-T1	AK368876.1	Bradi3g14640.1	Os08G0139000	85.58	104	Differentially Expressed Gene10	OsDEG10	Resistance or Tolerance	Cold tolerance	High-light and cold tolerance.	10.1016/j.bbrc.2009.01.131
14275	comp17162_c0_seq1	ScMKK6	7R	7R	49.1562	Sce_Assembly03_c6040	GCJW01013226.1	Lo7_v2_contig_1344994			TRIUR3_04435-T1		Bradi1g75150.1	Os01G0510100	89.13	46	Oryza sativa MAPK kinase 6	OsMKK6	Resistance or Tolerance	Cold tolerance	Cold tolerance.	10.1016/j.jplph.2011.11.012
15547	comp18327_c0_seq1	ScOVP1	4R, 6R	4R	93.0872	Sce_Assembly03_c549	GCJW01023873.1	Lo7_v2_contig_1346877	Sc4Loc00164063.2	EMT29715	TRIUR3_01879-T1	AK250247.1	Bradi1g47767.1	Os06G0644200	93.07	101	Vacuolar HD-translocating inorganic pyrophosphatase1	OVP1	Resistance or Tolerance	Cold tolerance	Cold tolerance.	10.1016/j.plaphy.2010.09.014
20962	comp23164_c0_seq1	ScZFP182	5R			Sce_Assembly03_c114483	GCJW01019967.1	Lo7_v2_contig_358473	Sc5Loc01724037.4	EMT31999	TRIUR3_01058-T1	AK253045.1		Os03G0820300	83.33	42	zinc finger protein182	ZFP182	Resistance or Tolerance	Cold tolerance	Cold, drought and salinity tolerance.	10.1007/s11103-012-9955-5
22535	comp24466_c0_seq1	ScCIPK03	2R	2R	61.5183	Sce_Assembly03_c13916	GCJW01024772.1	Lo7_v2_contig_60356		EMT12141	TRIUR3_01437-T1		Bradi1g17250.3	Os03G0319400	88.52	61	calcineurin B-like protein-interacting protein kinase03	OsCIPK03	Resistance or Tolerance	Cold tolerance	Cold tolerance.	10.1104/pp.107.101295
29320	comp29564_c0_seq1	ScRAN2	1R, 4R, 5R, 6R	1R	133.795	Sce_Assembly03_c7417	GCJW01022734.1	Lo7_v2_contig_64079		EMT17714	TRIUR3_25734-T1	AK252901.1	Bradi2g15730.1	Os05G0574500	97.88	189	Ran GTPase2	OsRAN2	Resistance or Tolerance	Cold tolerance	Cell division in cold condition.	10.1111/j.1365-3040.2010.02225.x
33572	comp32434_c0_seq1	Sccrr6	1R, 2R, 3R, 4R, 5R, 6R, 7R	4R	171.209	Sce_Assembly03_c13524	GCJW01018297.1	Lo7_v2_contig_1469501		EMT06357	TRIUR3_09163-T1	AK369782.1	Bradi3g16010.1	Os08G0167500	89.44	142	CHLORORESPIRATORY REDUCTION 6	crr6	Resistance or Tolerance	Cold tolerance	Photosynthetic capacity under low temperature condition.	10.1111/j.1365-313X.2011.04747.x
35856	comp33881_c1_seq1	ScFAD2	6R				GCJW01012802.1		Sc6Loc00328935.2	EMT22277	TRIUR3_28479-T1		Bradi3g53370.1	Os02G0716500	91.45	117	fatty acid desaturase 2	OsFAD2	Resistance or Tolerance	Cold tolerance	Cold tolerance at the vegetative and reproductive stage.	10.1007/s11032-011-9587-5
37798	comp34998_c0_seq1	ScPIP2;7	5R	5R	109.298	Sce_Assembly03_c20159	GCJW01022517.1	Lo7_v2_contig_1354157	Sc5Loc00229167.3	EMT01056	TRIUR3_27810-T1	AK248491.1	Bradi4g36601.1	Os09G0541000	82.26	62	plasma membrane intrinsic protein 2;7	OsPIP2;7	Resistance or Tolerance	Cold tolerance	Cold tolerance.	10.1093/pcp/pcn166
38737	comp35502_c0_seq1	ScCOIN	3R			Sce_Assembly03_c5490	GCJW01013760.1	Lo7_v2_contig_1413061	Sc3Loc00249098.1	EMT10100	TRIUR3_16903-T1	AK355584.1	Bradi1g33800.4	Os01G0104100	88.39	112	cold-inducible	OsCOIN	Resistance or Tolerance	Cold tolerance	Cold, drought and salinity tolerance.	10.1007/s00425-007-0548-5
45385	comp37964_c0_seq1	ScOVP1	4R, 6R	4R	93.0872	Sce_Assembly03_c549	GCJW01023873.1	Lo7_v2_contig_1346877	Sc4Loc00164063.2	EMT29715	TRIUR3_01879-T1	AK250247.1	Bradi1g30550.1	Os06G0644200	91.11	45	Vacuolar HD-translocating inorganic pyrophosphatase1	OVP1	Resistance or Tolerance	Cold tolerance	Cold tolerance.	10.1016/j.plaphy.2010.09.014
46844	comp38428_c0_seq1	SciSAP8	6R			Sce_Assembly03_c36956	GCJW01016291.1	Lo7_v2_contig_62089		EMT31119	TRIUR3_23113-T1	AK250311.1	Bradi3g07060.2	Os06G0612800	82.95	88	Oryza sativa indica stress Associated protein 1	OsiSAP8	Resistance or Tolerance	Cold tolerance	Cold, drought and salinity tolerance during germination and seedling stage. Drought and salinity tolerance during anthesis stage.	10.1007/s11103-007-9284-2
46897	comp38495_c0_seq1	SciSAP8	3R	7R	72.8744	Sce_Assembly03_c5128	GCJW01023278.1	Lo7_v2_contig_1353004		EMT31119	TRIUR3_12432-T1	AK372340.1	Bradi1g36050.2	Os06G0612800	81.4	86	Oryza sativa indica stress Associated protein 1	OsiSAP8	Resistance or Tolerance	Cold tolerance	Cold, drought and salinity tolerance during germination and seedling stage. Drought and salinity tolerance during anthesis stage.	10.1007/s11103-007-9284-2
71891	comp212180_c0_seq1	ScOVP1	4R	4R	93.0872	Sce_Assembly03_c549	GCJW01023873.1	Lo7_v2_contig_1346877	Sc4Loc00164063.2	EMT29715	TRIUR3_01879-T1	AK248511.1	Bradi1g47767.1	Os06G0644200	90.79	76	Vacuolar HD-translocating inorganic pyrophosphatase1	OVP1	Resistance or Tolerance	Cold tolerance	Cold tolerance.	10.1016/j.plaphy.2010.09.014
74750	comp235429_c0_seq1	ScCOIN									TRIUR3_16903-T1		Bradi1g33800.4	Os01G0104100	86.27	51	cold-inducible	OsCOIN	Resistance or Tolerance	Cold tolerance	Cold, drought and salinity tolerance.	10.1007/s00425-007-0548-5
76504	comp252468_c0_seq1	ScFAD2	6R	6R	55.6173	Sce_Assembly03_c9874	GCJW01012802.1	Lo7_v2_contig_1367743	Sc6Loc00328935.2	EMT22277	TRIUR3_34356-T1	AK248361.1	Bradi3g53370.1	Os02G0716500	89.19	74	fatty acid desaturase 2	OsFAD2	Resistance or Tolerance	Cold tolerance	Cold tolerance at the vegetative and reproductive stage.	10.1007/s11032-011-9587-5
81024	comp293994_c0_seq1	SciSAP8	3R	7R	72.8744	Sce_Assembly03_c5128	GCJW01023278.1	Lo7_v2_contig_1353004		EMT31119	TRIUR3_12432-T1	AK251037.1	Bradi3g07060.2	Os06G0612800	88.64	44	Oryza sativa indica stress Associated protein 1	OsiSAP8	Resistance or Tolerance	Cold tolerance	Cold, drought and salinity tolerance during germination and seedling stage. Drought and salinity tolerance during anthesis stage.	10.1007/s11103-007-9284-2
85740	comp329230_c0_seq1	ScOVP1	4R	4R	93.0872	Sce_Assembly03_c549	GCJW01023873.1	Lo7_v2_contig_1346877	Sc4Loc00164063.2	EMT29715	TRIUR3_01879-T1	AK248511.1	Bradi1g47767.1	Os06G0644200	93.02	86	Vacuolar HD-translocating inorganic pyrophosphatase1	OVP1	Resistance or Tolerance	Cold tolerance	Cold tolerance.	10.1016/j.plaphy.2010.09.014
92151	comp415274_c0_seq1	ScMYBS3		7R	70.4869	Sce_Assembly03_c10196	GCJW01016090.1	Lo7_v2_contig_4757	Sc7Loc01836465.1	EMT29058	TRIUR3_24105-T1	AK366649.1	Bradi3g17170.2	Os10G0561400	78.12	64	-	MYBS3	Resistance or Tolerance	Cold tolerance	Cold tolerance.	10.1104/pp.110.153015
101635	noHitAssembly_c2076_g1_i1	ScOVP1											Bradi1g30550.1	Os06G0644200	93.62	47	Vacuolar HD-translocating inorganic pyrophosphatase1	OVP1	Resistance or Tolerance	Cold tolerance	Cold tolerance.	10.1016/j.plaphy.2010.09.014
108070	noHitAssembly_c10925_g1_i1	Scv1	4R			Sce_Assembly03_c10630	GCJW01015941.1	Lo7_v2_contig_66163			TRIUR3_32835-T1	AK357271.1	Bradi1g13226.1	Os03G0656900	86.42	81	virescent-1	v1	Resistance or Tolerance	Cold tolerance	Chloroplast development under cold condition.	10.1111/j.1365-313X.2011.04755.x
109261	noHitAssembly_c12356_g1_i1	ScAPXa				Sce_Assembly03_c13283	GCJW01022560.1	Lo7_v2_contig_273961	Sc7Loc02071780.1	EMT33286	TRIUR3_20326-T1	AK251765.1	Bradi1g65820.2	Os03G0285700	88.71	62	Ascorbate peroxidase 1	OsAPXa	Resistance or Tolerance	Cold tolerance	Cold tolerance at booting stage.	10.1007/s00299-010-0985-7
109296	noHitAssembly_c12394_g1_i1	ScTPP1	6R	6R	52.0201	Sce_Assembly03_c36032	GCJW01011752.1	Lo7_v2_contig_1366037	Sc6Loc00318338.1	EMT11215	TRIUR3_14100-T1	AK251891.1	Bradi3g50810.1	Os02G0661100	87.76	49	trehalose-6-phosphate phosphatase1	OsTPP1	Resistance or Tolerance	Cold tolerance	Cold and salinity tolerance.	10.1007/s00425-008-0729-x
109377	noHitAssembly_c12489_g1_i1	ScMYBS3	1R	1R	70.2946	Sce_Assembly03_c35820	GCJW01015910.1	Lo7_v2_contig_2870440	Sc1Loc01452407.1	EMT33362	TRIUR3_06499-T1	AK366515.1	Bradi3g33400.1	Os10G0561400	85.23	88	-	MYBS3	Resistance or Tolerance	Cold tolerance	Cold tolerance.	10.1104/pp.110.153015
109922	noHitAssembly_c13063_g1_i1	ScAsr1	2R			Sce_Assembly03_c11148	GCJW01017447.1	Lo7_v2_contig_1345686	Sc2Loc00151682.1	EMT26478	TRIUR3_26722-T1	AK250239.1	Bradi5g10027.1	Os11G0167800	77.36	53	&quot;ABA, osmotic stress, and ripening1&quot;	OsAsr1	Resistance or Tolerance	Cold tolerance	Cold tolerance.	10.1007/s10059-009-0055-6
119261	noHitAssembly_c22859_g1_i1	ScCDPK13	5R			Sce_Assembly03_c121358	GCJW01009393.1	Lo7_v2_contig_60386	Sc5Loc01927639.2		TRIUR3_16799-T1	AK249361.1	Bradi1g76560.1	Os03G0128700	85.33	75	calcium-dependent protein kinase 13	CDPK13	Resistance or Tolerance	Cold tolerance	Cold tolerance.	10.1007/s00438-007-0220-6
124701	noHitAssembly_c28646_g1_i1	ScGH3-2				Sce_Assembly03_c54989	GCJW01025438.1	Lo7_v2_contig_127951	Sc3Loc00102074.1	EMT18426	TRIUR3_10181-T1	AK368147.1	Bradi2g50840.1	Os01G0764800	92.86	56	OsGH3-2	OsGH3-2	Resistance or Tolerance	Cold tolerance	Dwarfism. Tillering. Leaf size. Crown root development. Root hair development. Cold and drought tolerance.	10.1093/jxb/ers300
131770	noHitAssembly_c36145_g1_i1	ScGH3-2	2R				GCJW01011654.1	Lo7_v2_contig_127399		EMT07798	TRIUR3_10988-T1	AK363938.1	Bradi1g22830.1	Os01G0764800	80	65	OsGH3-2	OsGH3-2	Resistance or Tolerance	Cold tolerance	Dwarfism. Tillering. Leaf size. Crown root development. Root hair development. Cold and drought tolerance.	10.1093/jxb/ers300
418	comp490_c0_seq2	ScLTG1					GCJW01011222.1							Os02G0622100	80.88	136	Low Temperature Growth 1	LTG1	Morphological trait	Culm leaf	tiller number at heading stage, yield	10.1111/tpj.12487
4330	comp5392_c0_seq1	ScRAN1	6R	1R	133.795	Sce_Assembly03_c7417	GCJW01022734.1	Lo7_v2_contig_64079		EMT17714		AK252901.1	Bradi2g15730.2	Os01G0611100	100	47	small G-protein family	OsRAN1	Morphological trait	Culm leaf	increase number of tailoring branches, affection of tiller initiation in the shoot meristem	10.1093/jxb/eru178
6204	comp7732_c0_seq1	ScIRX10	2R			Sce_Assembly03_c1339	GCJW01014075.1	Lo7_v2_contig_1357946	Sc2Loc00259798.1		TRIUR3_08713-T1		Bradi5g08400.1	Os01G0926700	85.71	112	-	OsIRX10	Morphological trait	Culm leaf	Cellulose content.	10.1093/mp/sss135
6355	comp7918_c0_seq1	Scgl1-2	6R				GCJW01010691.1	Lo7_v2_contig_126559		EMT23422	TRIUR3_23006-T1	AK353820.1	Bradi3g05880.1	Os02G0178800	90.24	41	Glossy 1	osgl1-2	Morphological trait	Culm leaf	Leaf wax crystallization. Formation of cuticular layer. Drought tolerance.	10.1007/s11103-009-9483-0
6492	comp8101_c0_seq1	Scbc14	6R, 7R	6R	50.0357	Sce_Assembly03_c5402	GCJW01014740.1	Lo7_v2_contig_67274	Sc6Loc02014914.4	EMT14410	TRIUR3_17976-T1	AK362737.1	Bradi3g48680.1	Os02G0614100	93.68	95	brittle culm14	bc14	Morphological trait	Culm leaf	Brittle culm. Cell wall biosynthesis	10.1073/pnas.1016144108
6501	comp8109_c0_seq1	ScD1352	1R, 4R, 7R			Sce_Assembly03_c12578	GCJW01010243.1	Lo7_v2_contig_145031		EMT19529	TRIUR3_30973-T1	AK356993.1	Bradi1g69240.1	Os03G0232600	88	75	small-grain dwarf rice mutant	D1352	Morphological trait	Culm leaf	wider and shorter leaves	10.1007/s11032-014-0021-7
7609	comp9490_c0_seq1	ScCAD2		6R	50.0357	Sce_Assembly03_c21733	GCJW01010600.1	Lo7_v2_contig_1349021		EMT22441	TRIUR3_27918-T1	AK248843.1	Bradi3g06480.1	Os02G0187800	90.8	87	cinnamyl-alcohol dehydrogenase 2	OsCAD2	Morphological trait	Culm leaf	culm stiffness, culm strength, lignin concentrations of cell walls	10.1038/srep06567
7860	comp9793_c0_seq1	Scbc3	4R			Sce_Assembly03_c33866	GCJW01008782.1	Lo7_v2_contig_1358002	Sc4Loc00260370.1	EMT33468		AK250549.1	Bradi1g44440.1	Os02G0738900	75.86	58	brittle culm 3	bc3	Morphological trait	Culm leaf	Brittle culm. Secondary cell wall synthesis.	10.1007/s00425-010-1145-6
8121	comp10121_c0_seq1	ScPHI-1	4R			Sce_Assembly03_c27434	GCJW01037683.1	Lo7_v2_contig_338834	Sc4Loc01700009.3	EMT25892		AK365403.1	Bradi1g45580.1	Os02G0757100	77.24	123	phosphate-induced protein 1	OsPHI-1	Morphological trait	Culm leaf	cell size and number in culm (increased number of smaller parenchyma cells)	10.1093/pcp/pcu023
9091	comp11257_c0_seq1	Scbc3	6R	6R	59.9486	Sce_Assembly03_c958	GCJW01008628.1	Lo7_v2_contig_2868928	Sc4Loc00260370.1	EMT06898	TRIUR3_25739-T1	AK355544.1	Bradi3g59800.2	Os02G0738900	92.31	117	brittle culm 3	bc3	Morphological trait	Culm leaf	Brittle culm. Secondary cell wall synthesis.	10.1007/s00425-010-1145-6
9530	comp11773_c0_seq1	Scbu1		6R	60.736	Sce_Assembly03_c12017	GCJW01019384.1	Lo7_v2_contig_2876182		EMT32161	TRIUR3_29197-T1	AK252900.1	Bradi3g59290.1	Os06G0226500	84.78	46	BRASSINOSTEROID UPREGULATED1	bu1	Morphological trait	Culm leaf	Leaf angle. Grain size. Brassinosteroid sensitivity.	10.1104/pp.109.140806
9912	comp12204_c0_seq1	ScLTG1				Sce_Assembly03_c1873	GCJW01024492.1	Lo7_v2_contig_122701		EMT28197		AK363675.1	Bradi3g49100.1	Os02G0622100	83.87	31	Low Temperature Growth 1	LTG1	Morphological trait	Culm leaf	tiller number at heading stage, yield	10.1111/tpj.12487
12124	comp14836_c0_seq1	Scygl7	2R, 3R, 5R	5R	153.273	Sce_Assembly03_c950	GCJW01009675.1	Lo7_v2_contig_4477	Sc5Loc01819080.3	EMT09999	TRIUR3_19334-T1	AK355646.1	Bradi1g04300.1	Os03G0811100	96.77	93	yellow-green leaf 7	ygl7	Morphological trait	Culm leaf	yellow-green leaf by a base mutation of the magnesium chelatase subunit D	10.1371/journal.pone.0099564
12689	comp15534_c0_seq1	Scylc1	5R	5R	59.3956	Sce_Assembly03_c8352	GCJW01016056.1	Lo7_v2_contig_1380399	Sc5Loc00397634.2	EMT23103	TRIUR3_13588-T1	AK371837.1	Bradi4g29430.1	Os09G0380200	88.24	51	Young Leaf Chlorosis 1	ylc1	Morphological trait	Culm leaf	Chlorophyll and lutein content. Chlorosis during young stage.	10.1007/s00425-012-1756-1
14475	comp17347_c0_seq1	ScBc7(t)	3R, 4R			Sce_Assembly03_c322	GCJW01008601.1	Lo7_v2_contig_1359433	Sc3Loc00271201.2	EMT23140	TRIUR3_20486-T1	AK365079.1	Bradi2g49912.1	Os01G0750300	87.64	89	brittle culm 7(t)	Bc7(t)	Morphological trait	Culm leaf	Brittle culm. Cellulose contents in culm.	10.1016/S1673-8527(07)60115-5
14563	comp17429_c0_seq1	ScIRX10	3R			Sce_Assembly03_c24650	GCJW01012011.1	Lo7_v2_contig_1355182	Sc3Loc00237547.1	EMT01796	TRIUR3_14355-T1	AK355982.1	Bradi2g59400.1	Os01G0926700	87.9	124	-	OsIRX10	Morphological trait	Culm leaf	Cellulose content.	10.1093/mp/sss135
14795	comp17634_c0_seq1	ScIRX10	3R, 7R			Sce_Assembly03_c11416	GCJW01012011.1	Lo7_v2_contig_1355182		EMT01796	TRIUR3_14355-T1	AK360678.1	Bradi2g59400.1	Os01G0926700	86.3	73	-	OsIRX10	Morphological trait	Culm leaf	Cellulose content.	10.1093/mp/sss135
15753	comp18508_c0_seq1	ScDHAR1	1R, 5R			Sce_Assembly03_c9727	GCJW01022286.1	Lo7_v2_contig_63486			TRIUR3_18522-T1	AK359422.1	Bradi2g37480.1	Os05G0116100	83.33	108	DHA reductase 1	OsDHAR1	Morphological trait	Culm leaf	Photosynthetic capacity. Root development. Culm length. Grain number.	10.1007/s00425-013-1862-8
16855	comp19516_c0_seq1	ScTid1	1R, 4R, 5R	1R	100.441	Sce_Assembly03_c2602	GCJW01021393.1	Lo7_v2_contig_517217		EMT25007	TRIUR3_09129-T1	AK250165.1	Bradi1g23770.1	Os11G0247300	98.31	59	Twisted dwarf 1	Tid1	Morphological trait	Culm leaf	Cell division and expansion. Twisted growth. Microtuble arrangement.	10.1266/ggs.84.209
19691	comp22047_c0_seq1	ScRoc5(rl(t))				Sce_Assembly03_c9689	GCJW01022965.1	Lo7_v2_contig_1345956		EMT11484		AK373743.1	Bradi3g51540.2	Os02G0674800	93.75	48	rice outer-most cell-specific gene 5	Roc5(rl(t))	Morphological trait	Culm leaf	adaxial leaf rolling phenotype	10.1007/s11434-014-0357-8
19783	comp22130_c0_seq1	Scd3	4R			Sce_Assembly03_c4884	GCJW01027406.1	Lo7_v2_contig_7007	Sc4Loc02039603.1	EMT02845	TRIUR3_12537-T1		Bradi1g49120.1	Os06G0154200	82.81	64	dwarf 3	d3	Morphological trait	Culm leaf	Tillering dwarf. Tiller bud outgrowth.	10.1093/pcp/pci022
19832	comp22168_c0_seq1	Scbc1l4				Sce_Assembly03_c35026	GCJW01012112.1	Lo7_v2_contig_2875331	Sc0Loc00223117.1	EMT17778	TRIUR3_12656-T1	AK360642.1	Bradi1g08130.2	Os05G0386800	80	75	BRITTLE CULM1-like 4	osbc1l4	Morphological trait	Culm leaf	Brittle culm. Culm mechanical strength.	10.1007/s11103-009-9537-3
20309	comp22592_c0_seq1	Scygl7									TRIUR3_19334-T1		Bradi1g04300.1	Os03G0811100	98	50	yellow-green leaf 7	ygl7	Morphological trait	Culm leaf	yellow-green leaf by a base mutation of the magnesium chelatase subunit D	10.1371/journal.pone.0099564
24090	comp25675_c0_seq1	Sctdd1	2R, 3R, 7R	2R	74.9898	Sce_Assembly03_c12066	GCJW01017276.1	Lo7_v2_contig_1362019	Sc2Loc00224848.3	EMT18605	TRIUR3_17944-T1	AK365193.1	Bradi5g12580.1	Os04G0463500	82.57	109	tryptophan deficient dwarf 1	tdd1	Morphological trait	Culm leaf	Dwarfism. Narrowed leaf. Root growth. Floral organ formation. Embryo formation. Trp biosynthesis. Auxin biosynthesis.	10.1111/j.1365-313X.2009.03952.x
25699	comp26881_c0_seq1	Scxiao		2R	87.2834	Sce_Assembly03_c76108	GCJW01008315.1	Lo7_v2_contig_63067				AK371728.1	Bradi5g19017.1	Os04G0576900	96.61	59	xiao	xiao	Morphological trait	Culm leaf	Dwarfism. Grain size. Leaf angle. Fertility. Cell division. Brassinosteroid sensitivity.	10.1111/j.1365-313X.2011.04877.x
27296	comp28115_c0_seq1	ScTCD9	4R, 5R			Sce_Assembly03_c66461	GCJW01027756.1	Lo7_v2_contig_145839		EMT23232	TRIUR3_33398-T1		Bradi4g38090.1	Os09G0563300	86.67	90	thermo-sensitive chloroplast development 9	TCD9	Morphological trait	Culm leaf	chloroplast development, thermo-sensitivity albino phenotype	10.1016/j.plantsci.2013.11.003
28423	comp28976_c0_seq1	Schtd2				Sce_Assembly03_c44332	GCJW01021985.1	Lo7_v2_contig_1349512	Sc7Loc00188726.1	EMT06220		AK365303.1	Bradi1g70930.1	Os03G0203200	91.2	125	high tillering and dwarf 2	htd2	Morphological trait	Culm leaf	Tillering dwarf. Tiller bud outgrowth.	10.1007/s00425-009-0975-6
28469	comp29002_c0_seq1	Scygl7	1R, 5R	5R	153.273	Sce_Assembly03_c950	GCJW01009675.1	Lo7_v2_contig_4477	Sc5Loc01819080.3	EMT09999	TRIUR3_19334-T1	AK355646.1	Bradi1g04300.2	Os03G0811100	94.81	154	yellow-green leaf 7	ygl7	Morphological trait	Culm leaf	yellow-green leaf by a base mutation of the magnesium chelatase subunit D	10.1371/journal.pone.0099564
29144	comp29450_c0_seq1	ScWLP1	3R, 5R	3R	84.4687	Sce_Assembly03_c35090	GCJW01017857.1	Lo7_v2_contig_6586	Sc3Loc02001397.1	EMT32850	TRIUR3_30509-T1	AK250815.1	Bradi2g49850.1	Os01G0749200	95.74	47	white leaf and panicles 1	WLP1	Morphological trait	Culm leaf	chloroplast development, thermo-sensitivity albino phenotype	10.1007/s11103-013-0134-0
29487	comp29677_c0_seq1	Scbc3	4R			Sce_Assembly03_c33866	GCJW01008782.1	Lo7_v2_contig_1358002	Sc4Loc00260370.1	EMT33468		AK355544.1	Bradi1g44440.1	Os02G0738900	88.1	42	brittle culm 3	bc3	Morphological trait	Culm leaf	Brittle culm. Secondary cell wall synthesis.	10.1007/s00425-010-1145-6
32914	comp32036_c0_seq1	ScGRAS19	4R	4R	61.7352	Sce_Assembly03_c25806	GCJW01029702.1	Lo7_v2_contig_2875964	Sc4Loc01497273.1		TRIUR3_07891-T1		Bradi1g10330.1	Os03G0723000	88.1	42	-	OsGRAS19	Morphological trait	Culm leaf	Dwarfism. Leaf angle. Brassinolide sensitivity.	10.1093/mp/sst027
33355	comp32300_c0_seq1	ScCTR2	4R	4R	0.793717	Sce_Assembly03_c2459	GCJW01008958.1	Lo7_v2_contig_3328		EMT30429	TRIUR3_09886-T1		Bradi4g38400.1	Os02G0527600	75	60	CONSTITUTIVE TRIPLE-RESPONSE2	OsCTR2	Morphological trait	Culm leaf	Ethylene sensitivity. Flowering time. Tillering.	10.1093/jxb/ert272
33820	comp32593_c0_seq1	Scbc6	1R, 2R, 6R	1R	60.3215	Sce_Assembly03_c33810	GCJW01008328.1	Lo7_v2_contig_81370	Sc6Loc00790387.1	EMT03676	TRIUR3_02601-T1	AK367031.1	Bradi2g34240.1	Os09G0422500	85.23	149	brittle culm 6	bc6	Morphological trait	Culm leaf	Brittle culm. cellulose synthesis in secondary cell walls.	10.1093/jxb/erq395
34525	comp33027_c0_seq1	ScRAA1	2R, 5R			Sce_Assembly03_c66377	GCJW01020606.1	Lo7_v2_contig_1372676	Sc7Loc00357465.2	EMT20718	TRIUR3_17642-T1	AK249404.1	Bradi1g18240.1	Os01G0257300	80	35	Root Architecture Associated 1	OsRAA1	Morphological trait	Culm leaf	Leaf length. Filament length. Root length. Crown root development. Root gravitropism.	10.1104/pp.104.041996
34916	comp33276_c0_seq1	ScDCL3a	3R	3R	117.556	Sce_Assembly03_c24699	GCJW01008075.1	Lo7_v2_contig_2878583	Sc3Loc01513303.2	EMT29032			Bradi2g58270.1	Os01G0909200	76.36	55	rice Dicer-like 3	OsDCL3a	Morphological trait	Culm leaf	larger flag leaf angle, fewer secondary branches	10.1073/pnas.1318131111
35078	comp33381_c0_seq1	Scbrd2	6R	6R	156.905	Sce_Assembly03_c50863	GCJW01011495.1	Lo7_v2_contig_2756	Sc6Loc01401998.1	EMT16029	TRIUR3_04574-T1	AK357875.1	Bradi1g29520.1	Os10G0397400	96.43	84	brassinosteroid-deficient dwarf2	brd2	Morphological trait	Culm leaf	Internode elongation. Leaf angle. Brassinosteroid sensitivity.	10.1105/tpc.105.030973
35704	comp33779_c0_seq1	Scbc1l4	5R	5R	118.58	Sce_Assembly03_c849	GCJW01013195.1	Lo7_v2_contig_1368110	Sc5Loc00331104.4	EMT31496	TRIUR3_14619-T1	AK355254.1	Bradi1g08130.2	Os05G0386800	83	100	BRITTLE CULM1-like 4	osbc1l4	Morphological trait	Culm leaf	Brittle culm. Culm mechanical strength.	10.1007/s11103-009-9537-3
37117	comp34629_c0_seq1	ScAM1	1R, 2R, 4R	2R	167.44	Sce_Assembly03_c242	GCJW01008225.1	Lo7_v2_contig_2871194	Sc2Loc01459686.1	EMT01065	TRIUR3_18189-T1	AK358470.1	Bradi5g26820.1	Os04G0682800	87.5	48	Albino midrib 1	AM1	Physiological trait	Culm leaf	potassium transport	10.1007/s00299-014-1639-y
37640	comp34906_c0_seq1	Scygl7	1R, 5R, 6R	5R	153.273	Sce_Assembly03_c950	GCJW01009675.1	Lo7_v2_contig_4477	Sc5Loc01819080.3	EMT09999	TRIUR3_19334-T1	AK355646.1	Bradi1g04300.1	Os03G0811100	89.86	69	yellow-green leaf 7	ygl7	Morphological trait	Culm leaf	yellow-green leaf by a base mutation of the magnesium chelatase subunit D	10.1371/journal.pone.0099564
39702	comp35974_c0_seq1	ScEXPA8	3R, 7R	7R	17.6026	Sce_Assembly03_c19116	GCJW01017274.1	Lo7_v2_contig_2870029	Sc7Loc01448223.1	EMT00777	TRIUR3_29382-T1		Bradi2g31760.1	Os01G0248900	74.67	75	a-expansin gene 8	OsEXPA8	Morphological trait	Culm leaf	Root development. Plant height. Leaf size.	10.1371/journal.pone.0075997
46833	comp38413_c0_seq1	Scbc6	3R, 5R			Sce_Assembly03_c38274	GCJW01008355.1	Lo7_v2_contig_1346311	Sc5Loc00286327.2	EMT09789	TRIUR3_15342-T1	AK356641.1	Bradi1g04597.1	Os09G0422500	80	115	brittle culm 6	bc6	Morphological trait	Culm leaf	Brittle culm. cellulose synthesis in secondary cell walls.	10.1093/jxb/erq395
47269	comp39048_c0_seq1	Scgl1-2		6R	150.465	Sce_Assembly03_c68222	GCJW01010498.1	Lo7_v2_contig_1363565	Sc6Loc00301171.4	EMT23422	TRIUR3_23006-T1	AK353845.1	Bradi3g05880.1	Os02G0178800	93.83	81	Glossy 1	osgl1-2	Morphological trait	Culm leaf	Leaf wax crystallization. Formation of cuticular layer. Drought tolerance.	10.1007/s11103-009-9483-0
47573	comp39507_c0_seq1	Scylc1	4R, 5R, 6R	5R	59.3956	Sce_Assembly03_c8352	GCJW01016056.1	Lo7_v2_contig_1380399	Sc5Loc00397634.2	EMT23103	TRIUR3_13588-T1	AK354928.1	Bradi4g29430.1	Os09G0380200	93.65	126	Young Leaf Chlorosis 1	ylc1	Morphological trait	Culm leaf	Chlorophyll and lutein content. Chlorosis during young stage.	10.1007/s00425-012-1756-1
48134	comp40395_c0_seq1	Scila1	5R, 6R			Sce_Assembly03_c3490	GCJW01011206.1	Lo7_v2_contig_1354520		EMT23174	TRIUR3_16490-T1	AK360062.1	Bradi4g41870.2	Os06G0724900	80	60	increased leaf angle1	ila1	Morphological trait	Culm leaf	Abnormal vascular bundle formation and cell wall composition in the leaf lamina joint.	10.1105/tpc.111.093419
48191	comp40505_c0_seq1	ScIRX10	5R	5R	98.4185	Sce_Assembly03_c34633	GCJW01013254.1	Lo7_v2_contig_183548	Sc5Loc00988050.2	EMT12744	TRIUR3_20604-T1		Bradi3g44420.1	Os01G0926700	85.71	84	-	OsIRX10	Morphological trait	Culm leaf	Cellulose content.	10.1093/mp/sss135
48615	comp41213_c0_seq1	ScRZFP34	3R, 6R	3R	86.4917	Sce_Assembly03_c33820	GCJW01022483.1	Lo7_v2_contig_1395999		EMT31343	TRIUR3_27248-T1	AK353771.1	Bradi2g48340.1	Os01G0719100	87.5	72	rice RING zinc-finger protein 34	OsRZFP34	Physiological trait	Culm leaf	regulating leaf temperature under heat and ABA treatment, stomatal opening and transpiration cooling under high temperature	10.1007/s11103-014-0217-6
49272	comp42570_c0_seq1	ScDG2	6R			Sce_Assembly03_c6348	GCJW01021323.1	Lo7_v2_contig_2879488	Sc6Loc01517850.1	EMT21079	TRIUR3_16791-T1	AK368892.1	Bradi3g48220.2	Os02G0606000	82.14	84	Oryza sativa delayed greening 2	OsDG2	Morphological trait	Culm leaf	chlorophyll content and chloroplast development in early seedling stage	10.1007/s00299-013-1549-4
49301	comp42620_c0_seq1	Scd61	3R			Sce_Assembly03_c9697	GCJW01008361.1	Lo7_v2_contig_1361632	Sc3Loc00288001.1	EMT22496	TRIUR3_33396-T1		Bradi2g48280.1	Os01G0718300	80.28	71	dwarf 61	d61	Morphological trait	Culm leaf	Brassinosteroid sensitivity. Dwarfism. Leaf angle. Skotomorphogenesis.	10.1105/tpc.12.9.1591
49591	comp43268_c0_seq1	ScHO2	1R, 3R, 4R, 6R			Sce_Assembly03_c12841	GCJW01022384.1	Lo7_v2_contig_59524				AK249626.1	Bradi1g60540.1	Os03G0395000	88.71	62	rice heme oxymenase 2	OsHO2	Morphological trait	Culm leaf	pale color leaves with substantially reduced chlorophyll content, number of larger plastoglobules	10.1007/s00425-014-2116-0
51407	comp49134_c0_seq1	Scbc1l4	1R, 2R, 3R, 4R, 5R, 6R, 7R			Sce_Assembly03_c43309	GCJW01037931.1	Lo7_v2_contig_1344086	Sc5Loc00331104.4	EMT17564	TRIUR3_24316-T1	AK253021.1	Bradi1g08310.4	Os05G0386800	76.67	90	BRITTLE CULM1-like 4	osbc1l4	Morphological trait	Culm leaf	Brittle culm. Culm mechanical strength.	10.1007/s11103-009-9537-3
51506	comp49655_c0_seq1	ScH71	1R, 2R, 3R, 4R, 5R, 6R, 7R			Sce_Assembly03_c35736	GCJW01021914.1	Lo7_v2_contig_1410733		EMT02326	TRIUR3_34593-T1	AK248600.1	Bradi2g11540.1	Os05G0129700	88.71	62	Oryza sativa homeobox 71	OSH71	Morphological trait	Culm leaf	Shoot organization. Leaf morphology.	10.1006/dbio.2000.9624
51633	comp50323_c0_seq1	Scbc6	2R			Sce_Assembly03_c180	GCJW01008355.1	Lo7_v2_contig_1346311	Sc2Loc00158153.1	EMT09789	TRIUR3_15342-T1	AK253099.1	Bradi1g54250.1	Os09G0422500	77.19	114	brittle culm 6	bc6	Morphological trait	Culm leaf	Brittle culm. cellulose synthesis in secondary cell walls.	10.1093/jxb/erq395
53716	comp62837_c0_seq1	ScLTG1	3R, 6R			Sce_Assembly03_c1873	GCJW01024492.1	Lo7_v2_contig_7330		EMT28197	TRIUR3_04138-T1	AK252653.1	Bradi3g49100.1	Os02G0622100	96.21	132	Low Temperature Growth 1	LTG1	Morphological trait	Culm leaf	tiller number at heading stage, yield	10.1111/tpj.12487
54424	comp67848_c0_seq1	ScBc7(t)				Sce_Assembly03_c322	GCJW01008601.1	Lo7_v2_contig_129458		EMT23140	TRIUR3_20486-T1	AK365079.1	Bradi2g49912.1	Os01G0750300	87.5	32	brittle culm 7(t)	Bc7(t)	Morphological trait	Culm leaf	Brittle culm. Cellulose contents in culm.	10.1016/S1673-8527(07)60115-5
56246	comp82018_c0_seq1	Scbc6				Sce_Assembly03_c180	GCJW01008355.1	Lo7_v2_contig_1346311	Sc2Loc00158153.1	EMT09789	TRIUR3_15342-T1	AK253099.1	Bradi1g54250.1	Os09G0422500	84.62	143	brittle culm 6	bc6	Morphological trait	Culm leaf	Brittle culm. cellulose synthesis in secondary cell walls.	10.1093/jxb/erq395
57976	comp97133_c0_seq1	Scgl1-2		6R	150.465		GCJW01010498.1	Lo7_v2_contig_1363565	Sc6Loc00301171.4			AK373019.1	Bradi1g31140.1	Os02G0178800	94.12	51	Glossy 1	osgl1-2	Morphological trait	Culm leaf	Leaf wax crystallization. Formation of cuticular layer. Drought tolerance.	10.1007/s11103-009-9483-0
59210	comp107594_c0_seq1	ScBc7(t)	3R			Sce_Assembly03_c322	GCJW01008601.1	Lo7_v2_contig_1359433	Sc3Loc00271201.2	EMT23140	TRIUR3_20486-T1	AK365079.1	Bradi2g49912.1	Os01G0750300	98.97	97	brittle culm 7(t)	Bc7(t)	Morphological trait	Culm leaf	Brittle culm. Cellulose contents in culm.	10.1016/S1673-8527(07)60115-5
64122	comp147361_c0_seq1	ScBc7(t)	6R			Sce_Assembly03_c33818	GCJW01008328.1	Lo7_v2_contig_9046		EMT03676	TRIUR3_02601-T1	AK354566.1	Bradi2g34240.1	Os01G0750300	80	55	brittle culm 7(t)	Bc7(t)	Morphological trait	Culm leaf	Brittle culm. Cellulose contents in culm.	10.1016/S1673-8527(07)60115-5
70231	comp197085_c0_seq1	Scd61				Sce_Assembly03_c117603	GCJW01008361.1	Lo7_v2_contig_1361632	Sc3Loc00288001.1	EMT22496	TRIUR3_33396-T1		Bradi2g48280.1	Os01G0718300	93.85	65	dwarf 61	d61	Morphological trait	Culm leaf	Brassinosteroid sensitivity. Dwarfism. Leaf angle. Skotomorphogenesis.	10.1105/tpc.12.9.1591
70679	comp207413_c0_seq1	ScRZFP34	3R	3R	86.4917	Sce_Assembly03_c35142	GCJW01022483.1	Lo7_v2_contig_1395999	Sc3Loc00656816.1	EMT31343	TRIUR3_27248-T1	AK252047.1	Bradi2g48340.6	Os01G0719100	91.86	86	rice RING zinc-finger protein 34	OsRZFP34	Physiological trait	Culm leaf	regulating leaf temperature under heat and ABA treatment, stomatal opening and transpiration cooling under high temperature	10.1007/s11103-014-0217-6
74775	comp235790_c0_seq1	Scbc3	4R			Sce_Assembly03_c3126	GCJW01008782.1	Lo7_v2_contig_1358002	Sc4Loc00260370.1	EMT33468	TRIUR3_25739-T1	AK251961.1	Bradi1g44440.1	Os02G0738900	84.34	83	brittle culm 3	bc3	Morphological trait	Culm leaf	Brittle culm. Secondary cell wall synthesis.	10.1007/s00425-010-1145-6
77551	comp257561_c0_seq1	ScZHD1		5R	78.372		GCJW01015168.1	Lo7_v2_contig_2876682	Sc5Loc01501811.1	EMT05330	TRIUR3_33472-T1	AK358005.1	Bradi4g32580.1	Os09G0466400	95.65	46	zinc finger homeodomain class homeobox transcription factor	OsZHD1	Morphological trait	Culm leaf	abaxially curled and drooping leaf-dominant, leaf rolling, formation and distribution of bulliform cells	10.1007/s00425-013-2009-7
79625	comp272092_c0_seq1	Scadl1	6R	6R	56.4174	Sce_Assembly03_c7091	GCJW01007986.1	Lo7_v2_contig_1383265		EMT33050			Bradi3g53020.1	Os02G0709400	98.18	55	adaxialized leaf 1	adl1	Morphological trait	Culm leaf	Leaf rolling. Identity of adaxial and abaxial of leaf. Shoot organization.	10.1016/j.ydbio.2009.07.042
84090	comp318984_c0_seq1	Scbc1l4	5R	5R	118.58	Sce_Assembly03_c849	GCJW01013195.1	Lo7_v2_contig_1368110	Sc5Loc00331104.4	EMT31496	TRIUR3_14619-T1	AK253021.1	Bradi1g08310.4	Os05G0386800	89.71	68	BRITTLE CULM1-like 4	osbc1l4	Morphological trait	Culm leaf	Brittle culm. Culm mechanical strength.	10.1007/s11103-009-9537-3
87556	comp344336_c0_seq1	ScY14b	5R	5R	152.882	Sce_Assembly03_c23386	GCJW01031561.1	Lo7_v2_contig_60334	Sc5Loc01926861.2	EMT02952	TRIUR3_07466-T1	AK373618.1	Bradi1g04560.1	Os03G0809900	76.12	67	putative EJC core subunits (OsY14)	OsY14b	Morphological trait	Culm leaf	culm length can be attributed the length of each internode, lack of V internode	10.1104/pp.114.237958
91779	comp412649_c0_seq1	ScOMTN3	5R	5R	51.8079	Sce_Assembly03_c20399	GCJW01016331.1	Lo7_v2_contig_1372217		EMT22193			Bradi4g02060.1	Os12G0610600	83.67	49	Oryza miR164-targeted NAC gene 3	OMTN3	Morphological trait	Culm leaf	leaf rolling, wilting during drought stress	10.1093/jxb/eru072
92462	comp417362_c0_seq1	ScTid1	1R, 4R	1R	100.441	Sce_Assembly03_c2602	GCJW01038341.1	Lo7_v2_contig_517217		EMT18537	TRIUR3_05802-T1	AK250942.1	Bradi1g07160.1	Os11G0247300	100	66	Twisted dwarf 1	Tid1	Morphological trait	Culm leaf	Cell division and expansion. Twisted growth. Microtuble arrangement.	10.1266/ggs.84.209
92673	comp419175_c0_seq1	ScBc7(t)				Sce_Assembly03_c322	GCJW01008601.1	Lo7_v2_contig_1359433	Sc3Loc00271201.2	EMT23140	TRIUR3_20486-T1	AK365079.1	Bradi2g49912.1	Os01G0750300	88.24	51	brittle culm 7(t)	Bc7(t)	Morphological trait	Culm leaf	Brittle culm. Cellulose contents in culm.	10.1016/S1673-8527(07)60115-5
97215	comp470886_c0_seq1	Scbc14	4R, 6R	6R	50.0357	Sce_Assembly03_c10123	GCJW01014740.1	Lo7_v2_contig_67274	Sc6Loc02014914.4	EMT14410	TRIUR3_17976-T1	AK251297.1	Bradi3g48680.1	Os02G0614100	97.06	68	brittle culm14	bc14	Morphological trait	Culm leaf	Brittle culm. Cell wall biosynthesis	10.1073/pnas.1016144108
98607	comp504482_c0_seq1	ScLTG1	5R	5R	129.405	Sce_Assembly03_c12760	GCJW01010428.1	Lo7_v2_contig_1355937	Sc5Loc00243505.2	EMT18987	TRIUR3_10555-T1		Bradi3g28720.1	Os02G0622100	94.12	51	Low Temperature Growth 1	LTG1	Morphological trait	Culm leaf	tiller number at heading stage, yield	10.1111/tpj.12487
99574	comp577908_c0_seq1	Scbc6	1R, 6R			Sce_Assembly03_c177	GCJW01008328.1	Lo7_v2_contig_156818	Sc6Loc00790387.1	EMT03676	TRIUR3_02601-T1	AK357056.1	Bradi2g34240.1	Os09G0422500	78.69	61	brittle culm 6	bc6	Morphological trait	Culm leaf	Brittle culm. cellulose synthesis in secondary cell walls.	10.1093/jxb/erq395
100620	noHitAssembly_c700_g1_i1	ScGSR1		4R	73.7933	Sce_Assembly03_c16536	GCJW01026576.1	Lo7_v2_contig_1360640	Sc4Loc00280570.1	EMT22883	TRIUR3_28594-T1	AK358265.1	Bradi1g43850.1	Os06G0266800	88.52	61	gibberellin-stimulated protein1	OsGSR1	Morphological trait	Culm leaf	Dwarfism. Primary root elongation. Leaf angle. Fertility. Brassinosteroid homeostasis. Gibberellin sensitivity.	10.1111/j.1365-313X.2008.03707.x
100640	noHitAssembly_c724_g1_i1	ScLC1					GCJW01027747.1	Lo7_v2_contig_62920	Sc1Loc01965051.1				Bradi2g20740.1	Os01G0785400	88.73	71	LEAF INCLINATION1	LC1	Morphological trait	Culm leaf	Leaf angle.	10.1093/mp/sss064
100751	noHitAssembly_c871_g1_i1	ScMADS55	6R	4R	84.1917	Sce_Assembly03_c12998	GCJW01016449.1	Lo7_v2_contig_126308	Sc4Loc00082917.3		TRIUR3_03219-T1	AK356695.1	Bradi1g45807.1	Os06G0217300	83.33	48	OsMADS55	OsMADS55	Morphological trait	Culm leaf	Dwarfism. Leaf angle. Brassinosteroid sensitivity.	10.1111/j.1365-313X.2008.03406.x
100854	noHitAssembly_c1029_g1_i1	Scspl28*	3R	3R	76.9152	Sce_Assembly03_c34341	GCJW01012538.1	Lo7_v2_contig_5283		EMT15970	TRIUR3_17184-T1	AK253035.1	Bradi2g18010.1	Os01G0703600	96.72	61	spotted leaf28	spl28*	Morphological trait	Culm leaf	Spotted leaf. Bacterial blight and blast resistance. Chlorophyll content. Soluble protein content. Photosystem II efficiency. Concentrations of reactive oxygen species, phytoalexin, callose, and autofluorescent phenolic compounds.	10.1111/j.1469-8137.2009.03047.x
101782	noHitAssembly_c2273_g1_i1	Scd17	2R				GCJW01030015.1	Lo7_v2_contig_144310		EMT18787			Bradi5g17657.1	Os04G0550600	78.72	47	dwarf 17	d17	Morphological trait	Culm leaf	Tillering dwarf. Tiller bud outgrowth. Strigolactone biosynthesis.	10.1038/nature07272
101890	noHitAssembly_c2432_g1_i1	ScWLP1	5R	3R	84.4687	Sce_Assembly03_c35090	GCJW01017857.1	Lo7_v2_contig_6586	Sc3Loc02001397.1	EMT32850	TRIUR3_30509-T1	AK250815.1	Bradi2g49850.1	Os01G0749200	95	60	white leaf and panicles 1	WLP1	Morphological trait	Culm leaf	chloroplast development, thermo-sensitivity albino phenotype	10.1007/s11103-013-0134-0
102468	noHitAssembly_c3202_g1_i1	ScGSR1												Os06G0266800	80.6	67	gibberellin-stimulated protein1	OsGSR1	Morphological trait	Culm leaf	Dwarfism. Primary root elongation. Leaf angle. Fertility. Brassinosteroid homeostasis. Gibberellin sensitivity.	10.1111/j.1365-313X.2008.03707.x
103480	noHitAssembly_c4598_g1_i1	Sccwa1/bc1				Sce_Assembly03_c11471	GCJW01024866.1	Lo7_v2_contig_4125	Sc5Loc01797914.1	EMT05391	TRIUR3_34464-T1	AK251734.1	Bradi1g59880.1	Os03G0416200	95.38	65	cell wall architecture 1/brittle culm 1	cwa1/bc1	Morphological trait	Culm leaf	Brittle culm. Secondary cell wall synthesis.	10.1007/s00425-010-1171-4
103555	noHitAssembly_c4715_g1_i1	Scwsl2					GCJW01010780.1	Lo7_v2_contig_2874627	Sc5Loc01487783.2	EMT23422	TRIUR3_23006-T1	AK371761.1	Bradi4g30750.1	Os09G0426800	86	100	Wax crystal-sparse leaf2	wsl2	Morphological trait	Culm leaf	Synthesis of leaf cuticular wax. Drought tolerance. Cuticle permeability.	10.1007/s00425-011-1481-1
104666	noHitAssembly_c6169_g1_i3	ScIAA1	1R			Sce_Assembly03_c20591	GCJW01015608.1	Lo7_v2_contig_2880599	Sc3Loc01523032.1	EMT10936	TRIUR3_08262-T1	AK250612.1	Bradi2g04910.1	Os01G0178500	84.91	53	IAA1	OsIAA1	Morphological trait	Culm leaf	Dwarfism. Leaf angle. Root length.	10.1007/s11103-009-9474-1
104844	noHitAssembly_c6428_g1_i1	Scygl7											Bradi1g04300.1	Os03G0811100	87.5	48	yellow-green leaf 7	ygl7	Morphological trait	Culm leaf	yellow-green leaf by a base mutation of the magnesium chelatase subunit D	10.1371/journal.pone.0099564
105653	noHitAssembly_c7612_g1_i1	ScLRK1	2R			Sce_Assembly03_c16513	GCJW01008693.1	Lo7_v2_contig_263294		EMT21082	TRIUR3_31066-T1	AK371014.1	Bradi1g59360.1	Os02G0154200	81.08	37	Leucine-rich repeat receptor-like kinase 1	LRK1	Morphological trait	Culm leaf	Internode elongation. Regulation of gibberellin biosynthesis.	10.1007/s10529-012-1054-9
105842	noHitAssembly_c7875_g1_i1	Scbc12	5R	5R	57.4176	Sce_Assembly03_c223	GCJW01024300.1	Lo7_v2_contig_1379668		EMT29929	TRIUR3_25055-T1	AK249439.1	Bradi4g08420.1	Os09G0114500	95.65	69	brittle culm 12	bc12	Morphological trait	Culm leaf	Brittle culm. Dwarfism.	10.1111/j.1365-313X.2010.04238.x
106355	noHitAssembly_c8641_g1_i1	ScPHI-1					GCJW01016381.1	Lo7_v2_contig_151838	Sc0Loc00741035.1			AK364063.1	Bradi3g58620.1	Os02G0757100	92.77	83	phosphate-induced protein 1	OsPHI-1	Morphological trait	Culm leaf	cell size and number in culm (increased number of smaller parenchyma cells)	10.1093/pcp/pcu023
106644	noHitAssembly_c9094_g1_i1	ScWLP1											Bradi2g49850.1	Os01G0749200	80.65	62	white leaf and panicles 1	WLP1	Morphological trait	Culm leaf	chloroplast development, thermo-sensitivity albino phenotype	10.1007/s11103-013-0134-0
106738	noHitAssembly_c9220_g1_i1	Scd11		2R	75.7711	Sce_Assembly03_c96947	GCJW01012090.1	Lo7_v2_contig_2869793	Sc2Loc01445541.2	EMT24859	TRIUR3_23488-T1	AK371371.1	Bradi5g12990.2	Os04G0469800	91.84	49	dwarf11	d11	Morphological trait	Culm leaf	Dwarfism. Skotomorphogenesis. Grain size. Brassinosteroid biosynthesis.	10.1105/tpc.104.024950
106829	noHitAssembly_c9354_g1_i1	ScWRKY42	2R, 5R				GCJW01016887.1	Lo7_v2_contig_1366561	Sc2Loc00321454.3	EMT22054	TRIUR3_28409-T1	AK365947.1	Bradi5g04817.1	Os02G0462800	86.57	67	WRKY gene 42	OsWRKY42	Morphological trait	Culm leaf	promotion of leaf senescence through ROS accumulation, plant death	10.14348/molcells.2014.0128
107632	noHitAssembly_c10402_g1_i1	Sclc2	6R	6R	49.2357	Sce_Assembly03_c692	GCJW01009278.1	Lo7_v2_contig_2870345	Sc6Loc01451410.1	EMT25565	TRIUR3_34708-T1	AK248478.1	Bradi3g04140.2	Os02G0152500	83.67	49	leaf inclinationã€€2	lc2	Morphological trait	Culm leaf	Leaf angle. Cell division in lamina joint.	10.1038/cr.2010.109
107668	noHitAssembly_c10450_g1_i1	ScCesA7	1R			Sce_Assembly03_c15209	GCJW01038268.1	Lo7_v2_contig_69854	Sc1Loc02038006.3	EMT11949	TRIUR3_10868-T1	AK365971.1	Bradi3g28350.1	Os10G0467800	93.13	131	cellulose synthase catalytic subunit A7	OsCesA7	Morphological trait	Culm leaf	Brittle culm. Secondary cell wall synthesis.	10.1104/pp.103.022442
107937	noHitAssembly_c10761_g1_i1	ScBAK1				Sce_Assembly03_c68643	GCJW01010991.1	Lo7_v2_contig_2871877	Sc7Loc01465861.6	EMT31112	TRIUR3_31317-T1	AK374641.1	Bradi3g15660.1	Os08G0174700	93.26	89	-	OsBAK1	Morphological trait	Culm leaf	Internode elongation. Leaf angle. Brassinosteroid sensitivity.	10.1111/j.1467-7652.2009.00444.x
107979	noHitAssembly_c10817_g1_i1	Scrcn1				Sce_Assembly03_c28676	GCJW01028481.1	Lo7_v2_contig_1347713	Sc7Loc00171949.1	EMT08074	TRIUR3_32280-T1	AK251608.1	Bradi1g66120.1	Os03G0281900	84.52	84	reduced culm number 1	rcn1	Morphological trait	Culm leaf	Tillering bud outgrowth.	10.1111/j.1469-8137.2008.02724.x
108819	noHitAssembly_c11853_g1_i1	Sccslf6		7R	70.4869	Sce_Assembly03_c3689	GCJW01008512.1	Lo7_v2_contig_145045	Sc7Loc00625558.2	EMT27044	TRIUR3_13683-T1	AK365097.1	Bradi3g16307.1	Os08G0160500	96.1	77	Cellulose synthase-like F 6	cslf6	Morphological trait	Culm leaf	Brittle culm. Culm mechanical strength. Culm size. Mixed-linkage glucan content.	10.1104/pp.112.195495
108920	noHitAssembly_c11971_g1_i1	Scepsps	4R			Sce_Assembly03_c4130	GCJW01029185.1	Lo7_v2_contig_6269		EMT02861	TRIUR3_25169-T1	AK377052.1	Bradi1g51660.1	Os06G0133900	95.4	87	5-enolpyruvoylshikimate-3-phosphate (EPSP) synthase	epsps	Physiological trait	Culm leaf	production of tiller	10.1111/nph.12428
109049	noHitAssembly_c12111_g1_i1	ScRAA1					GCJW01019825.1	Lo7_v2_contig_1363739	Sc3Loc00302497.2	EMT29206	TRIUR3_02177-T1	AK374719.1	Bradi2g59820.1	Os01G0257300	75.76	33	Root Architecture Associated 1	OsRAA1	Morphological trait	Culm leaf	Leaf length. Filament length. Root length. Crown root development. Root gravitropism.	10.1104/pp.104.041996
109079	noHitAssembly_c12147_g1_i1	Scgh1	5R				GCJW01018471.1	Lo7_v2_contig_1372344	Sc5Loc00355675.1			AK374952.1	Bradi1g03840.1	Os03G0819600	88.51	87	gold hull and internode 1	gh1	Morphological trait	Culm leaf	Flavonoid content. Seed color. Internode color.	10.1007/s00425-012-1598-x
109504	noHitAssembly_c12627_g1_i1	ScIRX10		3R	137.714	Sce_Assembly03_c35693	GCJW01012230.1	Lo7_v2_contig_1351692	Sc3Loc00207621.3	EMT03544	TRIUR3_25728-T1	AK366860.1	Bradi2g59410.1	Os01G0926700	94	150	-	OsIRX10	Morphological trait	Culm leaf	Cellulose content.	10.1093/mp/sss135
110153	noHitAssembly_c13306_g1_i1	ScABCB14	2R	2R	74.9898		GCJW01008239.1	Lo7_v2_contig_2868420	Sc2Loc01430777.2	EMT32511	TRIUR3_16643-T1	AK374771.1	Bradi5g12307.1	Os04G0459000	92.38	105	ATP Binding cassette B subgroup member 14	OsABCB14	Physiological trait	Culm leaf	auxin influx transporter involved in Fe homeostasis,	10.1111/tpj.12544
110361	noHitAssembly_c13510_g1_i1	Scbc6	1R, 5R			Sce_Assembly03_c34318	GCJW01008590.1	Lo7_v2_contig_1349783		EMT30130		AK354564.1	Bradi4g30540.1	Os09G0422500	91.36	81	brittle culm 6	bc6	Morphological trait	Culm leaf	Brittle culm. cellulose synthesis in secondary cell walls.	10.1093/jxb/erq395
112209	noHitAssembly_c15367_g1_i1	Scd89	1R, 6R			Sce_Assembly03_c34861	GCJW01013911.1	Lo7_v2_contig_1392713	Sc5Loc01218674.5			AK249881.1	Bradi2g60350.1	Os05G0333200	81.67	60	dwarf 89	d89	Morphological trait	Culm leaf	abnormal leaf blade, dark-green leaves, internode length,	10.1007/s10681-014-1071-y
115496	noHitAssembly_c18871_g1_i1	ScSRL1				Sce_Assembly03_c7646	GCJW01013062.1	Lo7_v2_contig_1349207	Sc2Loc00186015.3	EMT03900		AK372077.1	Bradi1g59710.1	Os07G0102300	87.5	48	SEMI-ROLLED LEAF1	SRL1	Morphological trait	Culm leaf	Lolled leaf. Bulliform cell formation.	10.1104/pp.112.199968
115963	noHitAssembly_c19374_g1_i1	ScTid1	1R, 2R			Sce_Assembly03_c2310	GCJW01012123.1	Lo7_v2_contig_1375366	Sc2Loc01459882.2	EMT26472	TRIUR3_10140-T1	AK251045.1	Bradi1g23770.1	Os11G0247300	75	68	Twisted dwarf 1	Tid1	Morphological trait	Culm leaf	Cell division and expansion. Twisted growth. Microtuble arrangement.	10.1266/ggs.84.209
116850	noHitAssembly_c20311_g1_i1	ScEXPA8					GCJW01017469.1	Lo7_v2_contig_144407	Sc3Loc00606482.1	EMT17898		AK376111.1	Bradi2g08760.1	Os01G0248900	82.05	78	a-expansin gene 8	OsEXPA8	Morphological trait	Culm leaf	Root development. Plant height. Leaf size.	10.1371/journal.pone.0075997
117180	noHitAssembly_c20649_g1_i1	Scnrl1		2R	65.4901		GCJW01028155.1	Lo7_v2_contig_2871612		EMT19566			Bradi3g22345.1	Os12G0555600	82.22	45	NARROW AND ROLLED LEAF 1	nrl1	Morphological trait	Culm leaf	Narrowed and rolled leaf. Dwarfism. Tillering. Fertility.	10.1007/s00425-010-1180-3
118313	noHitAssembly_c21856_g1_i1	ScH15	2R			Sce_Assembly03_c22901	GCJW01014031.1	Lo7_v2_contig_384410	Sc2Loc01756700.1	EMT23454			Bradi1g57607.1	Os07G0129700	98.7	77	Oryza sativa homeobox 15	OSH15	Morphological trait	Culm leaf	Shoot organization. Leaf morphology.	10.1006/dbio.2000.9624
120183	noHitAssembly_c23834_g1_i1	ScBAK1	6R	6R	50.0357	Sce_Assembly03_c3890	GCJW01009754.1	Lo7_v2_contig_1346682		EMT33739		AK252995.1		Os08G0174700	76.79	56	-	OsBAK1	Morphological trait	Culm leaf	Internode elongation. Leaf angle. Brassinosteroid sensitivity.	10.1111/j.1467-7652.2009.00444.x
122567	noHitAssembly_c26376_g1_i1	Scfc1	2R	2R	88.8997		GCJW01015573.1	Lo7_v2_contig_1372119		EMT21978	TRIUR3_07677-T1	AK355314.1	Bradi5g21550.1	Os04G0612700	79.12	91	flexible culm 1	fc1	Morphological trait	Culm leaf	Brittle culm. Culm mechanical strength. Lignin biosynthesis.	10.1007/s11103-008-9448-8
122585	noHitAssembly_c26394_g1_i1	ScTid1		5R	125.42	Sce_Assembly03_c3935	GCJW01013548.1	Lo7_v2_contig_3182	Sc5Loc01673759.5		TRIUR3_05431-T1	AK251810.1	Bradi1g07160.1	Os11G0247300	98.36	61	Twisted dwarf 1	Tid1	Morphological trait	Culm leaf	Cell division and expansion. Twisted growth. Microtuble arrangement.	10.1266/ggs.84.209
124701	noHitAssembly_c28646_g1_i1	ScGH3-2				Sce_Assembly03_c54989	GCJW01025438.1	Lo7_v2_contig_127951	Sc3Loc00102074.1	EMT18426	TRIUR3_10181-T1	AK368147.1	Bradi2g50840.1	Os01G0764800	92.86	56	OsGH3-2	OsGH3-2	Morphological trait	Culm leaf	Dwarfism. Tillering. Leaf size. Crown root development. Root hair development. Cold and drought tolerance.	10.1093/jxb/ers300
125938	noHitAssembly_c29958_g1_i1	ScBAK1	1R, 6R			Sce_Assembly03_c22255	GCJW01010158.1	Lo7_v2_contig_1351973		EMT26123	TRIUR3_29420-T1	AK372118.1	Bradi5g12227.1	Os08G0174700	85.71	49	-	OsBAK1	Morphological trait	Culm leaf	Internode elongation. Leaf angle. Brassinosteroid sensitivity.	10.1111/j.1467-7652.2009.00444.x
126204	noHitAssembly_c30232_g1_i1	ScBAK1				Sce_Assembly03_c23304	GCJW01010991.1	Lo7_v2_contig_2871877	Sc7Loc01465861.6	EMT31112	TRIUR3_31317-T1	AK374641.1	Bradi3g15660.1	Os08G0174700	100	92	-	OsBAK1	Morphological trait	Culm leaf	Internode elongation. Leaf angle. Brassinosteroid sensitivity.	10.1111/j.1467-7652.2009.00444.x
126336	noHitAssembly_c30367_g1_i1	Sccwa1/bc1		2R	69.8524		GCJW01013108.1	Lo7_v2_contig_1346126		EMT09067	TRIUR3_01700-T1	AK374058.1	Bradi1g59880.1	Os03G0416200	84.93	73	cell wall architecture 1/brittle culm 1	cwa1/bc1	Morphological trait	Culm leaf	Brittle culm. Secondary cell wall synthesis.	10.1007/s00425-010-1171-4
130379	noHitAssembly_c34683_g1_i1	Sccl7(t)	2R	2R	69.4556	Sce_Assembly03_c291	GCJW01024091.1	Lo7_v2_contig_165222				AK361285.1	Bradi1g20840.1	Os07G0616000	89.29	56	cleistogamy gene	cl7(t)	Morphological trait	Culm leaf	shorter leaves, smaller angle between leaves and stem (leaf posture erect), wide diameter of the uppermost nodes, increase mechanical strength of the mature uppermost internodes	10.1093/jxb/eru074
131770	noHitAssembly_c36145_g1_i1	ScGH3-2	2R				GCJW01011654.1	Lo7_v2_contig_127399		EMT07798	TRIUR3_10988-T1	AK363938.1	Bradi1g22830.1	Os01G0764800	80	65	OsGH3-2	OsGH3-2	Morphological trait	Culm leaf	Dwarfism. Tillering. Leaf size. Crown root development. Root hair development. Cold and drought tolerance.	10.1093/jxb/ers300
133338	noHitAssembly_c37820_g1_i1	Sccslf6		7R	70.4869	Sce_Assembly03_c3689	GCJW01008512.1	Lo7_v2_contig_145045	Sc7Loc00625558.2	EMT27044	TRIUR3_13683-T1	AK365097.1	Bradi3g16307.1	Os08G0160500	86	50	Cellulose synthase-like F 6	cslf6	Morphological trait	Culm leaf	Brittle culm. Culm mechanical strength. Culm size. Mixed-linkage glucan content.	10.1104/pp.112.195495
134541	noHitAssembly_c39115_g1_i1	Scdl	7R			Sce_Assembly03_c17657	GCJW01017959.1	Lo7_v2_contig_2868916	Sc7Loc01436235.2	EMT28826	TRIUR3_31693-T1	AK373704.1	Bradi1g69900.2	Os03G0215200	80.77	52	DROOPING LEAF	dl	Morphological trait	Culm leaf	Drooping leaf.Midrib development. Carpel identity.	10.1105/tpc.018044
137473	noHitAssembly_c42216_g1_i1	ScCga1	6R			Sce_Assembly03_c14540	GCJW01022098.1	Lo7_v2_contig_2877858	Sc6Loc01508928.1	EMT23948	TRIUR3_13697-T1	AK360760.1	Bradi3g08240.2	Os02G0220400	80.43	46	CYTOKININRESPONSIVE GATA TRANSCRIPTION FACTOR1	Cga1	Morphological trait	Culm leaf	Dwarfism. Tillering. Chlorophyll content. Grain filling rate.	10.1104/pp.113.217265
137527	noHitAssembly_c42273_g1_i1	ScRFL	3R, 5R					Lo7_v2_contig_125759	Sc2Loc00076314.1	EMT27095			Bradi5g20340.1	Os04G0598300	96.15	78	Rice FLO-LFY homolog	RFL	Morphological trait	Culm leaf	Flowering time. Tiller growth. Panicle branching.	10.1073/pnas.0709059105
137973	noHitAssembly_c42765_g1_i1	Scd27				Sce_Assembly03_c25605	GCJW01037249.1	Lo7_v2_contig_1367557		EMT30070		AK358967.1	Bradi4g14990.1	Os11G0587000	86.44	59	dwarf 27	d27	Morphological trait	Culm leaf	Tillering dwarf. Strigolactone biosynthesis. Auxin transport.	10.1105/tpc.109.065987
138016	noHitAssembly_c42808_g1_i1	Scbc12	5R				GCJW01024300.1	Lo7_v2_contig_2868809		EMT29930	TRIUR3_25055-T1	AK249439.1	Bradi4g08420.1	Os09G0114500	88.37	43	brittle culm 12	bc12	Morphological trait	Culm leaf	Brittle culm. Dwarfism.	10.1111/j.1365-313X.2010.04238.x
139008	noHitAssembly_c43852_g1_i1	ScJMJ703	3R, 4R			Sce_Assembly03_c43257	GCJW01008622.1	Lo7_v2_contig_1375815	Sc1Loc00374585.3	EMT12960	TRIUR3_34456-T1	AK358763.1	Bradi2g31107.1	Os05G0196500	79.49	78	Jumonji C domain-containing protein 703	JMJ703	Morphological trait	Culm leaf	Dwarfism. Panicle size. Grain size. Leaf angle.	10.1073/pnas.1217020110
139892	noHitAssembly_c44791_g1_i1	Scbc1l4	5R	5R	118.58	Sce_Assembly03_c849	GCJW01013195.1	Lo7_v2_contig_1368110	Sc5Loc00331104.4	EMT31496	TRIUR3_14619-T1	AK253021.1		Os05G0386800	75.76	66	BRITTLE CULM1-like 4	osbc1l4	Morphological trait	Culm leaf	Brittle culm. Culm mechanical strength.	10.1007/s11103-009-9537-3
140227	noHitAssembly_c45138_g1_i1	ScBAK1	7R			Sce_Assembly03_c15030	GCJW01010991.1	Lo7_v2_contig_2871877	Sc7Loc01465861.6	EMT31112	TRIUR3_31317-T1	AK374641.1	Bradi5g12227.1	Os08G0174700	96.67	60	-	OsBAK1	Morphological trait	Culm leaf	Internode elongation. Leaf angle. Brassinosteroid sensitivity.	10.1111/j.1467-7652.2009.00444.x
141940	noHitAssembly_c46958_g1_i1	Scylc1	5R			Sce_Assembly03_c10962	GCJW01026354.1	Lo7_v2_contig_63916	Sc5Loc01978283.2	EMT09733	TRIUR3_12989-T1	AK357850.1	Bradi3g35900.3	Os09G0380200	75.93	54	Young Leaf Chlorosis 1	ylc1	Morphological trait	Culm leaf	Chlorophyll and lutein content. Chlorosis during young stage.	10.1007/s00425-012-1756-1
142195	noHitAssembly_c47238_g1_i1	ScSDG714	3R, 4R, 6R, 7R			Sce_Assembly03_c43126	GCJW01024169.1	Lo7_v2_contig_362675		EMT28609	TRIUR3_02327-T1	AK369920.1	Bradi2g59430.1	Os01G0927000	84.75	59	SET Domain Group Protein714	SDG714	Morphological trait	Culm leaf	Glabrous. DNA methylation.	10.1105/tpc.106.048124
143499	noHitAssembly_Contig682	ScH15	4R	5R	124.627	Sce_Assembly03_c12535	GCJW01021860.1	Lo7_v2_contig_63430	Sc5Loc01971953.2	EMT25342	TRIUR3_30866-T1	AK373181.1	Bradi1g07247.1	Os07G0129700	90.7	43	Oryza sativa homeobox 15	OSH15	Morphological trait	Culm leaf	Shoot organization. Leaf morphology.	10.1006/dbio.2000.9624
143635	noHitAssembly_Contig818	ScWRKY42	2R	2R	92.4908	Sce_Assembly03_c28741	GCJW01016976.1	Lo7_v2_contig_1348566		EMT29238	TRIUR3_21369-T1	AK371958.1	Bradi5g20700.1	Os02G0462800	82.61	69	WRKY gene 42	OsWRKY42	Morphological trait	Culm leaf	promotion of leaf senescence through ROS accumulation, plant death	10.14348/molcells.2014.0128
3362	comp4151_c0_seq1	ScHsp23.7	1R, 4R, 5R, 6R			Sce_Assembly03_c4857	GCJW01009955.1	Lo7_v2_contig_2877728	Sc6Loc01744756.3	EMT07406	TRIUR3_10439-T1	AK248869.1	Bradi4g04220.1	Os12G0569700	84.48	58	OsHsp23.7	OsHsp23.7	Resistance or Tolerance	Drought tolerance	Drought and salinity tolerance. Sensitivity to mannitol and salt during germination stage.	10.1016/j.jplph.2011.12.014
5407	comp6755_c0_seq1	ScDro1	5R	5R	60.5956	Sce_Assembly03_c116040	GCJW01018348.1	Lo7_v2_contig_1355780	Sc5Loc00242343.1	EMT28023	TRIUR3_20000-T1		Bradi4g31290.2	Os09G0439800	92.06	63	DEEPER ROOTING 1	Dro1	Resistance or Tolerance	Drought tolerance	Root growth angle. Drought avoidance	10.1038/ng.2725
6355	comp7918_c0_seq1	Scgl1-2	6R				GCJW01010691.1	Lo7_v2_contig_126559		EMT23422	TRIUR3_23006-T1	AK353820.1	Bradi3g05880.1	Os02G0178800	90.24	41	Glossy 1	osgl1-2	Resistance or Tolerance	Drought tolerance	Leaf wax crystallization. Formation of cuticular layer. Drought tolerance.	10.1007/s11103-009-9483-0
7923	comp9865_c1_seq1	ScCAF1G	5R			Sce_Assembly03_c26326	GCJW01017431.1		Sc7Loc01923625.1	EMT15436		AK369275.1	Bradi4g30330.1	Os09G0416800	89.94	159	rice carbon catabolite repressor 4(CCR4)-associated factor 1G	OsCAF1G	Resistance or Tolerance	Drought tolerance	drought tolerance	10.1007/s11103-014-0196-7
9042	comp11198_c0_seq1	ScAP37	3R			Sce_Assembly03_c18412	GCJW01017905.1	Lo7_v2_contig_1353505				AK362124.1	Bradi2g52370.1	Os01G0797600	81.67	60	AP2 domain37	AP37	Resistance or Tolerance	Drought tolerance	Grain yield under drought conditions.	10.1104/pp.109.137554
10229	comp12570_c0_seq1	ScHsp17.0	3R, 4R, 5R			Sce_Assembly03_c38390	GCJW01020120.1	Lo7_v2_contig_1400768	Sc0Loc00132235.1	EMT29242	TRIUR3_03549-T1	AK252757.1	Bradi2g02410.1	Os01G0136200	83.64	55	OsHsp17.0	OsHsp17.0	Resistance or Tolerance	Drought tolerance	Drought and salinity tolerance. Sensitivity to mannitol and salt during germination stage.	10.1016/j.jplph.2011.12.014
11442	comp14004_c0_seq1	ScCDPK7	2R	2R	98.6355	Sce_Assembly03_c4348	GCJW01010314.1	Lo7_v2_contig_60718	Sc2Loc01932922.3	EMT18908	TRIUR3_01836-T1	AK362157.1	Bradi5g19430.1	Os04G0584600	93.1	58	calcium-dependent protein kinase 7	OsCDPK7	Resistance or Tolerance	Drought tolerance	Drought and salinity tolerance.	10.1046/j.1365-313x.2000.00787.x
12792	comp15678_c0_seq1	ScCPK4	6R	6R	18.6603	Sce_Assembly03_c3663	GCJW01011593.1	Lo7_v2_contig_5978		EMT18041	TRIUR3_01149-T1	AK372866.1	Bradi3g02600.2	Os02G0126400	96.34	82	Ca2+-dependent protein kinase 4	OsCPK4	Resistance or Tolerance	Drought tolerance	protection of cellular membrane from drought stress	10.1104/pp.113.230268
16121	comp18848_c0_seq1	ScAlba1	2R			Sce_Assembly03_c12954	GCJW01019524.1	Lo7_v2_contig_65841		EMT03371		AK251932.1	Bradi1g36700.1	Os01G0173100	86.81	91	alba protein 1	OsAlba1	Resistance or Tolerance	Drought tolerance	ABA-dependent osmotic and hyper-osmotic stress response	10.1016/j.phytochem.2014.01.015
20962	comp23164_c0_seq1	ScZFP182	5R			Sce_Assembly03_c114483	GCJW01019967.1	Lo7_v2_contig_358473	Sc5Loc01724037.4	EMT31999	TRIUR3_01058-T1	AK253045.1		Os03G0820300	83.33	42	zinc finger protein182	ZFP182	Resistance or Tolerance	Drought tolerance	Cold, drought and salinity tolerance.	10.1007/s11103-012-9955-5
22698	comp24594_c0_seq1	ScDREB1E	2R					Lo7_v2_contig_127441	Sc2Loc00096548.2			AK375953.1		Os04G0572400	74.58	59	Dehydration-Responsive Element Binding transcription factor1E	OsDREB1E	Resistance or Tolerance	Drought tolerance	Drought tolerance.	10.1007/s10529-008-9811-5
24752	comp26165_c0_seq1	ScOAT	5R	5R	112.121	Sce_Assembly03_c2648	GCJW01024822.1	Lo7_v2_contig_2873116		EMT31668	TRIUR3_12086-T1		Bradi1g13827.1	Os03G0643300	85.45	110	Ornithine ?-aminotransferase	OsOAT	Resistance or Tolerance	Drought tolerance	Drought and osmotic stress tolerance.	10.1016/j.plantsci.2012.09.002
24968	comp26333_c0_seq1	ScCDPK7	2R, 6R	2R	98.6355	Sce_Assembly03_c4348	GCJW01010314.1	Lo7_v2_contig_60718	Sc6Loc01508496.4	EMT18908	TRIUR3_01836-T1	AK358395.1	Bradi5g19430.1	Os04G0584600	97.17	106	calcium-dependent protein kinase 7	OsCDPK7	Resistance or Tolerance	Drought tolerance	Drought and salinity tolerance.	10.1046/j.1365-313x.2000.00787.x
25000	comp26358_c0_seq1	ScUIP1	6R	6R	99.0282	Sce_Assembly03_c34846	GCJW01019016.1	Lo7_v2_contig_2877883	Sc6Loc01509072.2	EMT31540	TRIUR3_23031-T1	AK251025.1	Bradi3g55440.5	Os02G0818000	80	100	30-UTR-interacting protein 1	UIP1	Resistance or Tolerance	Drought tolerance	Drought tolerance.	10.1007/s11816-012-0239-y
25235	comp26538_c0_seq1	Scdsm3	1R, 2R, 3R, 4R, 5R, 6R, 7R			Sce_Assembly03_c6802	GCJW01024418.1	Lo7_v2_contig_2424	Sc7Loc01275686.2			AK357298.1	Bradi3g21470.1	Os03G0230500	76.09	46	drought- and salt-hypersensitive mutant 3	dsm3	Resistance or Tolerance	Drought tolerance	Drought and salinity tolerance. Fertility. Root growth.	10.1007/s11103-011-9830-9
25256	comp26557_c0_seq1	ScOAT	1R, 5R	5R	112.121	Sce_Assembly03_c2648	GCJW01024822.1	Lo7_v2_contig_2873116		EMT31668	TRIUR3_12086-T1	AK354276.1	Bradi1g13827.1	Os03G0643300	91.43	140	Ornithine ?-aminotransferase	OsOAT	Resistance or Tolerance	Drought tolerance	Drought and osmotic stress tolerance.	10.1016/j.plantsci.2012.09.002
28969	comp29335_c0_seq1	Scwdl1	1R, 4R	4R	71.0279	Sce_Assembly03_c4828	GCJW01022130.1	Lo7_v2_contig_1367800	Sc4Loc00329249.1	EMT30262	TRIUR3_28893-T1	AK363775.1	Bradi1g74310.1	Os11G0708400	88.43	121	Wilted Dwarf and Lethal 1	wdl1	Resistance or Tolerance	Drought tolerance	Cuticle formation. Drought tolerance.	10.1007/s11103-010-9656-x
29921	comp29978_c0_seq1	ScABCG31	3R	3R	72.1687	Sce_Assembly03_c92	GCJW01008161.1	Lo7_v2_contig_565329	Sc3Loc01897923.1	EMT13128	TRIUR3_34737-T1		Bradi2g04847.1	Os01G0177900	90.27	113	ATP-binding cassette subfamily G 31	OsABCG31	Resistance or Tolerance	Drought tolerance	Leaf water conservation.	10.1073/pnas.1108444108
30724	comp30518_c0_seq1	ScAlba1	3R			Sce_Assembly03_c15424	GCJW01019350.1	Lo7_v2_contig_1345695	Sc3Loc00151788.1	EMT11085	TRIUR3_16165-T1	AK369216.1	Bradi2g04560.1	Os01G0173100	94.62	93	alba protein 1	OsAlba1	Resistance or Tolerance	Drought tolerance	ABA-dependent osmotic and hyper-osmotic stress response	10.1016/j.phytochem.2014.01.015
33857	comp32617_c0_seq1	ScSKIPa	6R			Sce_Assembly03_c2081	GCJW01010383.1	Lo7_v2_contig_143476		EMT26240	TRIUR3_18748-T1		Bradi3g58310.2	Os02G0759800	89.23	65	Ski-interacting protein a	OsSKIPa	Resistance or Tolerance	Drought tolerance	ABA, drought, mannitol and salinity tolerance.	10.1073/pnas.0901940106
34049	comp32726_c0_seq1	ScbZIP72	5R	5R	75.5426	Sce_Assembly03_c16228	GCJW01021618.1	Lo7_v2_contig_1361224	Sc5Loc00284820.2	EMT03076	TRIUR3_26781-T1	AK371351.1	Bradi4g32090.1	Os09G0456200	82.46	57	basic leucine zipper72	OsbZIP72	Resistance or Tolerance	Drought tolerance	Drought tolerance. ABA sensitivity.	10.1007/s00425-008-0857-3
34756	comp33166_c0_seq1	Scdsm3	4R	4R	62.9385	Sce_Assembly03_c7395	GCJW01025984.1	Lo7_v2_contig_1358950	Sc4Loc00267540.4	EMT18536	TRIUR3_05805-T1		Bradi1g10140.1	Os03G0230500	76	50	drought- and salt-hypersensitive mutant 3	dsm3	Resistance or Tolerance	Drought tolerance	Drought and salinity tolerance. Fertility. Root growth.	10.1007/s11103-011-9830-9
35663	comp33754_c0_seq1	ScRWC3	6R			Sce_Assembly03_c40883	GCJW01022115.1	Lo7_v2_contig_267574		EMT27606	TRIUR3_17495-T1	AK251251.1	Bradi3g56020.1	Os02G0823100	89.47	57	Rice water channel 3	RWC3	Resistance or Tolerance	Drought tolerance	Drought tolerance.	10.1093/pcp/pch058
37117	comp34629_c0_seq1	ScAM1	1R, 2R, 4R	2R	167.44	Sce_Assembly03_c242	GCJW01008225.1	Lo7_v2_contig_2871194	Sc2Loc01459686.1	EMT01065	TRIUR3_18189-T1	AK358470.1	Bradi5g26820.1	Os04G0682800	87.5	48	Albino midrib 1	AM1	Resistance or Tolerance	Drought tolerance	stomatal closure conferring the drought tolerance	10.1007/s00299-014-1639-y
38737	comp35502_c0_seq1	ScCOIN	3R			Sce_Assembly03_c5490	GCJW01013760.1	Lo7_v2_contig_1413061	Sc3Loc00249098.1	EMT10100	TRIUR3_16903-T1	AK355584.1	Bradi1g33800.4	Os01G0104100	88.39	112	cold-inducible	OsCOIN	Resistance or Tolerance	Drought tolerance	Cold, drought and salinity tolerance.	10.1007/s00425-007-0548-5
38890	comp35572_c0_seq1	Scdsg1	3R, 5R			Sce_Assembly03_c9679	GCJW01015289.1	Lo7_v2_contig_64797		EMT00540	TRIUR3_32123-T1	AK365689.1	Bradi4g31030.1	Os09G0434200	90.83	120	Delayed Seed Germination 1	Osdsg1	Resistance or Tolerance	Drought tolerance	Germination rate. Dwarfism. Drought and salinity tolerance.	10.1007/s11103-010-9687-3
39524	comp35892_c0_seq1	ScPR4	2R, 4R, 5R, 6R			Sce_Assembly03_c56620	GCJW01027549.1	Lo7_v2_contig_354346	Sc2Loc02133441.1	EMT05331	TRIUR3_13168-T1	AK373131.1	Bradi4g14920.1	Os11G0592200	75.82	91	pathogenesis-related 4	OsPR4	Resistance or Tolerance	Drought tolerance	Drought tolerance.	10.1016/j.jplph.2011.07.013
42362	comp37122_c1_seq1	ScDHODH1	6R				GCJW01021689.1							Os02G0736400	90.32	124	dihydroorotate dehydrogenase	OsDHODH1	Resistance or Tolerance	Drought tolerance	Drought and salinity tolerance.	10.1111/j.1744-7909.2009.00853.x
42667	comp37236_c0_seq12	ScLEA3-1	1R, 2R				GCJW01019296.1							Os05G0542500	75.41	61	Late embryogenesis abundant3-1	OsLEA3-1	Resistance or Tolerance	Drought tolerance	Drought tolerance.	10.1007/s00122-007-0538-9
46844	comp38428_c0_seq1	SciSAP8	6R			Sce_Assembly03_c36956	GCJW01016291.1	Lo7_v2_contig_62089		EMT31119	TRIUR3_23113-T1	AK250311.1	Bradi3g07060.2	Os06G0612800	82.95	88	Oryza sativa indica stress Associated protein 1	OsiSAP8	Resistance or Tolerance	Drought tolerance	Cold, drought and salinity tolerance during germination and seedling stage. Drought and salinity tolerance during anthesis stage.	10.1007/s11103-007-9284-2
46897	comp38495_c0_seq1	SciSAP8	3R	7R	72.8744	Sce_Assembly03_c5128	GCJW01023278.1	Lo7_v2_contig_1353004		EMT31119	TRIUR3_12432-T1	AK372340.1	Bradi1g36050.2	Os06G0612800	81.4	86	Oryza sativa indica stress Associated protein 1	OsiSAP8	Resistance or Tolerance	Drought tolerance	Cold, drought and salinity tolerance during germination and seedling stage. Drought and salinity tolerance during anthesis stage.	10.1007/s11103-007-9284-2
47269	comp39048_c0_seq1	Scgl1-2		6R	150.465	Sce_Assembly03_c68222	GCJW01010498.1	Lo7_v2_contig_1363565	Sc6Loc00301171.4	EMT23422	TRIUR3_23006-T1	AK353845.1	Bradi3g05880.1	Os02G0178800	93.83	81	Glossy 1	osgl1-2	Resistance or Tolerance	Drought tolerance	Leaf wax crystallization. Formation of cuticular layer. Drought tolerance.	10.1007/s11103-009-9483-0
48098	comp40334_c0_seq1	ScCPK4	2R, 4R			Sce_Assembly03_c37668	GCJW01011642.1	Lo7_v2_contig_1381749	Sc2Loc00403947.1	EMT16445		AK355631.1	Bradi1g52567.1	Os02G0126400	76.47	68	Ca2+-dependent protein kinase 4	OsCPK4	Resistance or Tolerance	Drought tolerance	protection of cellular membrane from drought stress	10.1104/pp.113.230268
48911	comp41793_c0_seq1	ScHsp17.0	1R, 3R, 5R	3R	36.6866	Sce_Assembly03_c20323	GCJW01024248.1	Lo7_v2_contig_234854	Sc3Loc01266493.1	EMT01945	TRIUR3_03549-T1	AK252757.1	Bradi2g02410.1	Os01G0136200	85.11	47	OsHsp17.0	OsHsp17.0	Resistance or Tolerance	Drought tolerance	Drought and salinity tolerance. Sensitivity to mannitol and salt during germination stage.	10.1016/j.jplph.2011.12.014
49162	comp42316_c0_seq1	ScSRO1c	7R			Sce_Assembly03_c10454	GCJW01013043.1	Lo7_v2_contig_1378039		EMT23623	TRIUR3_28420-T1		Bradi1g69140.1	Os03G0230300	83.02	53	Similar to RCD One 1c	OsSRO1c	Resistance or Tolerance	Drought tolerance	Stomatal control. Oxidative stress resistance.	10.1093/jxb/ers349
50427	comp45589_c0_seq1	ScDIS1	4R			Sce_Assembly03_c39268	GCJW01024999.1	Lo7_v2_contig_1355924			TRIUR3_22901-T1		Bradi1g62150.2	Os03G0356414	95.24	42	drought-induced SINA protein 1	OsDIS1	Resistance or Tolerance	Drought tolerance	Drought tolerance.	10.1104/pp.111.180893
51364	comp48955_c0_seq1	ScCDPK7	6R	6R	53.6075	Sce_Assembly03_c37331	GCJW01010977.1	Lo7_v2_contig_2877789		EMT26589	TRIUR3_32236-T1	AK366527.1	Bradi3g51970.1	Os04G0584600	87.72	57	calcium-dependent protein kinase 7	OsCDPK7	Resistance or Tolerance	Drought tolerance	Drought and salinity tolerance.	10.1046/j.1365-313x.2000.00787.x
53298	comp59880_c0_seq1	Scdsg1	5R			Sce_Assembly03_c9679	GCJW01015289.1	Lo7_v2_contig_64797		EMT00540		AK365689.1	Bradi4g31030.2	Os09G0434200	82.35	85	Delayed Seed Germination 1	Osdsg1	Resistance or Tolerance	Drought tolerance	Germination rate. Dwarfism. Drought and salinity tolerance.	10.1007/s11103-010-9687-3
56699	comp86213_c0_seq1	ScCPK4	6R	6R	18.6603	Sce_Assembly03_c3663	GCJW01011593.1	Lo7_v2_contig_5978	Sc6Loc01917844.4	EMT18041	TRIUR3_01149-T1	AK372866.1	Bradi3g02600.1	Os02G0126400	93.75	96	Ca2+-dependent protein kinase 4	OsCPK4	Resistance or Tolerance	Drought tolerance	protection of cellular membrane from drought stress	10.1104/pp.113.230268
57976	comp97133_c0_seq1	Scgl1-2		6R	150.465		GCJW01010498.1	Lo7_v2_contig_1363565	Sc6Loc00301171.4			AK373019.1	Bradi1g31140.1	Os02G0178800	94.12	51	Glossy 1	osgl1-2	Resistance or Tolerance	Drought tolerance	Leaf wax crystallization. Formation of cuticular layer. Drought tolerance.	10.1007/s11103-009-9483-0
60302	comp115870_c0_seq1	ScPYL/RCAR5	1R			Sce_Assembly03_c52235	GCJW01023333.1	Lo7_v2_contig_1478448			TRIUR3_23584-T1		Bradi2g32250.1	Os05G0213500	98.48	66	Pyrabactin resistance 1 like/regulatory components of aba receptors	OsPYL/RCAR5	Resistance or Tolerance	Drought tolerance	inhibit drought and salt stress tolerance	10.1093/jxb/ert397
63051	comp137551_c0_seq1	ScCPK4	2R			Sce_Assembly03_c2255	GCJW01011642.1	Lo7_v2_contig_232681	Sc2Loc01226429.3			AK355631.1	Bradi1g52567.1	Os02G0126400	91.07	56	Ca2+-dependent protein kinase 4	OsCPK4	Resistance or Tolerance	Drought tolerance	protection of cellular membrane from drought stress	10.1104/pp.113.230268
66529	comp165976_c0_seq1	ScHsp23.7	5R			Sce_Assembly03_c36948	GCJW01010601.1	Lo7_v2_contig_126697	Sc7Loc00087853.1	EMT11692	TRIUR3_21476-T1	AK251839.1	Bradi4g04220.1	Os12G0569700	87.5	48	OsHsp23.7	OsHsp23.7	Resistance or Tolerance	Drought tolerance	Drought and salinity tolerance. Sensitivity to mannitol and salt during germination stage.	10.1016/j.jplph.2011.12.014
71044	comp208791_c0_seq1	ScSUV3				Sce_Assembly03_c21075	GCJW01010904.1	Lo7_v2_contig_125958		EMT12246	TRIUR3_15504-T1		Bradi1g08847.1	Os03G0746500	84.48	58	suppressor of Var 3	OsSUV3	Resistance or Tolerance	Drought tolerance	Drought and salinity tolerance.	10.1111/tpj.12277
73164	comp218770_c0_seq1	ScCDPK7	6R	6R	53.6075	Sce_Assembly03_c37331	GCJW01010977.1	Lo7_v2_contig_2877789	Sc6Loc01508496.4	EMT26589	TRIUR3_32236-T1	AK366527.1	Bradi3g51970.1	Os04G0584600	98.33	60	calcium-dependent protein kinase 7	OsCDPK7	Resistance or Tolerance	Drought tolerance	Drought and salinity tolerance.	10.1046/j.1365-313x.2000.00787.x
73457	comp220869_c0_seq1	ScCDPK7	5R	2R	98.6355	Sce_Assembly03_c4348	GCJW01010314.1	Lo7_v2_contig_60718	Sc2Loc01932922.3	EMT18908	TRIUR3_01836-T1	AK362157.1	Bradi5g19430.1	Os04G0584600	96.81	94	calcium-dependent protein kinase 7	OsCDPK7	Resistance or Tolerance	Drought tolerance	Drought and salinity tolerance.	10.1046/j.1365-313x.2000.00787.x
74451	comp230316_c0_seq1	ScCPK4	6R	6R	18.6603	Sce_Assembly03_c3663	GCJW01011593.1	Lo7_v2_contig_5978		EMT18041	TRIUR3_01149-T1	AK372866.1	Bradi3g02600.2	Os02G0126400	91.67	84	Ca2+-dependent protein kinase 4	OsCPK4	Resistance or Tolerance	Drought tolerance	protection of cellular membrane from drought stress	10.1104/pp.113.230268
74750	comp235429_c0_seq1	ScCOIN									TRIUR3_16903-T1		Bradi1g33800.4	Os01G0104100	86.27	51	cold-inducible	OsCOIN	Resistance or Tolerance	Drought tolerance	Cold, drought and salinity tolerance.	10.1007/s00425-007-0548-5
80051	comp276968_c0_seq1	ScDHODH1	1R, 6R	6R	63.4859	Sce_Assembly03_c6121	GCJW01021689.1	Lo7_v2_contig_2873107	Sc6Loc01476006.2	EMT27794	TRIUR3_20722-T1	AK361996.1	Bradi3g59890.1	Os02G0736400	98.96	96	dihydroorotate dehydrogenase	OsDHODH1	Resistance or Tolerance	Drought tolerance	Drought and salinity tolerance.	10.1111/j.1744-7909.2009.00853.x
81024	comp293994_c0_seq1	SciSAP8	3R	7R	72.8744	Sce_Assembly03_c5128	GCJW01023278.1	Lo7_v2_contig_1353004		EMT31119	TRIUR3_12432-T1	AK251037.1	Bradi3g07060.2	Os06G0612800	88.64	44	Oryza sativa indica stress Associated protein 1	OsiSAP8	Resistance or Tolerance	Drought tolerance	Cold, drought and salinity tolerance during germination and seedling stage. Drought and salinity tolerance during anthesis stage.	10.1007/s11103-007-9284-2
81679	comp306993_c0_seq1	ScCDPK7	2R	2R	98.6355	Sce_Assembly03_c4348	GCJW01010314.1	Lo7_v2_contig_60718	Sc2Loc01932922.3	EMT18908	TRIUR3_01836-T1	AK362157.1	Bradi5g19430.1	Os04G0584600	98.78	82	calcium-dependent protein kinase 7	OsCDPK7	Resistance or Tolerance	Drought tolerance	Drought and salinity tolerance.	10.1046/j.1365-313x.2000.00787.x
91779	comp412649_c0_seq1	ScOMTN3	5R	5R	51.8079	Sce_Assembly03_c20399	GCJW01016331.1	Lo7_v2_contig_1372217		EMT22193			Bradi4g02060.1	Os12G0610600	83.67	49	Oryza miR164-targeted NAC gene 3	OMTN3	Resistance or Tolerance	Drought tolerance	drought sensitivity	10.1093/jxb/eru072
99033	comp524172_c0_seq1	Scsik1	4R, 5R	4R	86.6115	Sce_Assembly03_c2068	GCJW01008684.1	Lo7_v2_contig_1356840	Sc4Loc00250656.5	EMT11370	TRIUR3_30841-T1	AK375830.1	Bradi1g46450.1	Os06G0130100	76.12	67	stress-induced protein kinase gene 1	sik1	Resistance or Tolerance	Drought tolerance	Drought and salinity tolerance.	10.1111/j.1365-313X.2010.04146.x
102555	noHitAssembly_c3325_g1_i1	ScDHODH1											Bradi3g59890.1	Os02G0736400	87.3	63	dihydroorotate dehydrogenase	OsDHODH1	Resistance or Tolerance	Drought tolerance	Drought and salinity tolerance.	10.1111/j.1744-7909.2009.00853.x
103247	noHitAssembly_c4278_g1_i1	ScAlba1	1R, 4R	1R	60.3215	Sce_Assembly03_c25209	GCJW01027543.1	Lo7_v2_contig_7092	Sc1Loc02046316.2	EMT04756	TRIUR3_16165-T1		Bradi2g34257.1	Os01G0173100	84.06	69	alba protein 1	OsAlba1	Resistance or Tolerance	Drought tolerance	ABA-dependent osmotic and hyper-osmotic stress response	10.1016/j.phytochem.2014.01.015
103555	noHitAssembly_c4715_g1_i1	Scwsl2					GCJW01010780.1	Lo7_v2_contig_2874627	Sc5Loc01487783.2	EMT23422	TRIUR3_23006-T1	AK371761.1	Bradi4g30750.1	Os09G0426800	86	100	Wax crystal-sparse leaf2	wsl2	Resistance or Tolerance	Drought tolerance	Synthesis of leaf cuticular wax. Drought tolerance. Cuticle permeability.	10.1007/s00425-011-1481-1
103931	noHitAssembly_c5197_g1_i1	ScDIS1	3R			Sce_Assembly03_c8419	GCJW01013424.1	Lo7_v2_contig_1356932	Sc3Loc00251428.3	EMT20842	TRIUR3_24987-T1	AK353716.1	Bradi2g08020.1	Os03G0356414	84.29	70	drought-induced SINA protein 1	OsDIS1	Resistance or Tolerance	Drought tolerance	Drought tolerance.	10.1104/pp.111.180893
104114	noHitAssembly_c5433_g1_i1	ScCAF1G				Sce_Assembly03_c13476	GCJW01015660.1	Lo7_v2_contig_1390046	Sc0Loc00440413.1		TRIUR3_33071-T1	AK252542.1	Bradi3g36950.1	Os09G0416800	77.69	121	rice carbon catabolite repressor 4(CCR4)-associated factor 1G	OsCAF1G	Resistance or Tolerance	Drought tolerance	drought tolerance	10.1007/s11103-014-0196-7
104378	noHitAssembly_c5765_g1_i1	Scdsm2	5R	5R	160.539	Sce_Assembly03_c1821	GCJW01030863.1	Lo7_v2_contig_1367533	Sc5Loc00327643.1	EMT00161	TRIUR3_26636-T1	AK370213.1	Bradi1g76870.1	Os03G0125100	91.67	84	drought sensitive mutant2	dsm2	Resistance or Tolerance	Drought tolerance	Drought and oxidative stress tolerance.	10.1104/pp.110.163741
105199	noHitAssembly_c6937_g1_i1	ScAlba1	4R, 6R			Sce_Assembly03_c14843	GCJW01023826.1	Lo7_v2_contig_1375318	Sc6Loc00371985.1	EMT17314	TRIUR3_34773-T1	AK356602.1	Bradi3g07520.1	Os01G0173100	77.59	58	alba protein 1	OsAlba1	Resistance or Tolerance	Drought tolerance	ABA-dependent osmotic and hyper-osmotic stress response	10.1016/j.phytochem.2014.01.015
105281	noHitAssembly_c7051_g1_i1	ScMIOX				Sce_Assembly03_c5445	GCJW01015939.1	Lo7_v2_contig_265208	Sc7Loc01362362.1	EMT27791	TRIUR3_27642-T1	AK252255.1	Bradi1g37870.2	Os06G0561000	89.66	58	Myo-inositol oxygenase	OsMIOX	Resistance or Tolerance	Drought tolerance	Drought tolerance.	10.1016/j.plantsci.2012.08.003
106075	noHitAssembly_c8209_g1_i1	ScDIS1				Sce_Assembly03_c8055	GCJW01013622.1	Lo7_v2_contig_129619	Sc7Loc00113903.5	EMT08377	TRIUR3_03079-T1	AK249848.1	Bradi3g10650.1	Os03G0356414	88.76	89	drought-induced SINA protein 1	OsDIS1	Resistance or Tolerance	Drought tolerance	Drought tolerance.	10.1104/pp.111.180893
109214	noHitAssembly_c12303_g1_i1	ScBADH1	2R	2R	74.9898	Sce_Assembly03_c3436	GCJW01011652.1	Lo7_v2_contig_144976	Sc2Loc00623473.1		TRIUR3_05640-T1	AK365132.1	Bradi5g12617.1	Os04G0464200	85.23	88	betaine aldehyde dehydrogenase 1	OsBADH1	Resistance or Tolerance	Drought tolerance	increase drought tolerance	10.1007/s00122-014-2393-9
109922	noHitAssembly_c13063_g1_i1	ScASR1	2R			Sce_Assembly03_c11148	GCJW01017447.1	Lo7_v2_contig_1345686	Sc2Loc00151682.1	EMT26478	TRIUR3_26722-T1	AK250239.1	Bradi5g10027.1	Os11G0167800	77.36	53	&quot;ABA, osmotic stress, and ripening1&quot;	ASR1	Resistance or Tolerance	Drought tolerance	Cold and drought tolerance.	10.1007/s10059-013-0036-7
113008	noHitAssembly_c16212_g1_i1	ScHsp23.7	3R				GCJW01010758.1	Lo7_v2_contig_150998		EMT06830	TRIUR3_08857-T1	AK376662.1	Bradi2g54570.1	Os12G0569700	78.18	55	OsHsp23.7	OsHsp23.7	Resistance or Tolerance	Drought tolerance	Drought and salinity tolerance. Sensitivity to mannitol and salt during germination stage.	10.1016/j.jplph.2011.12.014
116457	noHitAssembly_c19888_g1_i1	ScDIS1	6R	6R	20.254		GCJW01013757.1	Lo7_v2_contig_1358848		EMT20848	TRIUR3_25285-T1	AK364229.1	Bradi3g02770.1	Os03G0356414	75.68	74	drought-induced SINA protein 1	OsDIS1	Resistance or Tolerance	Drought tolerance	Drought tolerance.	10.1104/pp.111.180893
119261	noHitAssembly_c22859_g1_i1	ScCDPK1	5R			Sce_Assembly03_c121358	GCJW01009393.1	Lo7_v2_contig_60386	Sc5Loc01927639.2		TRIUR3_16799-T1	AK249361.1	Bradi1g76560.1	Os03G0128700	85.33	75	calcium-dependent protein kinase 1	OsCDPK1	Resistance or Tolerance	Drought tolerance	Drought tolerance. Seedling elongation.	10.1007/s11103-012-0006-z
121046	noHitAssembly_c24754_g1_i1	ScDIS1	1R	1R	60.7183	Sce_Assembly03_c13495	GCJW01025968.1	Lo7_v2_contig_126977	Sc1Loc00091296.4	EMT31392	TRIUR3_23208-T1	AK364064.1	Bradi2g31640.1	Os03G0356414	92.31	52	drought-induced SINA protein 1	OsDIS1	Resistance or Tolerance	Drought tolerance	Drought tolerance.	10.1104/pp.111.180893
124701	noHitAssembly_c28646_g1_i1	ScGH3-2				Sce_Assembly03_c54989	GCJW01025438.1	Lo7_v2_contig_127951	Sc3Loc00102074.1	EMT18426	TRIUR3_10181-T1	AK368147.1	Bradi2g50840.1	Os01G0764800	92.86	56	OsGH3-2	OsGH3-2	Resistance or Tolerance	Drought tolerance	Dwarfism. Tillering. Leaf size. Crown root development. Root hair development. Cold and drought tolerance.	10.1093/jxb/ers300
125904	noHitAssembly_c29922_g1_i1	ScSDIR1	6R, 7R			Sce_Assembly03_c10408	GCJW01016552.1	Lo7_v2_contig_60575		EMT27506	TRIUR3_21710-T1	AK359388.1	Bradi1g66760.4	Os03G0272300	78.57	70	SALT-AND DROUGHT-INDUCED RING FINGER 1	OsSDIR1	Resistance or Tolerance	Drought tolerance	Drought tolerance. Stomatal control.	10.1007/s11103-011-9775-z
130015	noHitAssembly_c34281_g1_i1	ScbHLH148	5R	5R	114.125	Sce_Assembly03_c5850	GCJW01022122.1	Lo7_v2_contig_1397024	Sc5Loc00466825.2	EMT16186	TRIUR3_04618-T1	AK365903.1	Bradi1g09177.1	Os03G0741100	85.19	81	basic helix-loop-helix domain148	OsbHLH148	Resistance or Tolerance	Drought tolerance	Drought tolerance.	10.1111/j.1365-313X.2010.04477.x
131770	noHitAssembly_c36145_g1_i1	ScGH3-2	2R				GCJW01011654.1	Lo7_v2_contig_127399		EMT07798	TRIUR3_10988-T1	AK363938.1	Bradi1g22830.1	Os01G0764800	80	65	OsGH3-2	OsGH3-2	Resistance or Tolerance	Drought tolerance	Dwarfism. Tillering. Leaf size. Crown root development. Root hair development. Cold and drought tolerance.	10.1093/jxb/ers300
135268	noHitAssembly_c39890_g1_i1	Scdsm2		2R	85.2864	Sce_Assembly03_c18924	GCJW01014822.1	Lo7_v2_contig_128615	Sc2Loc00107355.2	EMT20046	TRIUR3_22453-T1	AK366573.1	Bradi5g19130.1	Os03G0125100	95.12	41	drought sensitive mutant2	dsm2	Resistance or Tolerance	Drought tolerance	Drought and oxidative stress tolerance.	10.1104/pp.110.163741
137053	noHitAssembly_c41784_g1_i1	ScCIPK12	1R, 3R	3R	88.5081	Sce_Assembly03_c9683	GCJW01011612.1	Lo7_v2_contig_1348478	Sc3Loc00179164.5		TRIUR3_18267-T1	AK353797.1	Bradi2g50440.1	Os01G0759400	76.47	51	calcineurin B-like protein-interacting protein kinase12	OsCIPK12	Resistance or Tolerance	Drought tolerance	Drought tolerance.	10.1104/pp.107.101295
143501	noHitAssembly_Contig684	Scabf1	3R			Sce_Assembly03_c25324	GCJW01017155.1	Lo7_v2_contig_16088				AK368005.1	Bradi2g56096.1	Os01G0867300	85.06	87	ABA responsive element binding factor 1	Osabf1	Resistance or Tolerance	Drought tolerance	Drought and salinity tolerance.	10.1007/s11103-009-9592-9
241	comp279_c0_seq1	ScCKX4		6R	115.05	Sce_Assembly03_c20175	GCJW01029966.1	Lo7_v2_contig_2872155	Sc6Loc01468193.2	EMT32653	TRIUR3_25154-T1		Bradi2g60456.1	Os01G0940000	88.1	84	cytokinin oxidase/dehydrogenase (CKX) family gene 4	OsCKX4	Morphological trait	Dwarf	plant height	10.1104/pp.114.238584
418	comp490_c0_seq2	ScLTG1					GCJW01011222.1							Os02G0622100	80.88	136	Low Temperature Growth 1	LTG1	Morphological trait	Dwarf	plant height via auxin, vegetative growth of the shoot	10.1111/tpj.12487
3472	comp4330_c0_seq1	Scgs1;1				Sce_Assembly03_c13157	GCJW01024550.1	Lo7_v2_contig_153650		EMT23121	TRIUR3_08990-T1		Bradi1g69530.1	Os02G0735200	81.82	55	glutamine synthetase1;1	Osgs1;1	Morphological trait	Dwarf	Dwarfism. Growth retardation.	10.1111/j.1365-313X.2005.02406.x
3639	comp4548_c0_seq1	ScNMD3				Sce_Assembly03_c8034	GCJW01012361.1	Lo7_v2_contig_4359		EMT05958	TRIUR3_14736-T1	AK373950.1	Bradi3g34097.1	Os10G0573900	92.73	55	nonsense-mediated mRNA decay 3	OsNMD3	Physiological trait	Dwarf	dwarfism, slow growth	10.1093/jxb/eru150
5956	comp7420_c0_seq1	ScSAMS2				Sce_Assembly03_c34018	GCJW01024539.1	Lo7_v2_contig_126210	Sc6Loc00081773.5	EMT05684	TRIUR3_27001-T1	AK252637.1	Bradi2g12150.2	Os01G0323600	93.33	60	S-Adenosyl-l-methionine synthetase2	OsSAMS2	Morphological trait	Dwarf	Dwarfism. Fertility. Germination rate. Flowering time.	10.1016/j.jplph.2011.05.020
6501	comp8109_c0_seq1	ScTUD1	1R, 4R, 7R			Sce_Assembly03_c12578	GCJW01010243.1	Lo7_v2_contig_145031		EMT19529	TRIUR3_30973-T1	AK356993.1	Bradi1g69240.1	Os03G0232600	88	75	Taihu Dwarf1	TUD1	Morphological trait	Dwarf	Dwarfism. Grain size. Leaf morphology.	10.1371/journal.pgen.1003391
7218	comp9014_c0_seq1	Schox4	5R			Sce_Assembly03_c30675	GCJW01015667.1	Lo7_v2_contig_1347648	Sc5Loc00171403.2			AK354063.1	Bradi4g32737.1	Os09G0470500	90	70	HOMEOBOX4	Oshox4	Morphological trait	Dwarf	Dwarfism. Regulation of gibberellin level.	10.1007/s11103-007-9270-8
7860	comp9793_c0_seq1	Scbc3	4R			Sce_Assembly03_c33866	GCJW01008782.1	Lo7_v2_contig_1358002	Sc4Loc00260370.1	EMT33468		AK250549.1	Bradi1g44440.1	Os02G0738900	75.86	58	brittle culm 3	bc3	Morphological trait	Dwarf	Brittle culm. Secondary cell wall synthesis.	10.1007/s00425-010-1145-6
8121	comp10121_c0_seq1	ScPHI-1	4R			Sce_Assembly03_c27434	GCJW01037683.1	Lo7_v2_contig_338834	Sc4Loc01700009.3	EMT25892		AK365403.1	Bradi1g45580.1	Os02G0757100	77.24	123	phosphate-induced protein 1	OsPHI-1	Morphological trait	Dwarf	dwarfism	10.1093/pcp/pcu023
9091	comp11257_c0_seq1	Scbc3	6R	6R	59.9486	Sce_Assembly03_c958	GCJW01008628.1	Lo7_v2_contig_2868928	Sc4Loc00260370.1	EMT06898	TRIUR3_25739-T1	AK355544.1	Bradi3g59800.2	Os02G0738900	92.31	117	brittle culm 3	bc3	Morphological trait	Dwarf	Brittle culm. Secondary cell wall synthesis.	10.1007/s00425-010-1145-6
9285	comp11477_c0_seq1	ScBP-73				Sce_Assembly03_c4666	GCJW01014283.1	Lo7_v2_contig_125999		EMT23198	TRIUR3_01501-T1	AK356727.1	Bradi3g54807.1	Os03G0183100	84.29	70	bHLH protein-73	OsBP-73	Morphological trait	Dwarf	Dwarfism.	10.1023/A:1024854101965
9530	comp11773_c0_seq1	Scbu1		6R	60.736	Sce_Assembly03_c12017	GCJW01019384.1	Lo7_v2_contig_2876182		EMT32161	TRIUR3_29197-T1	AK252900.1	Bradi3g59290.1	Os06G0226500	84.78	46	BRASSINOSTEROID UPREGULATED1	bu1	Morphological trait	Dwarf	Leaf angle. Grain size. Brassinosteroid sensitivity.	10.1104/pp.109.140806
9912	comp12204_c0_seq1	ScLTG1				Sce_Assembly03_c1873	GCJW01024492.1	Lo7_v2_contig_122701		EMT28197		AK363675.1	Bradi3g49100.1	Os02G0622100	83.87	31	Low Temperature Growth 1	LTG1	Morphological trait	Dwarf	plant height via auxin, vegetative growth of the shoot	10.1111/tpj.12487
12453	comp15248_c0_seq1	ScGPX3	2R	2R	87.2834	Sce_Assembly03_c10628	GCJW01040530.1	Lo7_v2_contig_63401	Sc2Loc01971576.2	EMT14359	TRIUR3_07893-T1	AK249652.1	Bradi5g18000.1	Os02G0664000	91.07	56	glutathione peroxidase 3	OsGPX3	Morphological trait	Dwarf	Root development. Dwarfism. Hydrogen peroxide homeostasis.	10.1016/j.plantsci.2013.03.017
12792	comp15678_c0_seq1	ScCPK4	6R	6R	18.6603	Sce_Assembly03_c3663	GCJW01011593.1	Lo7_v2_contig_5978		EMT18041	TRIUR3_01149-T1	AK372866.1	Bradi3g02600.2	Os02G0126400	96.34	82	Ca2+-dependent protein kinase 4	OsCPK4	Morphological trait	Dwarf	dwarfism	10.1104/pp.113.230268
13753	comp16680_c0_seq1	Sccde1(t)	5R, 6R	6R	2.80687	Sce_Assembly03_c3588	GCJW01011617.1	Lo7_v2_contig_5484		EMT26405	TRIUR3_06310-T1	AK357248.1	Bradi3g01950.2	Os02G0121000	96.3	108	chlorophyll deficient 1	cde1(t)	Morphological trait	Dwarf	Chlorophyll content.	10.1007/s00425-007-0525-z
14475	comp17347_c0_seq1	ScBc7(t)	3R, 4R			Sce_Assembly03_c322	GCJW01008601.1	Lo7_v2_contig_1359433	Sc3Loc00271201.2	EMT23140	TRIUR3_20486-T1	AK365079.1	Bradi2g49912.1	Os01G0750300	87.64	89	brittle culm 7(t)	Bc7(t)	Morphological trait	Dwarf	Brittle culm. Cellulose contents in culm.	10.1016/S1673-8527(07)60115-5
15348	comp18142_c0_seq1	ScGAE1		3R	73.3529	Sce_Assembly03_c30178	GCJW01016464.1	Lo7_v2_contig_63978	Sc3Loc01979135.1	EMT03246	TRIUR3_31581-T1	AK355410.1		Os01G0201600	80.49	41	GA-enhanced gene1	OsGAE1	Morphological trait	Dwarf	Dwarfism. Gibberellin sensitivity.	10.1007/s11103-006-9030-1
15759	comp18516_c0_seq1	Scglu1	4R			Sce_Assembly03_c1553	GCJW01010152.1	Lo7_v2_contig_1351926	Sc4Loc00209801.1	EMT00674	TRIUR3_21212-T1	AK365677.1	Bradi1g09460.1	Os03G0329500	78.82	85	&quot;endo-1,4-b-D-glucanase1&quot;	glu1	Morphological trait	Dwarf	Dwarfism. Cell elongation. Cellulose and pectin content.	10.1007/s11103-005-2972-x
16367	comp19061_c0_seq1	ScrcaA1	5R										Bradi4g09125.1	Os11G0707000	82.89	76	RuBisCO activase A1	OsrcaA1	Morphological trait	Dwarf	Dwarfism.	10.1006/bbrc.2001.6269
16676	comp19350_c0_seq1	ScApx2	2R	2R	51.1929	Sce_Assembly03_c12615	GCJW01016862.1	Lo7_v2_contig_64370	Sc2Loc01984110.2	EMT09178	TRIUR3_16101-T1	AK253050.1	Bradi1g16510.1	Os07G0694700	92.31	143	Ascorbate peroxidase 2	OsApx2	Morphological trait	Dwarf	Aluminium tolerance. Dwarfism.	10.1016/j.phytochem.2010.01.003
16855	comp19516_c0_seq1	ScTid1	1R, 4R, 5R	1R	100.441	Sce_Assembly03_c2602	GCJW01021393.1	Lo7_v2_contig_517217		EMT25007	TRIUR3_09129-T1	AK250165.1	Bradi1g23770.1	Os11G0247300	98.31	59	Twisted dwarf 1	Tid1	Morphological trait	Dwarf	Cell division and expansion. Twisted growth. Microtuble arrangement.	10.1266/ggs.84.209
19783	comp22130_c0_seq1	Scd3	4R			Sce_Assembly03_c4884	GCJW01027406.1	Lo7_v2_contig_7007	Sc4Loc02039603.1	EMT02845	TRIUR3_12537-T1		Bradi1g49120.1	Os06G0154200	82.81	64	dwarf 3	d3	Morphological trait	Dwarf	Tillering dwarf. Tiller bud outgrowth.	10.1093/pcp/pci022
19832	comp22168_c0_seq1	Scbc1l4				Sce_Assembly03_c35026	GCJW01012112.1	Lo7_v2_contig_2875331	Sc0Loc00223117.1	EMT17778	TRIUR3_12656-T1	AK360642.1	Bradi1g08130.2	Os05G0386800	80	75	BRITTLE CULM1-like 4	osbc1l4	Morphological trait	Dwarf	Brittle culm. Culm mechanical strength.	10.1007/s11103-009-9537-3
20211	comp22508_c0_seq1	ScGPX3	6R	6R	52.0201	Sce_Assembly03_c13619	GCJW01017120.1	Lo7_v2_contig_1369066		EMT04066	TRIUR3_16000-T1	AK355585.1	Bradi3g51010.2	Os02G0664000	95.37	108	glutathione peroxidase 3	OsGPX3	Morphological trait	Dwarf	Root development. Dwarfism. Hydrogen peroxide homeostasis.	10.1016/j.plantsci.2013.03.017
21727	comp23838_c0_seq1	Scsdg	1R	1R	77.092	Sce_Assembly03_c36312	GCJW01010688.1	Lo7_v2_contig_60281	Sc1Loc01926132.2	EMT22869	TRIUR3_31106-T1	AK364967.1	Bradi2g25600.1	Os05G0407500	78.67	75	semidwarf gene g	sdg	Morphological trait	Dwarf	Dwarfism. Gibberellin sensitivity.	10.1007/s11105-011-0321-6
24064	comp25655_c0_seq1	ScTRXh1	2R, 4R			Sce_Assembly03_c7390	GCJW01018407.1	Lo7_v2_contig_2876644	Sc2Loc01501576.1	EMT31965	TRIUR3_30198-T1	AK373063.1	Bradi1g55110.1	Os07G0186000	75.53	94	h-type Thioredoxin 1	OsTRXh1	Morphological trait	Dwarf	Dwarfism with fewer tillers. ABA sensitivity during seed germination and seedling stage. Hydrogen peroxide production under salt stress.	10.1104/pp.111.182808
24090	comp25675_c0_seq1	Sctdd1	2R, 3R, 7R	2R	74.9898	Sce_Assembly03_c12066	GCJW01017276.1	Lo7_v2_contig_1362019	Sc2Loc00224848.3	EMT18605	TRIUR3_17944-T1	AK365193.1	Bradi5g12580.1	Os04G0463500	82.57	109	tryptophan deficient dwarf 1	tdd1	Morphological trait	Dwarf	Dwarfism. Narrowed leaf. Root growth. Floral organ formation. Embryo formation. Trp biosynthesis. Auxin biosynthesis.	10.1111/j.1365-313X.2009.03952.x
24259	comp25798_c0_seq1	Scdgl1	3R			Sce_Assembly03_c7181	GCJW01011101.1	Lo7_v2_contig_126109		EMT06662	TRIUR3_28304-T1	AK375600.1	Bradi2g46700.1	Os01G0683100	93.15	73	dwarf and gladius leaf 1	dgl1	Morphological trait	Dwarf	Dwarfism. Microtubule organization.	10.1104/pp.105.062968
24617	comp26060_c0_seq1	ScGPX3	2R, 6R, 7R	2R	87.2834	Sce_Assembly03_c10628	GCJW01018984.1	Lo7_v2_contig_63401	Sc2Loc01971576.2	EMT14359	TRIUR3_07893-T1	AK370437.1	Bradi5g18000.1	Os02G0664000	91.77	158	glutathione peroxidase 3	OsGPX3	Morphological trait	Dwarf	Root development. Dwarfism. Hydrogen peroxide homeostasis.	10.1016/j.plantsci.2013.03.017
24715	comp26134_c0_seq1	Scj10gBTF3	4R, 5R, 6R	5R	196.136	Sce_Assembly03_c35561	GCJW01018962.1	Lo7_v2_contig_9102	Sc5Loc02149139.1	EMT24592	TRIUR3_29895-T1	AK371675.1	Bradi1g77957.1	Os10G0483000	96.77	124	Osj10g basal transcription factor 3	Osj10gBTF3	Morphological trait	Dwarf	Dwarfism. Pollen development.	10.1093/pcp/pcs146
25699	comp26881_c0_seq1	Scxiao		2R	87.2834	Sce_Assembly03_c76108	GCJW01008315.1	Lo7_v2_contig_63067				AK371728.1	Bradi5g19017.1	Os04G0576900	96.61	59	xiao	xiao	Morphological trait	Dwarf	Dwarfism. Grain size. Leaf angle. Fertility. Cell division. Brassinosteroid sensitivity.	10.1111/j.1365-313X.2011.04877.x
28423	comp28976_c0_seq1	Schtd2				Sce_Assembly03_c44332	GCJW01021985.1	Lo7_v2_contig_1349512	Sc7Loc00188726.1	EMT06220		AK365303.1	Bradi1g70930.1	Os03G0203200	91.2	125	high tillering and dwarf 2	htd2	Morphological trait	Dwarf	Tillering dwarf. Tiller bud outgrowth.	10.1007/s00425-009-0975-6
29309	comp29553_c0_seq1	Scgs1;1	6R			Sce_Assembly03_c23384	GCJW01024550.1	Lo7_v2_contig_151045	Sc4Loc00275571.1	EMT23121	TRIUR3_08990-T1	AK371932.1	Bradi1g69530.1	Os02G0735200	83.94	137	glutamine synthetase1;1	Osgs1;1	Morphological trait	Dwarf	Dwarfism. Growth retardation.	10.1111/j.1365-313X.2005.02406.x
29487	comp29677_c0_seq1	Scbc3	4R			Sce_Assembly03_c33866	GCJW01008782.1	Lo7_v2_contig_1358002	Sc4Loc00260370.1	EMT33468		AK355544.1	Bradi1g44440.1	Os02G0738900	88.1	42	brittle culm 3	bc3	Morphological trait	Dwarf	Brittle culm. Secondary cell wall synthesis.	10.1007/s00425-010-1145-6
29596	comp29748_c0_seq1	ScPDK1	2R			Sce_Assembly03_c8907	GCJW01014891.1	Lo7_v2_contig_143844		EMT24523	TRIUR3_12712-T1	AK248956.1	Bradi1g20100.1	Os07G0637300	93.4	106	Pyruvate dehydrogenase kinase1	OsPDK1	Morphological trait	Dwarf	Dwarfism.	10.1093/pcp/pci241
30744	comp30534_c0_seq1	ScCYP96B4	1R, 2R, 3R, 4R, 5R, 6R, 7R			Sce_Assembly03_c50824	GCJW01040539.1	Lo7_v2_contig_1370458	Sc5Loc00345085.2	EMT10522	TRIUR3_24502-T1	AK250867.1	Bradi1g75730.1	Os03G0140400	79.76	84	OsCYP96B4	OsCYP96B4	Morphological trait	Dwarf	Dwarfism. Cell elongation. Pollen germination.	10.1371/journal.pone.0028069
30768	comp30550_c0_seq1	SccZOGT2	2R			Sce_Assembly03_c10705	GCJW01013187.1	Lo7_v2_contig_1349693	Sc2Loc00190303.3	EMT20809	TRIUR3_07895-T1	AK372017.1	Bradi5g18030.1	Os04G0556600	77.78	54	cZ-O-glucosyltransferase 2	cZOGT2	Morphological trait	Dwarf	Dwarfism. Leaf senescence. Crown root.	10.1104/pp.112.196733
30936	comp30670_c0_seq1	ScEXP4	2R				GCJW01018748.1	Lo7_v2_contig_1369683	Sc2Loc00340784.1	EMT11008	TRIUR3_14684-T1	AK356936.1	Bradi5g04120.1	Os05G0477600	77.88	104	expansin4	OsEXP4	Morphological trait	Dwarf	Dwarfism. Cell wall extensibility. Flowering time.	10.1105/tpc.011965
31331	comp30938_c0_seq1	Sc4CL3	6R			Sce_Assembly03_c12366	GCJW01024563.1	Lo7_v2_contig_1385137	Sc2Loc01527100.1	EMT20233	TRIUR3_22492-T1	AK356005.1	Bradi3g05750.1	Os02G0177600	96.23	53	4-Coumarate:coenzyme A ligase	Os4CL3	Morphological trait	Dwarf	Lignin content. Dwarfism. Culm length. Anther development.	10.1104/pp.111.178301
32523	comp31760_c0_seq1	ScrcaA1	4R	4R	71.0279	Sce_Assembly03_c2398	GCJW01021858.1	Lo7_v2_contig_1348412	Sc4Loc00178531.2	EMT06780	TRIUR3_23731-T1	AK249203.1	Bradi4g09125.1	Os11G0707000	88	125	RuBisCO activase A1	OsrcaA1	Morphological trait	Dwarf	Dwarfism.	10.1006/bbrc.2001.6269
32914	comp32036_c0_seq1	ScGRAS19	4R	4R	61.7352	Sce_Assembly03_c25806	GCJW01029702.1	Lo7_v2_contig_2875964	Sc4Loc01497273.1		TRIUR3_07891-T1		Bradi1g10330.1	Os03G0723000	88.1	42	-	OsGRAS19	Morphological trait	Dwarf	Dwarfism. Leaf angle. Brassinolide sensitivity.	10.1093/mp/sst027
33279	comp32253_c0_seq1	Sccde1(t)	3R, 4R, 5R, 6R	6R	2.80687	Sce_Assembly03_c3588	GCJW01011617.1	Lo7_v2_contig_5484		EMT26405	TRIUR3_06310-T1	AK357248.1	Bradi3g01950.1	Os02G0121000	81.48	135	chlorophyll deficient 1	cde1(t)	Morphological trait	Dwarf	Chlorophyll content.	10.1007/s00425-007-0525-z
33594	comp32448_c0_seq1	ScEXP4	3R	3R	95.3445	Sce_Assembly03_c822	GCJW01006714.1	Lo7_v2_contig_1390510	Sc3Loc00442219.1	EMT21884	TRIUR3_16663-T1	AK375147.1	Bradi2g53580.1	Os05G0477600	80.88	68	expansin4	OsEXP4	Morphological trait	Dwarf	Dwarfism. Cell wall extensibility. Flowering time.	10.1105/tpc.011965
33820	comp32593_c0_seq1	Scbc6	1R, 2R, 6R	1R	60.3215	Sce_Assembly03_c33810	GCJW01008328.1	Lo7_v2_contig_81370	Sc6Loc00790387.1	EMT03676	TRIUR3_02601-T1	AK367031.1	Bradi2g34240.1	Os09G0422500	85.23	149	brittle culm 6	bc6	Morphological trait	Dwarf	Brittle culm. cellulose synthesis in secondary cell walls.	10.1093/jxb/erq395
34916	comp33276_c0_seq1	ScDCL3a	3R	3R	117.556	Sce_Assembly03_c24699	GCJW01008075.1	Lo7_v2_contig_2878583	Sc3Loc01513303.2	EMT29032			Bradi2g58270.1	Os01G0909200	76.36	55	rice Dicer-like 3	OsDCL3a	Morphological trait	Dwarf	dwarfism	10.1073/pnas.1318131111
35078	comp33381_c0_seq1	Scbrd2	6R	6R	156.905	Sce_Assembly03_c50863	GCJW01011495.1	Lo7_v2_contig_2756	Sc6Loc01401998.1	EMT16029	TRIUR3_04574-T1	AK357875.1	Bradi1g29520.1	Os10G0397400	96.43	84	brassinosteroid-deficient dwarf2	brd2	Morphological trait	Dwarf	Internode elongation. Leaf angle. Brassinosteroid sensitivity.	10.1105/tpc.105.030973
35174	comp33447_c0_seq1	ScUgp1	5R	5R	112.121	Sce_Assembly03_c2788	GCJW01027825.1	Lo7_v2_contig_1361995	Sc5Loc00290590.1	EMT15622	TRIUR3_15167-T1	AK251968.1	Bradi4g37350.1	Os09G0553200	76.6	47	UDP-Glucose Pyrophosphorylase1	Ugp1	Morphological trait	Dwarf	Pollen callose deposition. Dwarfism.	10.1105/tpc.106.044123
35605	comp33715_c0_seq1	ScrcaA1	4R, 5R	4R	71.0279	Sce_Assembly03_c3514	GCJW01021858.1	Lo7_v2_contig_1348412	Sc4Loc00178531.2	EMT06780	TRIUR3_23731-T1	AK249203.1	Bradi4g09125.2	Os11G0707000	85.03	147	RuBisCO activase A1	OsrcaA1	Morphological trait	Dwarf	Dwarfism.	10.1006/bbrc.2001.6269
35653	comp33748_c1_seq2	ScSAMS2	1R, 2R, 3R, 4R, 5R, 6R, 7R				GCJW01011937.1		Sc6Loc00081773.5	EMT05283	TRIUR3_32466-T1		Bradi2g12160.1	Os01G0323600	94.12	170	S-Adenosyl-l-methionine synthetase2	OsSAMS2	Morphological trait	Dwarf	Dwarfism. Fertility. Germination rate. Flowering time.	10.1016/j.jplph.2011.05.020
35704	comp33779_c0_seq1	Scbc1l4	5R	5R	118.58	Sce_Assembly03_c849	GCJW01013195.1	Lo7_v2_contig_1368110	Sc5Loc00331104.4	EMT31496	TRIUR3_14619-T1	AK355254.1	Bradi1g08130.2	Os05G0386800	83	100	BRITTLE CULM1-like 4	osbc1l4	Morphological trait	Dwarf	Brittle culm. Culm mechanical strength.	10.1007/s11103-009-9537-3
37898	comp35061_c0_seq1	Sceui	1R			Sce_Assembly03_c27791	GCJW01011856.1	Lo7_v2_contig_1372445		EMT28426	TRIUR3_17538-T1		Bradi2g22050.1	Os05G0482400	87.3	63	elongated uppermost internode	eui	Morphological trait	Dwarf	Elongation of uppermost internode. Gibberellin catabolism.	10.1105/tpc.105.038455
38890	comp35572_c0_seq1	Scdsg1	3R, 5R			Sce_Assembly03_c9679	GCJW01015289.1	Lo7_v2_contig_64797		EMT00540	TRIUR3_32123-T1	AK365689.1	Bradi4g31030.1	Os09G0434200	90.83	120	Delayed Seed Germination 1	Osdsg1	Morphological trait	Dwarf	Germination rate. Dwarfism. Drought and salinity tolerance.	10.1007/s11103-010-9687-3
39702	comp35974_c0_seq1	ScEXPA8	3R, 7R	7R	17.6026	Sce_Assembly03_c19116	GCJW01017274.1	Lo7_v2_contig_2870029	Sc7Loc01448223.1	EMT00777	TRIUR3_29382-T1		Bradi2g31760.1	Os01G0248900	74.67	75	a-expansin gene 8	OsEXPA8	Morphological trait	Dwarf	Root development. Plant height. Leaf size.	10.1371/journal.pone.0075997
43570	comp37547_c0_seq1	ScrcaA2	2R	2R	113.873	Sce_Assembly03_c36391	GCJW01013401.1	Lo7_v2_contig_1351697	Sc2Loc00207663.6		TRIUR3_03343-T1	AK357648.1	Bradi5g24590.1	Os04G0658300	77.91	86	RuBisCO activase A2	OsrcaA2	Morphological trait	Dwarf	Dwarfism.	10.1006/bbrc.2001.6269
45742	comp38029_c0_seq2	ScENOD93-1	4R				GCJW01020709.1			EMT32244	TRIUR3_21694-T1		Bradi1g51090.1	Os06G0142350	83.87	62	-	OsENOD93-1	Morphological trait	Dwarf	Dry biomass. Amino acid nitrogen content.	10.1111/j.1365-3040.2009.02032.x
45771	comp38037_c1_seq1	ScENOD93-1	1R, 4R, 5R			Sce_Assembly03_c43187	GCJW01020571.1	Lo7_v2_contig_70319		EMT32243	TRIUR3_21694-T1	AK376719.1	Bradi1g51090.1	Os06G0142350	76.56	64	-	OsENOD93-1	Morphological trait	Dwarf	Dry biomass. Amino acid nitrogen content.	10.1111/j.1365-3040.2009.02032.x
46156	comp38106_c0_seq1	ScrcaA1	4R, 5R	4R	71.0279	Sce_Assembly03_c2398	GCJW01021858.1	Lo7_v2_contig_1348412	Sc4Loc00178531.2	EMT06780	TRIUR3_23731-T1	AK248820.1	Bradi4g09125.2	Os11G0707000	80	80	RuBisCO activase A1	OsrcaA1	Morphological trait	Dwarf	Dwarfism.	10.1006/bbrc.2001.6269
46723	comp38276_c0_seq1	ScSAMS2	3R			Sce_Assembly03_c1699	GCJW01011937.1	Lo7_v2_contig_1353852	Sc3Loc00226318.1	EMT05283	TRIUR3_32466-T1	AK248590.1	Bradi2g12160.1	Os01G0323600	85.71	56	S-Adenosyl-l-methionine synthetase2	OsSAMS2	Morphological trait	Dwarf	Dwarfism. Fertility. Germination rate. Flowering time.	10.1016/j.jplph.2011.05.020
46761	comp38321_c0_seq1	ScARG	1R, 3R, 4R, 5R, 6R, 7R			Sce_Assembly03_c7831	GCJW01016144.1	Lo7_v2_contig_2874427		EMT05347	TRIUR3_01670-T1	AK365653.1	Bradi5g02160.1	Os04G0106300	95.3	298	OsARG	OsARG	Morphological trait	Dwarf	Dwarfism. Panicle size. Grain size. Sterility.	10.1111/j.1365-313x.2012.05122.x
46833	comp38413_c0_seq1	Scbc6	3R, 5R			Sce_Assembly03_c38274	GCJW01008355.1	Lo7_v2_contig_1346311	Sc5Loc00286327.2	EMT09789	TRIUR3_15342-T1	AK356641.1	Bradi1g04597.1	Os09G0422500	80	115	brittle culm 6	bc6	Morphological trait	Dwarf	Brittle culm. cellulose synthesis in secondary cell walls.	10.1093/jxb/erq395
47263	comp39038_c0_seq1	ScABC1-2	6R			Sce_Assembly03_c35874	GCJW01028997.1	Lo7_v2_contig_1362694		EMT33740	TRIUR3_01462-T1	AK369432.1	Bradi3g46737.1	Os02G0575500	89.43	123	activity of bc1 complex 1-2	OsABC1-2	Morphological trait	Dwarf	Dwarfism. Grain size. Chlorophyll content in dark condition.	10.1016/j.gene.2012.02.017
48098	comp40334_c0_seq1	ScCPK4	2R, 4R			Sce_Assembly03_c37668	GCJW01011642.1	Lo7_v2_contig_1381749	Sc2Loc00403947.1	EMT16445		AK355631.1	Bradi1g52567.1	Os02G0126400	76.47	68	Ca2+-dependent protein kinase 4	OsCPK4	Morphological trait	Dwarf	dwarfism	10.1104/pp.113.230268
48385	comp40836_c0_seq1	ScABC1-2	3R, 6R			Sce_Assembly03_c2148	GCJW01008728.1	Lo7_v2_contig_666998	Sc6Loc02009552.4	EMT33740	TRIUR3_01462-T1		Bradi3g46737.1	Os02G0575500	92.93	184	activity of bc1 complex 1-2	OsABC1-2	Morphological trait	Dwarf	Dwarfism. Grain size. Chlorophyll content in dark condition.	10.1016/j.gene.2012.02.017
49301	comp42620_c0_seq1	Scd61	3R			Sce_Assembly03_c9697	GCJW01008361.1	Lo7_v2_contig_1361632	Sc3Loc00288001.1	EMT22496	TRIUR3_33396-T1		Bradi2g48280.1	Os01G0718300	80.28	71	dwarf 61	d61	Morphological trait	Dwarf	Brassinosteroid sensitivity. Dwarfism. Leaf angle. Skotomorphogenesis.	10.1105/tpc.12.9.1591
50579	comp46099_c0_seq1	ScENOD93-1	3R, 4R			Sce_Assembly03_c78030	GCJW01020637.1	Lo7_v2_contig_1371385		EMT32240	TRIUR3_13855-T1	AK374982.1	Bradi1g51080.1	Os06G0142350	83.02	53	-	OsENOD93-1	Morphological trait	Dwarf	Dry biomass. Amino acid nitrogen content.	10.1111/j.1365-3040.2009.02032.x
50639	comp46297_c0_seq1	ScABC1-2				Sce_Assembly03_c34005	GCJW01028997.1	Lo7_v2_contig_651682		EMT33740	TRIUR3_01462-T1		Bradi3g46737.1	Os02G0575500	93.16	117	activity of bc1 complex 1-2	OsABC1-2	Morphological trait	Dwarf	Dwarfism. Grain size. Chlorophyll content in dark condition.	10.1016/j.gene.2012.02.017
51407	comp49134_c0_seq1	Scbc1l4	1R, 2R, 3R, 4R, 5R, 6R, 7R			Sce_Assembly03_c43309	GCJW01037931.1	Lo7_v2_contig_1344086	Sc5Loc00331104.4	EMT17564	TRIUR3_24316-T1	AK253021.1	Bradi1g08310.4	Os05G0386800	76.67	90	BRITTLE CULM1-like 4	osbc1l4	Morphological trait	Dwarf	Brittle culm. Culm mechanical strength.	10.1007/s11103-009-9537-3
51633	comp50323_c0_seq1	Scbc6	2R			Sce_Assembly03_c180	GCJW01008355.1	Lo7_v2_contig_1346311	Sc2Loc00158153.1	EMT09789	TRIUR3_15342-T1	AK253099.1	Bradi1g54250.1	Os09G0422500	77.19	114	brittle culm 6	bc6	Morphological trait	Dwarf	Brittle culm. cellulose synthesis in secondary cell walls.	10.1093/jxb/erq395
52563	comp55322_c0_seq1	Scdbs1	5R					Lo7_v2_contig_5208			TRIUR3_31863-T1		Bradi1g04397.1	Os01G0513900	84.85	33	dwarf bamboo shoot 1	dbs1	Morphological trait	Dwarf	Organ development and growth.	10.1093/pcp/pci206
53298	comp59880_c0_seq1	Scdsg1	5R			Sce_Assembly03_c9679	GCJW01015289.1	Lo7_v2_contig_64797		EMT00540		AK365689.1	Bradi4g31030.2	Os09G0434200	82.35	85	Delayed Seed Germination 1	Osdsg1	Morphological trait	Dwarf	Germination rate. Dwarfism. Drought and salinity tolerance.	10.1007/s11103-010-9687-3
53716	comp62837_c0_seq1	ScLTG1	3R, 6R			Sce_Assembly03_c1873	GCJW01024492.1	Lo7_v2_contig_7330		EMT28197	TRIUR3_04138-T1	AK252653.1	Bradi3g49100.1	Os02G0622100	96.21	132	Low Temperature Growth 1	LTG1	Morphological trait	Dwarf	plant height via auxin, vegetative growth of the shoot	10.1111/tpj.12487
54424	comp67848_c0_seq1	ScBc7(t)				Sce_Assembly03_c322	GCJW01008601.1	Lo7_v2_contig_129458		EMT23140	TRIUR3_20486-T1	AK365079.1	Bradi2g49912.1	Os01G0750300	87.5	32	brittle culm 7(t)	Bc7(t)	Morphological trait	Dwarf	Brittle culm. Cellulose contents in culm.	10.1016/S1673-8527(07)60115-5
55105	comp73160_c0_seq1	ScGA2ox6	6R			Sce_Assembly03_c19620	GCJW01033798.1	Lo7_v2_contig_1353437	Sc6Loc00222600.4	EMT30238	TRIUR3_31738-T1	AK361628.1	Bradi3g49390.1	Os04G0522500	80.85	94	Gibberellin 2-oxidase 6	OsGA2ox6	Morphological trait	Dwarf	Dwarfism. Gibberellin catabolism.	10.1016/S1673-8527(09)60022-9
56246	comp82018_c0_seq1	Scbc6				Sce_Assembly03_c180	GCJW01008355.1	Lo7_v2_contig_1346311	Sc2Loc00158153.1	EMT09789	TRIUR3_15342-T1	AK253099.1	Bradi1g54250.1	Os09G0422500	84.62	143	brittle culm 6	bc6	Morphological trait	Dwarf	Brittle culm. cellulose synthesis in secondary cell walls.	10.1093/jxb/erq395
56555	comp84821_c0_seq1	ScCYP734A2	4R, 6R			Sce_Assembly03_c83050	GCJW01024806.1	Lo7_v2_contig_384753		EMT02984	TRIUR3_08005-T1		Bradi3g07690.1	Os02G0204700	84.31	51	cytochrome P450 monooxygenase 734A2	CYP734A2	Morphological trait	Dwarf	Brassinosteroid catabolism. Dwarfism. Abnormal leaf morphology.	10.1111/j.1365-313X.2011.04567.x
56699	comp86213_c0_seq1	ScCPK4	6R	6R	18.6603	Sce_Assembly03_c3663	GCJW01011593.1	Lo7_v2_contig_5978	Sc6Loc01917844.4	EMT18041	TRIUR3_01149-T1	AK372866.1	Bradi3g02600.1	Os02G0126400	93.75	96	Ca2+-dependent protein kinase 4	OsCPK4	Morphological trait	Dwarf	dwarfism	10.1104/pp.113.230268
57661	comp93799_c0_seq1	ScSGL	1R, 4R	1R	59.1372	Sce_Assembly03_c33955	GCJW01008749.1	Lo7_v2_contig_1360462	Sc1Loc00279229.2	EMT23830	TRIUR3_26727-T1		Bradi2g35167.3	Os05G0154700	80.65	217	short grain length	SGL	Morphological trait	Dwarf	plant height, regulate cell length and cell number	10.1007/s00299-013-1524-0
59210	comp107594_c0_seq1	ScBc7(t)	3R			Sce_Assembly03_c322	GCJW01008601.1	Lo7_v2_contig_1359433	Sc3Loc00271201.2	EMT23140	TRIUR3_20486-T1	AK365079.1	Bradi2g49912.1	Os01G0750300	98.97	97	brittle culm 7(t)	Bc7(t)	Morphological trait	Dwarf	Brittle culm. Cellulose contents in culm.	10.1016/S1673-8527(07)60115-5
60288	comp115779_c0_seq1	ScABC1-2	5R			Sce_Assembly03_c1579	GCJW01008728.1	Lo7_v2_contig_666998	Sc6Loc02009552.4	EMT33740	TRIUR3_01462-T1		Bradi3g46737.1	Os02G0575500	84.52	84	activity of bc1 complex 1-2	OsABC1-2	Morphological trait	Dwarf	Dwarfism. Grain size. Chlorophyll content in dark condition.	10.1016/j.gene.2012.02.017
60302	comp115870_c0_seq1	ScPYL/RCAR5	1R			Sce_Assembly03_c52235	GCJW01023333.1	Lo7_v2_contig_1478448			TRIUR3_23584-T1		Bradi2g32250.1	Os05G0213500	98.48	66	Pyrabactin resistance 1 like/regulatory components of aba receptors	OsPYL/RCAR5	Morphological trait	Dwarf	enhance plant growth	10.1093/jxb/ert397
63051	comp137551_c0_seq1	ScCPK4	2R			Sce_Assembly03_c2255	GCJW01011642.1	Lo7_v2_contig_232681	Sc2Loc01226429.3			AK355631.1	Bradi1g52567.1	Os02G0126400	91.07	56	Ca2+-dependent protein kinase 4	OsCPK4	Morphological trait	Dwarf	dwarfism	10.1104/pp.113.230268
63860	comp145875_c0_seq1	Sctpc1	3R, 5R			Sce_Assembly03_c2330	GCJW01009381.1	Lo7_v2_contig_2761		EMT23923	TRIUR3_09576-T1		Bradi2g46510.1	Os01G0678500	79.21	101	two-pore channel 1	Ostpc1	Morphological trait	Dwarf	Sensitivity to Ca+ in growth rate.	10.1093/pcp/pch082
64122	comp147361_c0_seq1	ScBc7(t)	6R			Sce_Assembly03_c33818	GCJW01008328.1	Lo7_v2_contig_9046		EMT03676	TRIUR3_02601-T1	AK354566.1	Bradi2g34240.1	Os01G0750300	80	55	brittle culm 7(t)	Bc7(t)	Morphological trait	Dwarf	Brittle culm. Cellulose contents in culm.	10.1016/S1673-8527(07)60115-5
64373	comp148985_c0_seq1	ScCESA6				Sce_Assembly03_c33814	GCJW01008256.1	Lo7_v2_contig_1348426			TRIUR3_16117-T1		Bradi1g53207.1	Os07G0252400	98.04	51	cellulose synthase A6	CESA6	Morphological trait	Dwarf	O.glaberrima Dwarfism to Rice tungro sperical virus (RTVS) infection	10.3389/fmicb.2014.00026
68904	comp185715_c0_seq1	ScSAMS2	5R			Sce_Assembly03_c3648	GCJW01011937.1	Lo7_v2_contig_1353852	Sc3Loc00226318.1	EMT05283	TRIUR3_32466-T1	AK251344.1	Bradi2g12160.1	Os01G0323600	96.64	119	S-Adenosyl-l-methionine synthetase2	OsSAMS2	Morphological trait	Dwarf	Dwarfism. Fertility. Germination rate. Flowering time.	10.1016/j.jplph.2011.05.020
70231	comp197085_c0_seq1	Scd61				Sce_Assembly03_c117603	GCJW01008361.1	Lo7_v2_contig_1361632	Sc3Loc00288001.1	EMT22496	TRIUR3_33396-T1		Bradi2g48280.1	Os01G0718300	93.85	65	dwarf 61	d61	Morphological trait	Dwarf	Brassinosteroid sensitivity. Dwarfism. Leaf angle. Skotomorphogenesis.	10.1105/tpc.12.9.1591
73839	comp223918_c0_seq1	ScYUCCA1	3R, 7R					Lo7_v2_contig_1350804		EMT31759				Os01G0645400	75.47	53	OsYUCCA1	OsYUCCA1	Morphological trait	Dwarf	Dwarfism. Root development. Auxin biosynthesis.	10.1104/pp.106.091561
74451	comp230316_c0_seq1	ScCPK4	6R	6R	18.6603	Sce_Assembly03_c3663	GCJW01011593.1	Lo7_v2_contig_5978		EMT18041	TRIUR3_01149-T1	AK372866.1	Bradi3g02600.2	Os02G0126400	91.67	84	Ca2+-dependent protein kinase 4	OsCPK4	Morphological trait	Dwarf	dwarfism	10.1104/pp.113.230268
74775	comp235790_c0_seq1	Scbc3	4R			Sce_Assembly03_c3126	GCJW01008782.1	Lo7_v2_contig_1358002	Sc4Loc00260370.1	EMT33468	TRIUR3_25739-T1	AK251961.1	Bradi1g44440.1	Os02G0738900	84.34	83	brittle culm 3	bc3	Morphological trait	Dwarf	Brittle culm. Secondary cell wall synthesis.	10.1007/s00425-010-1145-6
77538	comp257490_c0_seq1	Scdbs1	5R			Sce_Assembly03_c38343	GCJW01039197.1	Lo7_v2_contig_1346043	Sc5Loc00155498.1	EMT03728	TRIUR3_31863-T1	AK372055.1	Bradi2g32300.1	Os01G0513900	77.78	81	dwarf bamboo shoot 1	dbs1	Morphological trait	Dwarf	Organ development and growth.	10.1093/pcp/pci206
77551	comp257561_c0_seq1	ScZHD1		5R	78.372		GCJW01015168.1	Lo7_v2_contig_2876682	Sc5Loc01501811.1	EMT05330	TRIUR3_33472-T1	AK358005.1	Bradi4g32580.1	Os09G0466400	95.65	46	zinc finger homeodomain class homeobox transcription factor	OsZHD1	Morphological trait	Dwarf	dwarfism	10.1007/s00425-013-2009-7
78216	comp261345_c0_seq1	ScrcaA1	4R, 6R	4R	71.0279	Sce_Assembly03_c3514	GCJW01021858.1	Lo7_v2_contig_1348412	Sc4Loc00178531.2	EMT06780	TRIUR3_23731-T1	AK249203.1	Bradi4g09125.1	Os11G0707000	95.15	103	RuBisCO activase A1	OsrcaA1	Morphological trait	Dwarf	Dwarfism.	10.1006/bbrc.2001.6269
79019	comp266687_c0_seq1	Scks1	2R			Sce_Assembly03_c11789	GCJW01011701.1	Lo7_v2_contig_1352293	Sc2Loc00213240.1	EMT18543	TRIUR3_21927-T1			Os04G0611800	79.69	64	ent-kaurene synthase1	osks1	Morphological trait	Dwarf	Dwarfism. Gibberellin biosynthesis.	10.1104/pp.103.033696
80478	comp282745_c0_seq1	ScSGL	1R, 3R	1R	59.1372	Sce_Assembly03_c33955	GCJW01008749.1	Lo7_v2_contig_1360462	Sc1Loc00279229.2	EMT23830	TRIUR3_26727-T1	AK376113.1	Bradi2g35167.3	Os05G0154700	97.67	43	short grain length	SGL	Morphological trait	Dwarf	plant height, regulate cell length and cell number	10.1007/s00299-013-1524-0
80856	comp289886_c0_seq1	Scwrky78		1R	46.0879	Sce_Assembly03_c25984	GCJW01013851.1	Lo7_v2_contig_1346610		EMT33135	TRIUR3_02376-T1	AK357671.1	Bradi2g00280.1	Os07G0583700	82.93	41	oswrky78	oswrky78	Morphological trait	Dwarf	Dwarfism. Grain size. Cell elongation.	10.1007/s00425-011-1423-y
82554	comp311139_c0_seq1	ScEXP4	3R	3R	95.3445		GCJW01016396.1	Lo7_v2_contig_1390510	Sc3Loc00442219.1	EMT26465	TRIUR3_16663-T1	AK375147.1	Bradi2g53580.1	Os05G0477600	86	50	expansin4	OsEXP4	Morphological trait	Dwarf	Dwarfism. Cell wall extensibility. Flowering time.	10.1105/tpc.011965
84090	comp318984_c0_seq1	Scbc1l4	5R	5R	118.58	Sce_Assembly03_c849	GCJW01013195.1	Lo7_v2_contig_1368110	Sc5Loc00331104.4	EMT31496	TRIUR3_14619-T1	AK253021.1	Bradi1g08310.4	Os05G0386800	89.71	68	BRITTLE CULM1-like 4	osbc1l4	Morphological trait	Dwarf	Brittle culm. Culm mechanical strength.	10.1007/s11103-009-9537-3
84357	comp320484_c0_seq1	Sckao	4R			Sce_Assembly03_c31316	GCJW01012755.1	Lo7_v2_contig_255428	Sc4Loc01315347.2	EMT30414	TRIUR3_06881-T1	AK357700.1	Bradi1g51780.1	Os06G0110000	85.25	61	ent-kaurenoic acid oxidase	oskao	Morphological trait	Dwarf	Dwarfism. Gibberellin biosynthesis.	10.1104/pp.103.033696
85188	comp325487_c0_seq1	ScLIS-L1	1R	7R	70.4869	Sce_Assembly03_c33862	GCJW01008194.1	Lo7_v2_contig_1354920		EMT12268	TRIUR3_31282-T1	AK366478.1	Bradi3g16250.1	Os08G0162100	97.44	117	Lissencephaly type-1-like 1	OsLIS-L1	Morphological trait	Dwarf	Dwarfism. Elongation of uppermost internode. Pollen development.	10.1007/s00425-011-1532-7
92068	comp414662_c0_seq1	ScDDM1a	2R			Sce_Assembly03_c46117	GCJW01024075.1	Lo7_v2_contig_2616	Sc2Loc01333809.5	EMT08001	TRIUR3_02527-T1		Bradi1g10360.1	Os09G0442700	80	40	Oryza sativa Decrease in DNA Methylation a	OsDDM1a	Morphological trait	Dwarf	Dwarfism, DNA methylation	10.1007/s00438-012-0717-5
92462	comp417362_c0_seq1	ScTid1	1R, 4R	1R	100.441	Sce_Assembly03_c2602	GCJW01038341.1	Lo7_v2_contig_517217		EMT18537	TRIUR3_05802-T1	AK250942.1	Bradi1g07160.1	Os11G0247300	100	66	Twisted dwarf 1	Tid1	Morphological trait	Dwarf	Cell division and expansion. Twisted growth. Microtuble arrangement.	10.1266/ggs.84.209
92673	comp419175_c0_seq1	ScBc7(t)				Sce_Assembly03_c322	GCJW01008601.1	Lo7_v2_contig_1359433	Sc3Loc00271201.2	EMT23140	TRIUR3_20486-T1	AK365079.1	Bradi2g49912.1	Os01G0750300	88.24	51	brittle culm 7(t)	Bc7(t)	Morphological trait	Dwarf	Brittle culm. Cellulose contents in culm.	10.1016/S1673-8527(07)60115-5
95956	comp451499_c0_seq1	ScrcaA1	4R	4R	71.0279	Sce_Assembly03_c3514	GCJW01021858.1	Lo7_v2_contig_1348412	Sc4Loc00178531.2	EMT06780	TRIUR3_23731-T1	AK249203.1	Bradi4g09125.1	Os11G0707000	91.11	45	RuBisCO activase A1	OsrcaA1	Morphological trait	Dwarf	Dwarfism.	10.1006/bbrc.2001.6269
96799	comp463317_c0_seq1	ScApx2	2R	2R	51.1929	Sce_Assembly03_c12620	GCJW01016862.1	Lo7_v2_contig_64370	Sc2Loc01984110.2	EMT09178	TRIUR3_16101-T1	AK253050.1	Bradi1g16510.1	Os07G0694700	86.89	61	Ascorbate peroxidase 2	OsApx2	Morphological trait	Dwarf	Aluminium tolerance. Dwarfism.	10.1016/j.phytochem.2010.01.003
97375	comp473618_c0_seq1	Sccde1(t)		6R	2.80687	Sce_Assembly03_c3588	GCJW01011617.1	Lo7_v2_contig_5484		EMT26405	TRIUR3_06310-T1	AK357248.1	Bradi3g01950.2	Os02G0121000	78.05	41	chlorophyll deficient 1	cde1(t)	Morphological trait	Dwarf	Chlorophyll content.	10.1007/s00425-007-0525-z
98607	comp504482_c0_seq1	ScLTG1	5R	5R	129.405	Sce_Assembly03_c12760	GCJW01010428.1	Lo7_v2_contig_1355937	Sc5Loc00243505.2	EMT18987	TRIUR3_10555-T1		Bradi3g28720.1	Os02G0622100	94.12	51	Low Temperature Growth 1	LTG1	Morphological trait	Dwarf	plant height via auxin, vegetative growth of the shoot	10.1111/tpj.12487
99574	comp577908_c0_seq1	Scbc6	1R, 6R			Sce_Assembly03_c177	GCJW01008328.1	Lo7_v2_contig_156818	Sc6Loc00790387.1	EMT03676	TRIUR3_02601-T1	AK357056.1	Bradi2g34240.1	Os09G0422500	78.69	61	brittle culm 6	bc6	Morphological trait	Dwarf	Brittle culm. cellulose synthesis in secondary cell walls.	10.1093/jxb/erq395
100072	comp661111_c0_seq1	Scbui1				Sce_Assembly03_c43800	GCJW01028352.1	Lo7_v2_contig_64576		EMT28408	TRIUR3_23851-T1		Bradi1g22717.2	Os07G0596300	90.91	66	BENT UPPERMOST INTERNODE1	bui1	Morphological trait	Dwarf	Cell division and expansion. Actin organization.	10.1105/tpc.110.081802
100620	noHitAssembly_c700_g1_i1	ScGSR1		4R	73.7933	Sce_Assembly03_c16536	GCJW01026576.1	Lo7_v2_contig_1360640	Sc4Loc00280570.1	EMT22883	TRIUR3_28594-T1	AK358265.1	Bradi1g43850.1	Os06G0266800	88.52	61	gibberellin-stimulated protein1	OsGSR1	Morphological trait	Dwarf	Dwarfism. Primary root elongation. Leaf angle. Fertility. Brassinosteroid homeostasis. Gibberellin sensitivity.	10.1111/j.1365-313X.2008.03707.x
100640	noHitAssembly_c724_g1_i1	ScGH3.1					GCJW01027747.1	Lo7_v2_contig_62920	Sc1Loc01965051.1				Bradi2g20740.1	Os01G0785400	88.73	71	-	OsGH3.1	Morphological trait	Dwarf	Auxin content. Cell elongation. Resistance to infection of Magnaporthe grisea strains.	10.1094/MPMI-22-2-0201
100751	noHitAssembly_c871_g1_i1	ScMADS55	6R	4R	84.1917	Sce_Assembly03_c12998	GCJW01016449.1	Lo7_v2_contig_126308	Sc4Loc00082917.3		TRIUR3_03219-T1	AK356695.1	Bradi1g45807.1	Os06G0217300	83.33	48	OsMADS55	OsMADS55	Morphological trait	Dwarf	Dwarfism. Leaf angle. Brassinosteroid sensitivity.	10.1111/j.1365-313X.2008.03406.x
101782	noHitAssembly_c2273_g1_i1	Scd17	2R				GCJW01030015.1	Lo7_v2_contig_144310		EMT18787			Bradi5g17657.1	Os04G0550600	78.72	47	dwarf 17	d17	Morphological trait	Dwarf	Tillering dwarf. Tiller bud outgrowth. Strigolactone biosynthesis.	10.1038/nature07272
101871	noHitAssembly_c2400_g1_i1	Scks1	2R			Sce_Assembly03_c19934	GCJW01028124.1	Lo7_v2_contig_1344120	Sc2Loc00135508.4	EMT18542	TRIUR3_21926-T1	AK362274.1	Bradi5g21387.1	Os04G0611800	82.98	47	ent-kaurene synthase1	osks1	Morphological trait	Dwarf	Dwarfism. Gibberellin biosynthesis.	10.1104/pp.103.033696
102466	noHitAssembly_c3199_g1_i1	Scglu1	4R, 5R, 6R	4R	71.4247	Sce_Assembly03_c9037	GCJW01010865.1	Lo7_v2_contig_10905	Sc4Loc00027768.1	EMT18790	TRIUR3_17738-T1	AK373303.1	Bradi1g63560.1	Os03G0329500	86.6	97	&quot;endo-1,4-b-D-glucanase1&quot;	glu1	Morphological trait	Dwarf	Dwarfism. Cell elongation. Cellulose and pectin content.	10.1007/s11103-005-2972-x
102468	noHitAssembly_c3202_g1_i1	ScGSR1												Os06G0266800	80.6	67	gibberellin-stimulated protein1	OsGSR1	Morphological trait	Dwarf	Dwarfism. Primary root elongation. Leaf angle. Fertility. Brassinosteroid homeostasis. Gibberellin sensitivity.	10.1111/j.1365-313X.2008.03707.x
103935	noHitAssembly_c5201_g1_i1	ScGLO4				Sce_Assembly03_c37923	GCJW01006819.1	Lo7_v2_contig_1377527	Sc2Loc00383354.5	EMT28270	TRIUR3_02269-T1	AK249367.1	Bradi1g58480.1	Os07G0152900	93.33	90	glycolate oxidase	OsGLO4	Resistance or Tolerance	Dwarf	growth inhibition	10.1111/ppl.12104
104666	noHitAssembly_c6169_g1_i3	ScIAA1	1R			Sce_Assembly03_c20591	GCJW01015608.1	Lo7_v2_contig_2880599	Sc3Loc01523032.1	EMT10936	TRIUR3_08262-T1	AK250612.1	Bradi2g04910.1	Os01G0178500	84.91	53	IAA1	OsIAA1	Morphological trait	Dwarf	Dwarfism. Leaf angle. Root length.	10.1007/s11103-009-9474-1
105131	noHitAssembly_c6831_g1_i1	ScSAMS1											Bradi2g11250.1	Os05G0135700	87.5	64	S-Adenosyl-l-methionine synthetase1	OsSAMS1	Morphological trait	Dwarf	Dwarfism. Fertility. Germination rate. Flowering time.	10.1016/j.jplph.2011.05.020
105383	noHitAssembly_c7211_g1_i1	Scsd1					GCJW01022427.1	Lo7_v2_contig_3968	Sc1Loc01783522.4	EMT17460	TRIUR3_13454-T1	AK373555.1	Bradi2g24980.1	Os01G0883800	82.35	34	semi-dwarf 1	sd1	Morphological trait	Dwarf	Semi-dwarf. Gibberellin biosynthesis.	10.1038/416701a
105653	noHitAssembly_c7612_g1_i1	ScLRK1	2R			Sce_Assembly03_c16513	GCJW01008693.1	Lo7_v2_contig_263294		EMT21082	TRIUR3_31066-T1	AK371014.1	Bradi1g59360.1	Os02G0154200	81.08	37	Leucine-rich repeat receptor-like kinase 1	LRK1	Morphological trait	Dwarf	Internode elongation. Regulation of gibberellin biosynthesis.	10.1007/s10529-012-1054-9
105842	noHitAssembly_c7875_g1_i1	Scgdd1	5R	5R	57.4176	Sce_Assembly03_c223	GCJW01024300.1	Lo7_v2_contig_1379668		EMT29929	TRIUR3_25055-T1	AK249439.1	Bradi4g08420.1	Os09G0114500	95.65	69	gibberellin-deficient dwarf1	gdd1	Morphological trait	Dwarf	Dwarfism. Cell elongation. Regulation of gibberellin biosynthesis.	10.1105/tpc.110.081901
106050	noHitAssembly_c8177_g1_i1	Scgs1;1		6R	63.8828	Sce_Assembly03_c21013	GCJW01024550.1	Lo7_v2_contig_1348142	Sc4Loc00275571.1	EMT12639	TRIUR3_15479-T1	AK370710.1	Bradi3g59970.1	Os02G0735200	92.19	64	glutamine synthetase1;1	Osgs1;1	Morphological trait	Dwarf	Dwarfism. Growth retardation.	10.1111/j.1365-313X.2005.02406.x
106184	noHitAssembly_c8381_g1_i1	Scgs1;1											Bradi3g59970.1	Os02G0735200	88.57	70	glutamine synthetase1;1	Osgs1;1	Morphological trait	Dwarf	Dwarfism. Growth retardation.	10.1111/j.1365-313X.2005.02406.x
106185	noHitAssembly_c8382_g1_i1	ScCESA6				Sce_Assembly03_c33814	GCJW01008256.1	Lo7_v2_contig_1348426	Sc7Loc00178713.2	EMT11411	TRIUR3_16117-T1	AK366571.1	Bradi1g02510.1	Os07G0252400	82.26	62	cellulose synthase A6	CESA6	Morphological trait	Dwarf	O.glaberrima Dwarfism to Rice tungro sperical virus (RTVS) infection	10.3389/fmicb.2014.00026
106355	noHitAssembly_c8641_g1_i1	ScPHI-1					GCJW01016381.1	Lo7_v2_contig_151838	Sc0Loc00741035.1			AK364063.1	Bradi3g58620.1	Os02G0757100	92.77	83	phosphate-induced protein 1	OsPHI-1	Morphological trait	Dwarf	dwarfism	10.1093/pcp/pcu023
106738	noHitAssembly_c9220_g1_i1	Scd11		2R	75.7711	Sce_Assembly03_c96947	GCJW01012090.1	Lo7_v2_contig_2869793	Sc2Loc01445541.2	EMT24859	TRIUR3_23488-T1	AK371371.1	Bradi5g12990.2	Os04G0469800	91.84	49	dwarf11	d11	Morphological trait	Dwarf	Dwarfism. Skotomorphogenesis. Grain size. Brassinosteroid biosynthesis.	10.1105/tpc.104.024950
106786	noHitAssembly_c9288_g1_i1	Sc4CL3				Sce_Assembly03_c12366	GCJW01024563.1	Lo7_v2_contig_1385137			TRIUR3_22492-T1	AK356005.1	Bradi3g05750.1	Os02G0177600	92.59	81	4-Coumarate:coenzyme A ligase	Os4CL3	Morphological trait	Dwarf	Lignin content. Dwarfism. Culm length. Anther development.	10.1104/pp.111.178301
106913	noHitAssembly_c9461_g1_i1	ScrcaA1	4R	4R	71.0279	Sce_Assembly03_c30503	GCJW01021362.1	Lo7_v2_contig_1348412		EMT06779	TRIUR3_23730-T1	AK252703.1	Bradi4g09120.2	Os11G0707000	85.06	87	RuBisCO activase A1	OsrcaA1	Morphological trait	Dwarf	Dwarfism.	10.1006/bbrc.2001.6269
107668	noHitAssembly_c10450_g1_i1	ScCesA7	1R			Sce_Assembly03_c15209	GCJW01038268.1	Lo7_v2_contig_69854	Sc1Loc02038006.3	EMT11949	TRIUR3_10868-T1	AK365971.1	Bradi3g28350.1	Os10G0467800	93.13	131	cellulose synthase catalytic subunit A7	OsCesA7	Morphological trait	Dwarf	Brittle culm. Secondary cell wall synthesis.	10.1104/pp.103.022442
107681	noHitAssembly_c10463_g1_i1	ScGLO4	2R	2R	96.1829		GCJW01021989.1	Lo7_v2_contig_517177	Sc2Loc01861305.5	EMT00832	TRIUR3_18225-T1	AK363513.1	Bradi5g22250.1	Os07G0152900	82.35	119	glycolate oxidase	OsGLO4	Resistance or Tolerance	Dwarf	growth inhibition	10.1111/ppl.12104
107708	noHitAssembly_c10497_g1_i1	ScGA2ox6	5R, 7R	7R	60.9871			Lo7_v2_contig_1356276	Sc5Loc00129590.1	EMT14198	TRIUR3_06906-T1	AK356675.1	Bradi5g16040.1	Os04G0522500	77.23	101	Gibberellin 2-oxidase 6	OsGA2ox6	Morphological trait	Dwarf	Dwarfism. Gibberellin catabolism.	10.1016/S1673-8527(09)60022-9
107937	noHitAssembly_c10761_g1_i1	ScBAK1				Sce_Assembly03_c68643	GCJW01010991.1	Lo7_v2_contig_2871877	Sc7Loc01465861.6	EMT31112	TRIUR3_31317-T1	AK374641.1	Bradi3g15660.1	Os08G0174700	93.26	89	-	OsBAK1	Morphological trait	Dwarf	Internode elongation. Leaf angle. Brassinosteroid sensitivity.	10.1111/j.1467-7652.2009.00444.x
109261	noHitAssembly_c12356_g1_i1	ScApx1				Sce_Assembly03_c13283	GCJW01022560.1	Lo7_v2_contig_273961	Sc7Loc02071780.1	EMT33286	TRIUR3_20326-T1	AK251765.1	Bradi1g65820.2	Os03G0285700	88.71	62	Ascorbate peroxidase 1	OsApx1	Morphological trait	Dwarf	Aluminium tolerance. Dwarfism.	10.1016/j.phytochem.2010.01.003
109540	noHitAssembly_c12660_g1_i1	ScSAMS3											Bradi2g11250.1	Os01G0293000	92	50	S-Adenosyl-l-methionine synthetase3	OsSAMS3	Morphological trait	Dwarf	Dwarfism. Fertility. Germination rate. Flowering time.	10.1016/j.jplph.2011.05.020
110361	noHitAssembly_c13510_g1_i1	Scbc6	1R, 5R			Sce_Assembly03_c34318	GCJW01008590.1	Lo7_v2_contig_1349783		EMT30130		AK354564.1	Bradi4g30540.1	Os09G0422500	91.36	81	brittle culm 6	bc6	Morphological trait	Dwarf	Brittle culm. cellulose synthesis in secondary cell walls.	10.1093/jxb/erq395
110364	noHitAssembly_c13513_g1_i1	Scphd1	2R, 4R	4R	71.0279	Sce_Assembly03_c5838	GCJW01016502.1	Lo7_v2_contig_436789	Sc4Loc01812639.2	EMT11078	TRIUR3_34842-T1	AK252739.1	Bradi2g12930.1	Os01G0367100	76.84	95	photoassimilate defective1	phd1	Morphological trait	Dwarf	Chlorophyll content. Photosynthetic activity. Biomass and grain production.	10.1371/journal.pgen.1002196
110422	noHitAssembly_c13582_g1_i1	ScGPX1	2R	2R	162.842	Sce_Assembly03_c12862	GCJW01019397.1	Lo7_v2_contig_3798	Sc2Loc01750174.2	EMT30715	TRIUR3_18588-T1	AK249946.1	Bradi5g26725.3	Os04G0556300	78.26	115	Plant glutathione peroxidases 1	OsGPX1	Morphological trait	Dwarf	shorter shoot, lower biomass	10.1007/s10535-014-0394-9
110536	noHitAssembly_c13707_g1_i1	ScSAMS1	6R	6R	50.0357	Sce_Assembly03_c34329	GCJW01021841.1	Lo7_v2_contig_144876	Sc6Loc00620316.1	EMT13885	TRIUR3_34063-T1	AK251841.1	Bradi2g11250.1	Os05G0135700	90.38	104	S-Adenosyl-l-methionine synthetase1	OsSAMS1	Morphological trait	Dwarf	Dwarfism. Fertility. Germination rate. Flowering time.	10.1016/j.jplph.2011.05.020
110573	noHitAssembly_c13745_g1_i1	ScSLRL1	3R				GCJW01013525.1	Lo7_v2_contig_1404111				AK362142.1	Bradi2g45117.1	Os01G0646300	89.8	98	SLR1-like1	SLRL1	Morphological trait	Dwarf	Dwarfism. Gibberellin sensitivity.	10.1111/j.1365-313X.2005.02562.x
110598	noHitAssembly_c13771_g1_i1	Scj10gBTF3	1R	1R	60.7183	Sce_Assembly03_c38817	GCJW01038077.1	Lo7_v2_contig_1345162	Sc1Loc00370198.3	EMT09120	TRIUR3_23093-T1	AK248679.1	Bradi3g29087.1	Os10G0483000	97.1	69	Osj10g basal transcription factor 3	Osj10gBTF3	Morphological trait	Dwarf	Dwarfism. Pollen development.	10.1093/pcp/pcs146
110671	noHitAssembly_c13832_g1_i1	Scj10gBTF3				Sce_Assembly03_c11803	GCJW01018236.1	Lo7_v2_contig_2875069	Sc0Loc01491181.3	EMT08413	TRIUR3_13442-T1	AK353627.1	Bradi1g01600.1	Os10G0483000	80	60	Osj10g basal transcription factor 3	Osj10gBTF3	Morphological trait	Dwarf	Dwarfism. Pollen development.	10.1093/pcp/pcs146
110887	noHitAssembly_c14011_g1_i1	Sc4CL3	2R	2R	3.61054	Sce_Assembly03_c12341	GCJW01011468.1	Lo7_v2_contig_2881565	Sc2Loc01527100.1	EMT20233	TRIUR3_01324-T1	AK356743.1	Bradi1g31320.1	Os02G0177600	83.61	122	4-Coumarate:coenzyme A ligase	Os4CL3	Morphological trait	Dwarf	Lignin content. Dwarfism. Culm length. Anther development.	10.1104/pp.111.178301
112209	noHitAssembly_c15367_g1_i1	Scd89	1R, 6R			Sce_Assembly03_c34861	GCJW01013911.1	Lo7_v2_contig_1392713	Sc5Loc01218674.5			AK249881.1	Bradi2g60350.1	Os05G0333200	81.67	60	dwarf 89	d89	Morphological trait	Dwarf	dwarfism	10.1007/s10681-014-1071-y
113115	noHitAssembly_c16322_g1_i1	ScRR6				Sce_Assembly03_c11858	GCJW01016708.1	Lo7_v2_contig_1372991	Sc2Loc00359295.1		TRIUR3_31506-T1	AK366551.1	Bradi5g25860.1	Os04G0673300	94.74	57	Response regulator6	OsRR6	Morphological trait	Dwarf	Dwarfism. Root development. Cytokinin metabolism.	10.1093/pcp/pcm022
114234	noHitAssembly_c17538_g1_i1	Scaco1					GCJW01016798.1	Lo7_v2_contig_1390189	Sc0Loc00440983.1	EMT14264	TRIUR3_09456-T1	AK369648.1	Bradi2g35860.1	Os09G0451000	76.67	60	aminocyclopropane-1-carboxylate oxidase1	aco1	Morphological trait	Dwarf	Internode elongation.	10.1111/j.1365-3040.2009.02106.x
115963	noHitAssembly_c19374_g1_i1	ScTid1	1R, 2R			Sce_Assembly03_c2310	GCJW01012123.1	Lo7_v2_contig_1375366	Sc2Loc01459882.2	EMT26472	TRIUR3_10140-T1	AK251045.1	Bradi1g23770.1	Os11G0247300	75	68	Twisted dwarf 1	Tid1	Morphological trait	Dwarf	Cell division and expansion. Twisted growth. Microtuble arrangement.	10.1266/ggs.84.209
116850	noHitAssembly_c20311_g1_i1	ScEXPA8					GCJW01017469.1	Lo7_v2_contig_144407	Sc3Loc00606482.1	EMT17898		AK376111.1	Bradi2g08760.1	Os01G0248900	82.05	78	a-expansin gene 8	OsEXPA8	Morphological trait	Dwarf	Root development. Plant height. Leaf size.	10.1371/journal.pone.0075997
117180	noHitAssembly_c20649_g1_i1	Scnrl1		2R	65.4901		GCJW01028155.1	Lo7_v2_contig_2871612		EMT19566			Bradi3g22345.1	Os12G0555600	82.22	45	NARROW AND ROLLED LEAF 1	nrl1	Morphological trait	Dwarf	Narrowed and rolled leaf. Dwarfism.	10.1007/s11103-010-9614-7
120183	noHitAssembly_c23834_g1_i1	ScBAK1	6R	6R	50.0357	Sce_Assembly03_c3890	GCJW01009754.1	Lo7_v2_contig_1346682		EMT33739		AK252995.1		Os08G0174700	76.79	56	-	OsBAK1	Morphological trait	Dwarf	Internode elongation. Leaf angle. Brassinosteroid sensitivity.	10.1111/j.1467-7652.2009.00444.x
122059	noHitAssembly_c25835_g1_i1	ScSGL	5R			Sce_Assembly03_c34316	GCJW01008927.1	Lo7_v2_contig_128091		EMT10271	TRIUR3_13379-T1	AK376113.1	Bradi2g12710.1	Os05G0154700	88.89	72	short grain length	SGL	Morphological trait	Dwarf	plant height, regulate cell length and cell number	10.1007/s00299-013-1524-0
122567	noHitAssembly_c26376_g1_i1	Scfc1	2R	2R	88.8997		GCJW01015573.1	Lo7_v2_contig_1372119		EMT21978	TRIUR3_07677-T1	AK355314.1	Bradi5g21550.1	Os04G0612700	79.12	91	flexible culm 1	fc1	Morphological trait	Dwarf	Brittle culm. Culm mechanical strength. Lignin biosynthesis.	10.1007/s11103-008-9448-8
122585	noHitAssembly_c26394_g1_i1	ScTid1		5R	125.42	Sce_Assembly03_c3935	GCJW01013548.1	Lo7_v2_contig_3182	Sc5Loc01673759.5		TRIUR3_05431-T1	AK251810.1	Bradi1g07160.1	Os11G0247300	98.36	61	Twisted dwarf 1	Tid1	Morphological trait	Dwarf	Cell division and expansion. Twisted growth. Microtuble arrangement.	10.1266/ggs.84.209
124701	noHitAssembly_c28646_g1_i1	ScGH3-2				Sce_Assembly03_c54989	GCJW01025438.1	Lo7_v2_contig_127951	Sc3Loc00102074.1	EMT18426	TRIUR3_10181-T1	AK368147.1	Bradi2g50840.1	Os01G0764800	92.86	56	OsGH3-2	OsGH3-2	Morphological trait	Dwarf	Dwarfism. Tillering. Leaf size. Crown root development. Root hair development. Cold and drought tolerance.	10.1093/jxb/ers300
125938	noHitAssembly_c29958_g1_i1	ScBAK1	1R, 6R			Sce_Assembly03_c22255	GCJW01010158.1	Lo7_v2_contig_1351973		EMT26123	TRIUR3_29420-T1	AK372118.1	Bradi5g12227.1	Os08G0174700	85.71	49	-	OsBAK1	Morphological trait	Dwarf	Internode elongation. Leaf angle. Brassinosteroid sensitivity.	10.1111/j.1467-7652.2009.00444.x
126204	noHitAssembly_c30232_g1_i1	ScBAK1				Sce_Assembly03_c23304	GCJW01010991.1	Lo7_v2_contig_2871877	Sc7Loc01465861.6	EMT31112	TRIUR3_31317-T1	AK374641.1	Bradi3g15660.1	Os08G0174700	100	92	-	OsBAK1	Morphological trait	Dwarf	Internode elongation. Leaf angle. Brassinosteroid sensitivity.	10.1111/j.1467-7652.2009.00444.x
126257	noHitAssembly_c30287_g1_i1	Scaco1	5R				GCJW01016042.1	Lo7_v2_contig_148051	Sc5Loc00699374.3	EMT02126	TRIUR3_13552-T1	AK359587.1	Bradi4g31820.1	Os09G0451000	85.71	42	aminocyclopropane-1-carboxylate oxidase1	aco1	Morphological trait	Dwarf	Internode elongation.	10.1111/j.1365-3040.2009.02106.x
126633	noHitAssembly_c30678_g1_i1	ScAPx-R	4R			Sce_Assembly03_c7991	GCJW01022598.1	Lo7_v2_contig_64261		EMT31096	TRIUR3_01974-T1	AK250718.1	Bradi3g40330.1	Os08G0522400	88.89	36	ascorbate peroxidase-related	OsAPx-R	Morphological trait	Dwarf	Dwarfism.	10.1111/j.1469-8137.2011.03659.x
126873	noHitAssembly_c30945_g1_i1	ScATG7	3R			Sce_Assembly03_c1246	GCJW01006758.1	Lo7_v2_contig_1356373		EMT15441	TRIUR3_32298-T1	AK367931.1	Bradi2g43480.1	Os01G0614900	84.48	58	autophagy associated gene 7	OsATG7	Morphological trait	Dwarf	growth retardation of cultured cells under sucrose starvation	10.4161/auto.28279
127106	noHitAssembly_c31186_g1_i1	ScUgp1	3R, 5R	5R	112.121	Sce_Assembly03_c2788	GCJW01027825.1	Lo7_v2_contig_1361995	Sc5Loc00290590.1	EMT15622	TRIUR3_15167-T1	AK251968.1	Bradi4g37350.1	Os09G0553200	96.1	77	UDP-Glucose Pyrophosphorylase1	Ugp1	Morphological trait	Dwarf	Pollen callose deposition. Dwarfism.	10.1105/tpc.106.044123
129298	noHitAssembly_c33526_g1_i1	Scapc6				Sce_Assembly03_c11161	GCJW01025632.1	Lo7_v2_contig_2904571				AK377137.1	Bradi1g68757.1	Os03G0236966	88	50	anaphase-promoting complex6	Osapc6	Morphological trait	Dwarf	Dwarfism.	10.1007/s10142-009-0155-6
129623	noHitAssembly_c33858_g1_i1	ScCYP734A2		7R	70.4869		GCJW01025488.1	Lo7_v2_contig_1365716		EMT21683		AK368798.1	Bradi1g36800.1	Os02G0204700	81.58	76	cytochrome P450 monooxygenase 734A2	CYP734A2	Morphological trait	Dwarf	Brassinosteroid catabolism. Dwarfism. Abnormal leaf morphology.	10.1111/j.1365-313X.2011.04567.x
130379	noHitAssembly_c34683_g1_i1	Sccl7(t)	2R	2R	69.4556	Sce_Assembly03_c291	GCJW01024091.1	Lo7_v2_contig_165222				AK361285.1	Bradi1g20840.1	Os07G0616000	89.29	56	cleistogamy gene	cl7(t)	Morphological trait	Dwarf	dwarfisms	10.1093/jxb/eru074
131770	noHitAssembly_c36145_g1_i1	ScGH3-2	2R				GCJW01011654.1	Lo7_v2_contig_127399		EMT07798	TRIUR3_10988-T1	AK363938.1	Bradi1g22830.1	Os01G0764800	80	65	OsGH3-2	OsGH3-2	Morphological trait	Dwarf	Dwarfism. Tillering. Leaf size. Crown root development. Root hair development. Cold and drought tolerance.	10.1093/jxb/ers300
135853	noHitAssembly_c40497_g1_i1	SccZOGT1	2R				GCJW01029792.1	Lo7_v2_contig_172773	Sc2Loc01784638.1		TRIUR3_01547-T1	AK363027.1	Bradi5g18040.1	Os04G0556500	80.77	52	cZ-O-glucosyltransferase 1	cZOGT1	Morphological trait	Dwarf	Dwarfism. Leaf senescence. Crown root.	10.1104/pp.112.196733
136860	noHitAssembly_c41562_g1_i1	Scdbs1	4R	6R	42.0621		GCJW01008627.1	Lo7_v2_contig_1383920	Sc6Loc00413895.1	EMT03728	TRIUR3_10250-T1	AK372055.1	Bradi1g08010.1	Os01G0513900	92.31	39	dwarf bamboo shoot 1	dbs1	Morphological trait	Dwarf	Organ development and growth.	10.1093/pcp/pci206
137473	noHitAssembly_c42216_g1_i1	ScCga1	6R			Sce_Assembly03_c14540	GCJW01022098.1	Lo7_v2_contig_2877858	Sc6Loc01508928.1	EMT23948	TRIUR3_13697-T1	AK360760.1	Bradi3g08240.2	Os02G0220400	80.43	46	CYTOKININRESPONSIVE GATA TRANSCRIPTION FACTOR1	Cga1	Morphological trait	Dwarf	Dwarfism. Tillering. Chlorophyll content. Grain filling rate.	10.1104/pp.113.217265
137973	noHitAssembly_c42765_g1_i1	Scd27				Sce_Assembly03_c25605	GCJW01037249.1	Lo7_v2_contig_1367557		EMT30070		AK358967.1	Bradi4g14990.1	Os11G0587000	86.44	59	dwarf 27	d27	Morphological trait	Dwarf	Tillering dwarf. Strigolactone biosynthesis. Auxin transport.	10.1105/tpc.109.065987
138016	noHitAssembly_c42808_g1_i1	Scgdd1	5R				GCJW01024300.1	Lo7_v2_contig_2868809		EMT29930	TRIUR3_25055-T1	AK249439.1	Bradi4g08420.1	Os09G0114500	88.37	43	gibberellin-deficient dwarf1	gdd1	Morphological trait	Dwarf	Dwarfism. Cell elongation. Regulation of gibberellin biosynthesis.	10.1105/tpc.110.081901
139008	noHitAssembly_c43852_g1_i1	ScJMJ703	3R, 4R			Sce_Assembly03_c43257	GCJW01008622.1	Lo7_v2_contig_1375815	Sc1Loc00374585.3	EMT12960	TRIUR3_34456-T1	AK358763.1	Bradi2g31107.1	Os05G0196500	79.49	78	Jumonji C domain-containing protein 703	JMJ703	Morphological trait	Dwarf	Dwarfism. Panicle size. Grain size. Leaf angle.	10.1073/pnas.1217020110
139009	noHitAssembly_c43853_g1_i1	ScCYP96B4	5R				GCJW01030962.1	Lo7_v2_contig_384427	Sc5Loc01756873.1	EMT01909	TRIUR3_08651-T1	AK248667.1	Bradi1g75707.1	Os03G0140400	92.45	53	OsCYP96B4	OsCYP96B4	Morphological trait	Dwarf	Dwarfism. Cell elongation. Pollen germination.	10.1371/journal.pone.0028069
139892	noHitAssembly_c44791_g1_i1	Scbc1l4	5R	5R	118.58	Sce_Assembly03_c849	GCJW01013195.1	Lo7_v2_contig_1368110	Sc5Loc00331104.4	EMT31496	TRIUR3_14619-T1	AK253021.1		Os05G0386800	75.76	66	BRITTLE CULM1-like 4	osbc1l4	Morphological trait	Dwarf	Brittle culm. Culm mechanical strength.	10.1007/s11103-009-9537-3
140227	noHitAssembly_c45138_g1_i1	ScBAK1	7R			Sce_Assembly03_c15030	GCJW01010991.1	Lo7_v2_contig_2871877	Sc7Loc01465861.6	EMT31112	TRIUR3_31317-T1	AK374641.1	Bradi5g12227.1	Os08G0174700	96.67	60	-	OsBAK1	Morphological trait	Dwarf	Internode elongation. Leaf angle. Brassinosteroid sensitivity.	10.1111/j.1467-7652.2009.00444.x
142280	noHitAssembly_c47324_g1_i1	ScPIL1		5R	52.2079		GCJW01022091.1	Lo7_v2_contig_2879592	Sc5Loc01518297.1	EMT23685	TRIUR3_31817-T1	AK360963.1	Bradi1g13980.1	Os03G0782500	85.19	54	Phytochrome-interacting factor-like protein 1	OsPIL1	Morphological trait	Dwarf	Internode elogation.	10.1073/pnas.1207324109
143556	noHitAssembly_Contig739	ScrcaA1											Bradi4g09120.2	Os11G0707000	82.09	67	RuBisCO activase A1	OsrcaA1	Morphological trait	Dwarf	Dwarfism.	10.1006/bbrc.2001.6269
143726	noHitAssembly_Contig909	Scaco1	5R, 6R	6R	65.9059	Sce_Assembly03_c46591	GCJW01016597.1	Lo7_v2_contig_268001	Sc0Loc00702747.3	EMT28589	TRIUR3_25953-T1	AK372985.1	Bradi4g31820.1	Os09G0451000	85.54	83	aminocyclopropane-1-carboxylate oxidase1	aco1	Morphological trait	Dwarf	Internode elongation.	10.1111/j.1365-3040.2009.02106.x
1349	comp1593_c0_seq1	ScALDH7	5R			Sce_Assembly03_c34091	GCJW01024603.1	Lo7_v2_contig_1373446		EMT27955	TRIUR3_16580-T1	AK356265.1		Os09G0440300	89.42	104	Aldehyde dehydrogenase 7	OsALDH7	Physiological trait	Eating quality	Accumulation of oryzamutaic acid A in endosperm.	10.1007/s00425-011-1477-x
2735	comp3340_c0_seq1	ScBiP1	3R			Sce_Assembly03_c4233	GCJW01010162.1	Lo7_v2_contig_233064	Sc4Loc01230680.1	EMT16454	TRIUR3_32340-T1	AK252994.1	Bradi3g01477.2	Os02G0115900	96.15	52	binding protein 1	BiP1	Physiological trait	Eating quality	Seed storage protein and starch content.	10.1111/j.1365-313X.2010.04453.x
5497	comp6851_c0_seq1	ScAAT2	3R			Sce_Assembly03_c3676	GCJW01021253.1	Lo7_v2_contig_1345384		EMT25743	TRIUR3_04934-T1	AK248708.1	Bradi2g50500.1	Os01G0760600	84.21	57	Aspartate aminotransferase 2	OsAAT2	Physiological trait	Eating quality	Seed amino acid and protein content.	10.1007/s00122-009-0988-3
7029	comp8791_c0_seq1	ScBadh2	6R	6R	88.6873	Sce_Assembly03_c1818	GCJW01011978.1	Lo7_v2_contig_1344309	Sc6Loc00137671.2	EMT10403	TRIUR3_04819-T1	AK357584.1	Bradi3g36150.1	Os08G0424500	89.74	156	betaine aldehyde dehydrogenase2	Badh2	Physiological trait	Eating quality	Fragrance rice. 2-acetyl-1-pyrroline biosynthesis.	10.1105/tpc.108.058917
7234	comp9035_c0_seq1	ScGAPDHB	5R			Sce_Assembly03_c23956	GCJW01012793.1	Lo7_v2_contig_1353140		EMT30317	TRIUR3_19023-T1	AK253023.1	Bradi1g76470.1	Os03G0129300	83.52	91	glyceraldehyde-3-phosphate dehydrogenase B	OsGAPDHB	Physiological trait	Eating quality	Fragrance rice.	10.1016/j.plantsci.2013.09.010
7623	comp9508_c0_seq1	ScSar1c	3R			Sce_Assembly03_c8759	GCJW01018076.1	Lo7_v2_contig_5317	Sc3Loc01878621.7	EMT01076	TRIUR3_31943-T1	AK373104.1	Bradi2g09070.1	Os01G0254000	92.23	103	Sar1c	Sar1c	Physiological trait	Eating quality	Seed storage protein.Pro-gultelin content in seed. Floury endosperm.	10.1093/jxb/ert128
9292	comp11484_c0_seq1	ScBiP				Sce_Assembly03_c37333	GCJW01010162.1	Lo7_v2_contig_233064	Sc4Loc01230680.1	EMT16454	TRIUR3_32340-T1	AK248656.1	Bradi3g01477.1	Os02G0115900	94.67	75	binding protein	BiP	Physiological trait	Eating quality	Seed storage protein and starch content.	10.1093/pcp/pcp098
9555	comp11802_c0_seq1	ScGAPDHB	5R			Sce_Assembly03_c46928	GCJW01012793.1	Lo7_v2_contig_1353140		EMT30317	TRIUR3_19023-T1	AK253071.1	Bradi1g76470.1	Os03G0129300	94.2	69	glyceraldehyde-3-phosphate dehydrogenase B	OsGAPDHB	Physiological trait	Eating quality	Fragrance rice.	10.1016/j.plantsci.2013.09.010
9610	comp11859_c0_seq2	ScISA1	4R				GCJW01008801.1			EMT15721	TRIUR3_13775-T1		Bradi3g40410.1	Os08G0520900	79.45	73	isoamylase1	OsISA1	Physiological trait	Eating quality	Seed starch content.	10.1104/pp.111.173435
10057	comp12367_c0_seq1	ScXS-lpa2-1	3R, 5R, 6R, 7R	5R	170.1	Sce_Assembly03_c169	GCJW01027934.1	Lo7_v2_contig_1363404	Sc5Loc00300077.1	EMT32037	TRIUR3_20194-T1		Bradi1g75590.1	Os03G0142800	87.05	139	low phytic acid 2	XS-lpa2-1	Physiological trait	Eating quality	Seed phytic acid content.	10.1007/s00122-009-1018-1
15870	comp18616_c0_seq1	ScBiP	3R, 4R			Sce_Assembly03_c7180	GCJW01010162.1	Lo7_v2_contig_233064	Sc4Loc01230680.1	EMT16454	TRIUR3_32340-T1	AK248656.1	Bradi3g01477.1	Os02G0115900	98.46	65	binding protein	BiP	Physiological trait	Eating quality	Seed storage protein and starch content.	10.1093/pcp/pcp098
17027	comp19673_c0_seq1	Scglup4	5R			Sce_Assembly03_c9310	GCJW01017495.1	Lo7_v2_contig_2999				AK366997.1	Bradi4g00987.1	Os12G0631100	87.32	71	glutelin precursor mutant4	glup4	Physiological trait	Eating quality	Transport of proglutelin from golgi apparaus to vacuole.	10.1104/pp.111.180505
19201	comp21596_c0_seq1	Scflo2	3R			Sce_Assembly03_c107	GCJW01008006.1	Lo7_v2_contig_86038		EMT04451	TRIUR3_14327-T1		Bradi1g29090.1	Os04G0645100	79	100	FLOURY ENDOSPERM2	flo2	Physiological trait	Eating quality	Seed starch and protein content. Grain size.	10.1105/tpc.109.070821
20099	comp22417_c0_seq1	ScAmy1A	2R				GCJW01015081.1	Lo7_v2_contig_4977		EMT07020	TRIUR3_20831-T1	AK376465.1	Bradi3g58010.1	Os02G0765600	87.27	55	a-amylase 1A	Amy1A	Physiological trait	Eating quality	Seed starch content. High temperature-triggered grain chalkiness.	10.1111/j.1467-7652.2012.00741.x
20111	comp22423_c0_seq1	ScALDH7											Bradi4g31310.1	Os09G0440300	75.76	33	Aldehyde dehydrogenase 7	OsALDH7	Physiological trait	Eating quality	Accumulation of oryzamutaic acid A in endosperm.	10.1007/s00425-011-1477-x
21013	comp23212_c0_seq1	ScBadh2								EMT10403		AK357584.1	Bradi3g36150.1	Os08G0424500	90.48	42	betaine aldehyde dehydrogenase2	Badh2	Physiological trait	Eating quality	Fragrance rice. 2-acetyl-1-pyrroline biosynthesis.	10.1105/tpc.108.058917
21199	comp23381_c0_seq1	ScBiP	1R, 2R, 3R, 4R, 5R, 6R, 7R			Sce_Assembly03_c6166	GCJW01039646.1	Lo7_v2_contig_264135		EMT16454	TRIUR3_32340-T1	AK248656.1	Bradi3g01477.2	Os02G0115900	92.86	42	binding protein	BiP	Physiological trait	Eating quality	Seed storage protein and starch content.	10.1093/pcp/pcp098
22392	comp24369_c0_seq1	ScAAP6	1R, 2R, 3R, 4R, 5R, 6R, 7R	3R	104.866		GCJW01013433.1	Lo7_v2_contig_70562	Sc3Loc02043624.2	EMT03163		AK369769.1	Bradi2g56767.1	Os01G0878700	75.86	58	amino acid permease	OsAAP6	Physiological trait	Eating quality	starch and storage protein biosynthesis in developing rice grain	10.1038/ncomms5847
22942	comp24772_c0_seq1	ScGAPDHB									TRIUR3_15760-T1	AK253092.1	Bradi5g12330.1	Os03G0129300	81.25	64	glyceraldehyde-3-phosphate dehydrogenase B	OsGAPDHB	Physiological trait	Eating quality	Fragrance rice.	10.1016/j.plantsci.2013.09.010
25299	comp26587_c0_seq1	ScSSIIa	6R				GCJW01024254.1	Lo7_v2_contig_1348394	Sc0Loc00426730.1	EMT23057	TRIUR3_14118-T1		Bradi3g59440.1	Os06G0229800	90	50	Soluble starch synthase IIa	SSIIa	Physiological trait	Eating quality	Chalky kernel. Amylose content.	10.1139/g11-010
29010	comp29358_c0_seq1	ScAAT2	3R			Sce_Assembly03_c3676	GCJW01021253.1	Lo7_v2_contig_1345384	Sc3Loc00148463.3	EMT25743	TRIUR3_04934-T1	AK248697.1	Bradi2g50500.1	Os01G0760600	93.85	179	Aspartate aminotransferase 2	OsAAT2	Physiological trait	Eating quality	Seed amino acid and protein content.	10.1007/s00122-009-0988-3
29172	comp29470_c0_seq1	ScGAPDHB	2R	2R	74.9898	Sce_Assembly03_c39998	GCJW01013777.1	Lo7_v2_contig_1357073	Sc2Loc00252629.1	EMT31124	TRIUR3_15760-T1	AK253092.1	Bradi5g12330.1	Os03G0129300	82.72	81	glyceraldehyde-3-phosphate dehydrogenase B	OsGAPDHB	Physiological trait	Eating quality	Fragrance rice.	10.1016/j.plantsci.2013.09.010
29365	comp29592_c0_seq1	ScAmy1A	6R			Sce_Assembly03_c113057		Lo7_v2_contig_1347607	Sc6Loc00170937.4	EMT32632	TRIUR3_06442-T1	AK372405.1	Bradi3g58010.1	Os02G0765600	87.1	93	a-amylase 1A	Amy1A	Physiological trait	Eating quality	Seed starch content. High temperature-triggered grain chalkiness.	10.1111/j.1467-7652.2012.00741.x
30171	comp30147_c0_seq1	ScCysR10	3R, 5R	5R	122.642	Sce_Assembly03_c14641	GCJW01022577.1	Lo7_v2_contig_1346807	Sc5Loc00163300.2	EMT14092		AK354633.1	Bradi1g07520.1	Os03G0766000	98.88	89	cysteine-rich 10 kDa molecular species	CysR10	Physiological trait	Eating quality	Protein body formation in seed.	10.1093/pcp/pcr053
30856	comp30610_c0_seq1	ScAAT1	6R			Sce_Assembly03_c3832	GCJW01013058.1	Lo7_v2_contig_4216		EMT29046	TRIUR3_17749-T1	AK365827.1	Bradi3g54200.1	Os02G0797500	92.82	195	Aspartate aminotransferase 1	OsAAT1	Physiological trait	Eating quality	Seed amino acid content.	10.1007/s00122-009-0988-3
30888	comp30636_c0_seq1	ScSar1b	3R, 5R			Sce_Assembly03_c9303	GCJW01018678.1	Lo7_v2_contig_63745	Sc5Loc01976128.3	EMT20832	TRIUR3_27518-T1	AK250294.1	Bradi4g04830.1	Os12G0560300	94.51	91	Sar1b	Sar1b	Physiological trait	Eating quality	Seed storage protein.Pro-gultelin content in seed. Floury endosperm.	10.1093/jxb/ert128
31467	comp31030_c0_seq1	ScAAT1	6R			Sce_Assembly03_c3832	GCJW01013058.1	Lo7_v2_contig_4216		EMT29046	TRIUR3_17749-T1	AK361537.1	Bradi3g54200.1	Os02G0797500	88.8	241	Aspartate aminotransferase 1	OsAAT1	Physiological trait	Eating quality	Seed amino acid content.	10.1007/s00122-009-0988-3
35002	comp33334_c0_seq1	ScALDH7	1R, 5R			Sce_Assembly03_c34091	GCJW01024603.1	Lo7_v2_contig_382845		EMT27955	TRIUR3_16580-T1	AK356265.1	Bradi4g31310.1	Os09G0440300	79.82	109	Aldehyde dehydrogenase 7	OsALDH7	Physiological trait	Eating quality	Accumulation of oryzamutaic acid A in endosperm.	10.1007/s00425-011-1477-x
40674	comp36437_c0_seq1	Scsug1	4R, 5R	4R	95.5006	Sce_Assembly03_c19576	GCJW01008706.1	Lo7_v2_contig_5182			TRIUR3_09759-T1		Bradi5g00540.1	Os04G0164900	80	70	sugary1	sug1	Physiological trait	Eating quality	Seed starch biosynthesis.	10.1093/jxb/ern349
42971	comp37350_c0_seq1	ScGAPDHB	2R	2R	74.9898	Sce_Assembly03_c39998	GCJW01013777.1	Lo7_v2_contig_1357073	Sc2Loc00252629.1	EMT31124	TRIUR3_15760-T1	AK253092.1	Bradi5g12330.1	Os03G0129300	89.29	56	glyceraldehyde-3-phosphate dehydrogenase B	OsGAPDHB	Physiological trait	Eating quality	Fragrance rice.	10.1016/j.plantsci.2013.09.010
46718	comp38271_c0_seq1	ScPDIL1	4R, 6R			Sce_Assembly03_c3014	GCJW01025674.1	Lo7_v2_contig_62670	Sc4Loc01961750.3	EMT28551	TRIUR3_24343-T1	AK357991.1	Bradi4g23180.1	Os11G0199200	85.14	148	protein disulphide isomerase-like protein 1	PDIL1	Physiological trait	Eating quality	Starch biosynthesis.	10.1093/jxb/err262
47107	comp38804_c0_seq1	ScAmy3A		5R	76.3491			Lo7_v2_contig_169483	Sc0Loc00893622.2	EMT33741	TRIUR3_02655-T1		Bradi4g32140.1	Os09G0457400	84.11	107	a-amylase 3A	Amy3A	Physiological trait	Eating quality	Seed starch content. High temperature-triggered grain chalkiness.	10.1111/j.1467-7652.2012.00741.x
49938	comp44162_c0_seq1	ScVPS22	3R, 5R	5R	103.238	Sce_Assembly03_c36866	GCJW01016523.1	Lo7_v2_contig_1347645	Sc5Loc00171350.1	EMT01940	TRIUR3_06999-T1	AK367187.1	Bradi4g35830.1	Os09G0529700	90.1	101	OsVPS22	OsVPS22	Physiological trait	Eating quality	Chalky kernel. Seedling lethality.	10.1007/s11033-012-2422-1
57517	comp92982_c0_seq1	ScBadh2	6R	6R	88.6873	Sce_Assembly03_c35605	GCJW01011978.1	Lo7_v2_contig_1344309	Sc6Loc00137671.2	EMT10403	TRIUR3_04819-T1	AK248580.1	Bradi3g36150.2	Os08G0424500	86.92	130	betaine aldehyde dehydrogenase2	Badh2	Physiological trait	Eating quality	Fragrance rice. 2-acetyl-1-pyrroline biosynthesis.	10.1105/tpc.108.058917
57620	comp93488_c0_seq1	Scsug1	2R, 4R, 5R, 6R			Sce_Assembly03_c16632	GCJW01008706.1	Lo7_v2_contig_321858		EMT18327	TRIUR3_09759-T1		Bradi5g00540.2	Os04G0164900	89.61	77	sugary1	sug1	Physiological trait	Eating quality	Seed starch biosynthesis.	10.1093/jxb/ern349
66105	comp163475_c0_seq1	Scpho1	3R, 5R			Sce_Assembly03_c5810	GCJW01023074.1	Lo7_v2_contig_91858	Sc3Loc00695577.1	EMT25550	TRIUR3_22694-T1		Bradi2g55120.1	Os03G0758100	75.41	61	Plastidial phosphorylase1	pho1	Physiological trait	Eating quality	Seed starch content. Grain maturation.	10.1105/tpc.107.054007
69637	comp190526_c0_seq1	ScAAT2				Sce_Assembly03_c3676	GCJW01021253.1	Lo7_v2_contig_1345384	Sc3Loc00148463.3	EMT25743	TRIUR3_04934-T1	AK248708.1	Bradi2g50500.1	Os01G0760600	95.74	47	Aspartate aminotransferase 2	OsAAT2	Physiological trait	Eating quality	Seed amino acid and protein content.	10.1007/s00122-009-0988-3
70084	comp194986_c0_seq1	ScPDIL1				Sce_Assembly03_c3014	GCJW01025674.1	Lo7_v2_contig_62670	Sc4Loc01961750.3	EMT28551	TRIUR3_24343-T1	AK253089.1	Bradi4g23180.1	Os11G0199200	89.83	59	protein disulphide isomerase-like protein 1	PDIL1	Physiological trait	Eating quality	Starch biosynthesis.	10.1093/jxb/err262
70600	comp206955_c0_seq1	ScBiP				Sce_Assembly03_c37333	GCJW01010162.1	Lo7_v2_contig_233064	Sc4Loc01230680.1	EMT16454	TRIUR3_32340-T1	AK248656.1	Bradi3g01477.1	Os02G0115900	100	46	binding protein	BiP	Physiological trait	Eating quality	Seed storage protein and starch content.	10.1093/pcp/pcp098
73486	comp221059_c0_seq1	ScGAPDHB	5R			Sce_Assembly03_c46250	GCJW01012793.1	Lo7_v2_contig_1353140		EMT30317	TRIUR3_19023-T1	AK253071.1	Bradi1g76470.1	Os03G0129300	93.06	72	glyceraldehyde-3-phosphate dehydrogenase B	OsGAPDHB	Physiological trait	Eating quality	Fragrance rice.	10.1016/j.plantsci.2013.09.010
83179	comp314190_c0_seq1	Scsug1	4R	4R	95.5006	Sce_Assembly03_c16632	GCJW01008706.1	Lo7_v2_contig_5182			TRIUR3_09759-T1		Bradi5g00540.1	Os04G0164900	76.47	51	sugary1	sug1	Physiological trait	Eating quality	Seed starch biosynthesis.	10.1093/jxb/ern349
83260	comp314666_c0_seq1	ScGAPDHB											Bradi1g76470.1	Os03G0129300	86.27	51	glyceraldehyde-3-phosphate dehydrogenase B	OsGAPDHB	Physiological trait	Eating quality	Fragrance rice.	10.1016/j.plantsci.2013.09.010
85707	comp329046_c0_seq1	ScPDIL1	4R			Sce_Assembly03_c34386	GCJW01025674.1	Lo7_v2_contig_62670	Sc4Loc01961750.3	EMT28551	TRIUR3_24343-T1	AK253089.1	Bradi4g23180.1	Os11G0199200	85.71	56	protein disulphide isomerase-like protein 1	PDIL1	Physiological trait	Eating quality	Starch biosynthesis.	10.1093/jxb/err262
86993	comp339100_c0_seq1	ScPDIL1	4R			Sce_Assembly03_c34386	GCJW01025674.1	Lo7_v2_contig_62670	Sc4Loc01961750.3	EMT28551	TRIUR3_24343-T1	AK253089.1	Bradi4g23180.1	Os11G0199200	92.41	79	protein disulphide isomerase-like protein 1	PDIL1	Physiological trait	Eating quality	Starch biosynthesis.	10.1093/jxb/err262
92648	comp418968_c0_seq1	Scsug1	4R				GCJW01008706.1	Lo7_v2_contig_62837		EMT18327	TRIUR3_09759-T1		Bradi5g00540.2	Os04G0164900	91.67	60	sugary1	sug1	Physiological trait	Eating quality	Seed starch biosynthesis.	10.1093/jxb/ern349
95582	comp447122_c0_seq1	Scflo2	3R, 6R	6R	79.8712	Sce_Assembly03_c337	GCJW01008020.1	Lo7_v2_contig_6738	Sc6Loc02016020.1	EMT20839	TRIUR3_18484-T1		Bradi3g53907.2	Os04G0645100	78.65	89	FLOURY ENDOSPERM2	flo2	Physiological trait	Eating quality	Seed starch and protein content. Grain size.	10.1105/tpc.109.070821
100376	noHitAssembly_c359_g1_i1	ScVIT1	2R	2R	74.9898	Sce_Assembly03_c27536	GCJW01018287.1	Lo7_v2_contig_1362019	Sc2Loc00290831.1	EMT18606	TRIUR3_16365-T1	AK376274.1	Bradi5g12570.1	Os04G0463400	90.77	65	Vacuolar Iron Transporter 1	OsVIT1	Physiological trait	Eating quality	Fe and Zn translocation. Fe and Zn content in seed.	10.1111/j.1365-313X.2012.05088.x
106875	noHitAssembly_c9414_g1_i1	ScGAPDHB												Os03G0129300	78.95	57	glyceraldehyde-3-phosphate dehydrogenase B	OsGAPDHB	Physiological trait	Eating quality	Fragrance rice.	10.1016/j.plantsci.2013.09.010
107340	noHitAssembly_c10034_g1_i1	ScTudor-SN	4R	4R	44.0405	Sce_Assembly03_c189	GCJW01008643.1	Lo7_v2_contig_2869800		EMT28430	TRIUR3_26718-T1	AK252316.1	Bradi1g12050.1	Os02G0523500	82.76	87	-	OsTudor-SN	Physiological trait	Eating quality	Seed prolamine content.	10.1111/j.1365-313X.2008.03516.x
107955	noHitAssembly_c10784_g1_i1	Scglup4	5R			Sce_Assembly03_c9153	GCJW01022721.1	Lo7_v2_contig_263150	Sc4Loc01346909.2	EMT27858	TRIUR3_17631-T1	AK250036.1	Bradi1g12890.1	Os12G0631100	84.62	52	glutelin precursor mutant4	glup4	Physiological trait	Eating quality	Transport of proglutelin from golgi apparaus to vacuole.	10.1104/pp.111.180505
109576	noHitAssembly_c12700_g1_i1	Scvpe1	2R			Sce_Assembly03_c13949	GCJW01025805.1	Lo7_v2_contig_1344100		EMT00724		AK357911.1	Bradi5g16960.1	Os04G0537900	81.69	71	vacuolar processing enzyme 1	Osvpe1	Physiological trait	Eating quality	Seed glutelin content.	10.1111/j.1365-313X.2009.03801.x
109761	noHitAssembly_c12895_g1_i1	ScOASA2		7R	66.5149	Sce_Assembly03_c3932	GCJW01010855.1	Lo7_v2_contig_1348409	Sc7Loc00178497.3	EMT13435	TRIUR3_18580-T1	AK357154.1	Bradi1g67240.1	Os03G0264400	94.12	85	Anthranilate synthase a-subunit 2	OASA2	Physiological trait	Eating quality	Tryptophan content in seed and shoot.	10.1104/pp.111.175778
113994	noHitAssembly_c17264_g1_i1	ScAAP6	1R, 2R, 3R			Sce_Assembly03_c35382	GCJW01028536.1	Lo7_v2_contig_145906				AK369769.1		Os01G0878700	77.55	49	amino acid permease	OsAAP6	Physiological trait	Eating quality	starch and storage protein biosynthesis in developing rice grain	10.1038/ncomms5847
118668	noHitAssembly_c22224_g1_i1	ScSar1a	3R, 4R, 5R, 6R			Sce_Assembly03_c8306	GCJW01018186.1	Lo7_v2_contig_291144	Sc3Loc01487966.3	EMT20832	TRIUR3_31943-T1	AK252372.1	Bradi2g12510.1	Os01G0338000	95.65	69	Sar1a	Sar1a	Physiological trait	Eating quality	Seed storage protein.Pro-gultelin content in seed. Floury endosperm.	10.1093/jxb/ert128
122187	noHitAssembly_c25966_g1_i1	ScRINO1											Bradi1g71667.1	Os03G0192700	96.67	60	rice myo -inositol 3-phosphate synthase 1	RINO1	Physiological trait	Eating quality	Seed phytic acid content.	10.1093/pcp/pcp071
128100	noHitAssembly_c32230_g1_i1	ScXS-lpa2-1		5R	170.1		GCJW01027934.1	Lo7_v2_contig_1363404		EMT32037	TRIUR3_20194-T1	AK365415.1	Bradi1g75590.1	Os03G0142800	90.14	71	low phytic acid 2	XS-lpa2-1	Physiological trait	Eating quality	Seed phytic acid content.	10.1007/s00122-009-1018-1
143509	noHitAssembly_Contig692	ScGAPDHB											Bradi5g12330.1	Os03G0129300	77.78	81	glyceraldehyde-3-phosphate dehydrogenase B	OsGAPDHB	Physiological trait	Eating quality	Fragrance rice.	10.1016/j.plantsci.2013.09.010
418	comp490_c0_seq2	ScLTG1					GCJW01011222.1							Os02G0622100	80.88	136	Low Temperature Growth 1	LTG1	Physiological trait	Flowering	heading date	10.1111/tpj.12487
1961	comp2345_c0_seq1	Scse5	5R	7R	70.4869	Sce_Assembly03_c38168	GCJW01015728.1	Lo7_v2_contig_2873113		EMT11174	TRIUR3_24249-T1	AK361508.1	Bradi1g36640.1	Os06G0603000	85.96	57	photoperiodic sensitivity 5	se5	Physiological trait	Flowering	Flowering time.	10.1046/j.1365-313X.2000.00753.x
5956	comp7420_c0_seq1	ScSAMS2				Sce_Assembly03_c34018	GCJW01024539.1	Lo7_v2_contig_126210	Sc6Loc00081773.5	EMT05684	TRIUR3_27001-T1	AK252637.1	Bradi2g12150.2	Os01G0323600	93.33	60	S-Adenosyl-l-methionine synthetase2	OsSAMS2	Physiological trait	Flowering	Dwarfism. Fertility. Germination rate. Flowering time.	10.1016/j.jplph.2011.05.020
7308	comp9128_c0_seq1	Sccyt-inv1	3R, 6R	6R	50.0357	Sce_Assembly03_c2528	GCJW01024529.1	Lo7_v2_contig_2868296		EMT25280	TRIUR3_29983-T1	AK251046.1	Bradi3g45530.1	Os02G0550600	95.59	204	-	Oscyt-inv1	Physiological trait	Flowering	Root cell development. Flowering time. Fertility.	10.1007/s00425-008-0718-0
9912	comp12204_c0_seq1	ScLTG1				Sce_Assembly03_c1873	GCJW01024492.1	Lo7_v2_contig_122701		EMT28197		AK363675.1	Bradi3g49100.1	Os02G0622100	83.87	31	Low Temperature Growth 1	LTG1	Physiological trait	Flowering	heading date	10.1111/tpj.12487
11787	comp14440_c0_seq1	Scse5	5R, 6R	7R	70.4869	Sce_Assembly03_c9204	GCJW01015728.1	Lo7_v2_contig_2873113	Sc2Loc01521310.1	EMT11174	TRIUR3_24249-T1	AK367840.1	Bradi1g36640.1	Os06G0603000	87.73	163	photoperiodic sensitivity 5	se5	Physiological trait	Flowering	Flowering time.	10.1046/j.1365-313X.2000.00753.x
17808	comp20375_c0_seq1	ScHd1	4R	4R	73.7933	Sce_Assembly03_c55945		Lo7_v2_contig_460124			TRIUR3_12438-T1	AK372898.1	Bradi1g43670.1	Os06G0275000	82.14	56	heading date 1	Hd1	Physiological trait	Flowering	Flowering time.	10.1105/tpc.12.12.2473
19970	comp22302_c0_seq1	ScNRRb	2R			Sce_Assembly03_c3723	GCJW01022221.1	Lo7_v2_contig_1354387	Sc2Loc00230972.1	EMT14290	TRIUR3_33765-T1	AK364963.1	Bradi1g57900.1	Os03G0773700	84.62	65	NUTRITION RESPONSE AND ROOT GROWTH b	NRRb	Physiological trait	Flowering	Flowering time.	10.1093/mp/sss157
30936	comp30670_c0_seq1	ScEXP4	2R				GCJW01018748.1	Lo7_v2_contig_1369683	Sc2Loc00340784.1	EMT11008	TRIUR3_14684-T1	AK356936.1	Bradi5g04120.1	Os05G0477600	77.88	104	expansin4	OsEXP4	Physiological trait	Flowering	Dwarfism. Cell wall extensibility. Flowering time.	10.1105/tpc.011965
33355	comp32300_c0_seq1	ScCTR2	4R	4R	0.793717	Sce_Assembly03_c2459	GCJW01008958.1	Lo7_v2_contig_3328		EMT30429	TRIUR3_09886-T1		Bradi4g38400.1	Os02G0527600	75	60	CONSTITUTIVE TRIPLE-RESPONSE2	OsCTR2	Physiological trait	Flowering	Ethylene sensitivity. Flowering time. Tillering.	10.1093/jxb/ert272
33594	comp32448_c0_seq1	ScEXP4	3R	3R	95.3445	Sce_Assembly03_c822	GCJW01006714.1	Lo7_v2_contig_1390510	Sc3Loc00442219.1	EMT21884	TRIUR3_16663-T1	AK375147.1	Bradi2g53580.1	Os05G0477600	80.88	68	expansin4	OsEXP4	Physiological trait	Flowering	Dwarfism. Cell wall extensibility. Flowering time.	10.1105/tpc.011965
35653	comp33748_c1_seq2	ScSAMS2	1R, 2R, 3R, 4R, 5R, 6R, 7R				GCJW01011937.1		Sc6Loc00081773.5	EMT05283	TRIUR3_32466-T1		Bradi2g12160.1	Os01G0323600	94.12	170	S-Adenosyl-l-methionine synthetase2	OsSAMS2	Physiological trait	Flowering	Dwarfism. Fertility. Germination rate. Flowering time.	10.1016/j.jplph.2011.05.020
39129	comp35695_c0_seq3	Scel1	3R				GCJW01009856.1						Bradi2g33037.2	Os03G0793500	77.19	57	earlier flowering1	el1	Physiological trait	Flowering	Flowering time. Gibberellin sensitivity.	10.1038/emboj.2010.75
46723	comp38276_c0_seq1	ScSAMS2	3R			Sce_Assembly03_c1699	GCJW01011937.1	Lo7_v2_contig_1353852	Sc3Loc00226318.1	EMT05283	TRIUR3_32466-T1	AK248590.1	Bradi2g12160.1	Os01G0323600	85.71	56	S-Adenosyl-l-methionine synthetase2	OsSAMS2	Physiological trait	Flowering	Dwarfism. Fertility. Germination rate. Flowering time.	10.1016/j.jplph.2011.05.020
47232	comp38992_c0_seq1	ScGI	2R, 3R			Sce_Assembly03_c69	GCJW01008253.1	Lo7_v2_contig_3874	Sc3Loc01770829.1	EMT06342	TRIUR3_30834-T1		Bradi2g05226.1	Os01G0182600	81.61	87	GIGANTEA	OsGI	Physiological trait	Flowering	Flowering time.	10.1105/tpc.111.083238
51690	comp50659_c0_seq1	Scel1	1R, 2R, 3R, 4R, 5R, 6R			Sce_Assembly03_c1590	GCJW01009236.1	Lo7_v2_contig_1390164	Sc2Loc01493452.2	EMT21659	TRIUR3_29769-T1		Bradi1g56100.1	Os03G0793500	90.2	51	earlier flowering1	el1	Physiological trait	Flowering	Flowering time. Gibberellin sensitivity.	10.1038/emboj.2010.75
53716	comp62837_c0_seq1	ScLTG1	3R, 6R			Sce_Assembly03_c1873	GCJW01024492.1	Lo7_v2_contig_7330		EMT28197	TRIUR3_04138-T1	AK252653.1	Bradi3g49100.1	Os02G0622100	96.21	132	Low Temperature Growth 1	LTG1	Physiological trait	Flowering	heading date	10.1111/tpj.12487
56548	comp84700_c0_seq1	ScHd6	5R, 6R	5R	120.599	Sce_Assembly03_c4641	GCJW01013729.1	Lo7_v2_contig_517203	Sc5Loc01861548.11	EMT20969	TRIUR3_19315-T1	AK354232.1	Bradi1g07810.1	Os03G0762000	84.27	89	heading date 6	Hd6	Physiological trait	Flowering	Flowering time.	10.1073/pnas.111136798
65211	comp159657_c0_seq1	ScGI	3R			Sce_Assembly03_c69	GCJW01008253.1	Lo7_v2_contig_3874	Sc3Loc01770829.1	EMT06342	TRIUR3_30834-T1		Bradi2g05226.1	Os01G0182600	91.84	98	GIGANTEA	OsGI	Physiological trait	Flowering	Flowering time.	10.1105/tpc.111.083238
65989	comp162820_c0_seq1	Scel1	3R, 5R			Sce_Assembly03_c936	GCJW01009400.1	Lo7_v2_contig_1352775	Sc3Loc00217185.9	EMT06466	TRIUR3_27122-T1	AK251111.1	Bradi2g51370.1	Os03G0793500	91.57	83	earlier flowering1	el1	Physiological trait	Flowering	Flowering time. Gibberellin sensitivity.	10.1038/emboj.2010.75
68904	comp185715_c0_seq1	ScSAMS2	5R			Sce_Assembly03_c3648	GCJW01011937.1	Lo7_v2_contig_1353852	Sc3Loc00226318.1	EMT05283	TRIUR3_32466-T1	AK251344.1	Bradi2g12160.1	Os01G0323600	96.64	119	S-Adenosyl-l-methionine synthetase2	OsSAMS2	Physiological trait	Flowering	Dwarfism. Fertility. Germination rate. Flowering time.	10.1016/j.jplph.2011.05.020
69562	comp189961_c0_seq1	Scel1	1R, 3R, 6R			Sce_Assembly03_c10133	GCJW01009400.1	Lo7_v2_contig_1352775	Sc3Loc00217185.9	EMT06466	TRIUR3_27122-T1	AK251111.1	Bradi2g51370.1	Os03G0793500	86.67	75	earlier flowering1	el1	Physiological trait	Flowering	Flowering time. Gibberellin sensitivity.	10.1038/emboj.2010.75
82554	comp311139_c0_seq1	ScEXP4	3R	3R	95.3445		GCJW01016396.1	Lo7_v2_contig_1390510	Sc3Loc00442219.1	EMT26465	TRIUR3_16663-T1	AK375147.1	Bradi2g53580.1	Os05G0477600	86	50	expansin4	OsEXP4	Physiological trait	Flowering	Dwarfism. Cell wall extensibility. Flowering time.	10.1105/tpc.011965
83163	comp314117_c0_seq1	ScPRR37		2R	50.7961		GCJW01009132.1	Lo7_v2_contig_8609	Sc2Loc02127909.1	EMT16312	TRIUR3_10399-T1		Bradi1g16490.1	Os07G0695100	95.35	43	Oryza sativa Pseudo-Response Regulator37	OsPRR37	Physiological trait	Flowering	Flowering time.	10.1093/mp/sst088
85310	comp326300_c0_seq1	ScPRR37											Bradi1g16490.1	Os07G0695100	85.71	56	Oryza sativa Pseudo-Response Regulator37	OsPRR37	Physiological trait	Flowering	Flowering time.	10.1093/mp/sst088
93886	comp429926_c0_seq1	Sccyt-inv1				Sce_Assembly03_c2528	GCJW01024529.1	Lo7_v2_contig_916		EMT25280	TRIUR3_29983-T1	AK251046.1	Bradi3g45530.1	Os02G0550600	100	46	-	Oscyt-inv1	Physiological trait	Flowering	Root cell development. Flowering time. Fertility.	10.1007/s00425-008-0718-0
95986	comp451951_c0_seq1	ScPIPK1	4R, 5R			Sce_Assembly03_c10783	GCJW01009809.1	Lo7_v2_contig_4950	Sc4Loc01848120.1	EMT08018	TRIUR3_29165-T1	AK248313.1	Bradi1g11530.1	Os03G0701800	95.71	70	phosphatidylinositol 4-phosphate 5-kinase 1	OsPIPK1	Physiological trait	Flowering	Flowering time.	10.1023/B:PLAN.0000028796.14336.24
96991	comp466702_c0_seq1	ScGI	3R			Sce_Assembly03_c69	GCJW01008253.1	Lo7_v2_contig_3874	Sc3Loc01770829.1	EMT06342	TRIUR3_30834-T1		Bradi2g05226.1	Os01G0182600	100	57	GIGANTEA	OsGI	Physiological trait	Flowering	Flowering time.	10.1105/tpc.111.083238
98607	comp504482_c0_seq1	ScLTG1	5R	5R	129.405	Sce_Assembly03_c12760	GCJW01010428.1	Lo7_v2_contig_1355937	Sc5Loc00243505.2	EMT18987	TRIUR3_10555-T1		Bradi3g28720.1	Os02G0622100	94.12	51	Low Temperature Growth 1	LTG1	Physiological trait	Flowering	heading date	10.1111/tpj.12487
101150	noHitAssembly_c1420_g1_i1	Sccyt-inv1	1R, 2R	2R	72.6337	Sce_Assembly03_c4455	GCJW01011170.1	Lo7_v2_contig_61122	Sc2Loc01939099.2	EMT12815	TRIUR3_16260-T1	AK357795.1	Bradi5g09200.1	Os02G0550600	75	40	-	Oscyt-inv1	Physiological trait	Flowering	Root cell development. Flowering time. Fertility.	10.1007/s00425-008-0718-0
101384	noHitAssembly_c1742_g1_i1	Scel1	1R, 3R, 5R	3R	73.3529	Sce_Assembly03_c2046	GCJW01009912.1	Lo7_v2_contig_63736	Sc3Loc01975972.4	EMT07061		AK363203.1	Bradi2g06060.1	Os03G0793500	85.07	67	earlier flowering1	el1	Physiological trait	Flowering	Flowering time. Gibberellin sensitivity.	10.1038/emboj.2010.75
102047	noHitAssembly_c2631_g1_i1	Scel1	5R				GCJW01010514.1	Lo7_v2_contig_62216	Sc5Loc01955630.2	EMT06030	TRIUR3_13942-T1	AK367916.1	Bradi4g00280.1	Os03G0793500	76.12	67	earlier flowering1	el1	Physiological trait	Flowering	Flowering time. Gibberellin sensitivity.	10.1038/emboj.2010.75
105131	noHitAssembly_c6831_g1_i1	ScSAMS1											Bradi2g11250.1	Os05G0135700	87.5	64	S-Adenosyl-l-methionine synthetase1	OsSAMS1	Physiological trait	Flowering	Dwarfism. Fertility. Germination rate. Flowering time.	10.1016/j.jplph.2011.05.020
107632	noHitAssembly_c10402_g1_i1	ScVIL2	6R	6R	49.2357	Sce_Assembly03_c692	GCJW01009278.1	Lo7_v2_contig_2870345	Sc6Loc01451410.1	EMT25565	TRIUR3_34708-T1	AK248478.1	Bradi3g04140.2	Os02G0152500	83.67	49	VIN3-LIKE 2	OsVIL2	Physiological trait	Flowering	Flowering time independent of day length.	10.1111/tpj.12057
108626	noHitAssembly_c11619_g1_i1	Sccyt-inv1		2R	74.2085	Sce_Assembly03_c59334	GCJW01011282.1	Lo7_v2_contig_1348920	Sc2Loc00183226.2	EMT12231	TRIUR3_26928-T1	AK358151.1	Bradi5g10357.1	Os02G0550600	90.36	83	-	Oscyt-inv1	Physiological trait	Flowering	Root cell development. Flowering time. Fertility.	10.1007/s00425-008-0718-0
109120	noHitAssembly_c12197_g1_i1	Sclhs1	2R, 6R, 7R			Sce_Assembly03_c37152	GCJW01017468.1	Lo7_v2_contig_1358631	Sc7Loc00265061.1	EMT05013	TRIUR3_18948-T1	AK250344.1		Os03G0215400	77.55	49	leafy hull sterile1	lhs1	Physiological trait	Flowering	Floral organ identity. Flowering time.	10.1105/tpc.12.6.871
109500	noHitAssembly_c12621_g1_i1	ScCO3				Sce_Assembly03_c13560	GCJW01022279.1	Lo7_v2_contig_553835		EMT29946	TRIUR3_35203-T1	AK374967.1		Os09G0240200	79.73	74	CONSTANS-LIKE 3	OsCO3	Physiological trait	Flowering	Flowering time under short day condition.	10.1007/s00425-008-0742-0
109540	noHitAssembly_c12660_g1_i1	ScSAMS3											Bradi2g11250.1	Os01G0293000	92	50	S-Adenosyl-l-methionine synthetase3	OsSAMS3	Physiological trait	Flowering	Dwarfism. Fertility. Germination rate. Flowering time.	10.1016/j.jplph.2011.05.020
110536	noHitAssembly_c13707_g1_i1	ScSAMS1	6R	6R	50.0357	Sce_Assembly03_c34329	GCJW01021841.1	Lo7_v2_contig_144876	Sc6Loc00620316.1	EMT13885	TRIUR3_34063-T1	AK251841.1	Bradi2g11250.1	Os05G0135700	90.38	104	S-Adenosyl-l-methionine synthetase1	OsSAMS1	Physiological trait	Flowering	Dwarfism. Fertility. Germination rate. Flowering time.	10.1016/j.jplph.2011.05.020
112401	noHitAssembly_c15567_g1_i1	Scetr2				Sce_Assembly03_c23949	GCJW01039092.1	Lo7_v2_contig_1349339		EMT13419	TRIUR3_11874-T1	AK373122.1	Bradi5g00700.1	Os04G0169100	83.02	53	ETHYLENE RESPONSE2	etr2	Physiological trait	Flowering	Flowering time. Ethylene sensitivity. Stem starch content.	10.1105/tpc.108.065391
118688	noHitAssembly_c22244_g1_i1	Sccyt-inv1	6R	6R	50.0357	Sce_Assembly03_c2528	GCJW01024529.1	Lo7_v2_contig_2868296		EMT25280	TRIUR3_29983-T1	AK251046.1	Bradi3g45530.1	Os02G0550600	92.92	113	-	Oscyt-inv1	Physiological trait	Flowering	Root cell development. Flowering time. Fertility.	10.1007/s00425-008-0718-0
120140	noHitAssembly_c23790_g1_i1	Scetr2				Sce_Assembly03_c20850	GCJW01039092.1	Lo7_v2_contig_1349339		EMT13419	TRIUR3_11874-T1	AK373122.1	Bradi5g00700.1	Os04G0169100	78.26	92	ETHYLENE RESPONSE2	etr2	Physiological trait	Flowering	Flowering time. Ethylene sensitivity. Stem starch content.	10.1105/tpc.108.065391
121202	noHitAssembly_c24917_g1_i1	ScphyC	2R, 5R	5R	118.58	Sce_Assembly03_c1114	GCJW01008242.1	Lo7_v2_contig_384477		EMT12001	TRIUR3_12347-T1	AK366938.1	Bradi1g08400.1	Os03G0752100	92.05	88	phytochromeC	phyC	Physiological trait	Flowering	Flowering time. Deetiolation response. Sensitivity to red and far-red light.	10.1105/tpc.105.035899
126873	noHitAssembly_c30945_g1_i1	ScATG7	3R			Sce_Assembly03_c1246	GCJW01006758.1	Lo7_v2_contig_1356373		EMT15441	TRIUR3_32298-T1	AK367931.1	Bradi2g43480.1	Os01G0614900	84.48	58	autophagy associated gene 7	OsATG7	Physiological trait	Flowering	slower heading and flowering	10.4161/auto.28279
133551	noHitAssembly_c38041_g1_i1	Scel1	1R, 5R			Sce_Assembly03_c8453	GCJW01024315.1	Lo7_v2_contig_4542	Sc1Loc01823107.2	EMT27276	TRIUR3_32037-T1	AK371085.1	Bradi2g33037.2	Os03G0793500	86.27	51	earlier flowering1	el1	Physiological trait	Flowering	Flowering time. Gibberellin sensitivity.	10.1038/emboj.2010.75
137527	noHitAssembly_c42273_g1_i1	ScRFL	3R, 5R					Lo7_v2_contig_125759	Sc2Loc00076314.1	EMT27095			Bradi5g20340.1	Os04G0598300	96.15	78	Rice FLO-LFY homolog	RFL	Physiological trait	Flowering	Flowering time. Tiller growth. Panicle branching.	10.1073/pnas.0709059105
137863	noHitAssembly_c42628_g1_i1	Scel1	5R	5R	139.781	Sce_Assembly03_c34820	GCJW01009482.1	Lo7_v2_contig_1365212		EMT12651		AK361882.1	Bradi1g05950.1	Os03G0793500	86.36	66	earlier flowering1	el1	Physiological trait	Flowering	Flowering time. Gibberellin sensitivity.	10.1038/emboj.2010.75
3362	comp4151_c0_seq1	ScHsp23.7	1R, 4R, 5R, 6R			Sce_Assembly03_c4857	GCJW01009955.1	Lo7_v2_contig_2877728	Sc6Loc01744756.3	EMT07406	TRIUR3_10439-T1	AK248869.1	Bradi4g04220.1	Os12G0569700	84.48	58	OsHsp23.7	OsHsp23.7	Physiological trait	Germination dormancy	Drought and salinity tolerance. Sensitivity to mannitol and salt during germination stage.	10.1016/j.jplph.2011.12.014
4435	comp5532_c0_seq1	Sccipk31	7R			Sce_Assembly03_c2484	GCJW01011019.1	Lo7_v2_contig_126478	Sc7Loc00085008.2	EMT08773	TRIUR3_07173-T1		Bradi1g64010.1	Os03G0319400	88.82	170	Calcineurin B-like protein-interacting protein kinases 31	oscipk31	Physiological trait	Germination dormancy	Sensitivity to ABA, salt, mannitol and glucose during germination and seedling stage.	10.1007/s10059-010-0084-1
5956	comp7420_c0_seq1	ScSAMS2				Sce_Assembly03_c34018	GCJW01024539.1	Lo7_v2_contig_126210	Sc6Loc00081773.5	EMT05684	TRIUR3_27001-T1	AK252637.1	Bradi2g12150.2	Os01G0323600	93.33	60	S-Adenosyl-l-methionine synthetase2	OsSAMS2	Physiological trait	Germination dormancy	Dwarfism. Fertility. Germination rate. Flowering time.	10.1016/j.jplph.2011.05.020
6235	comp7763_c0_seq1	ScPDS	1R, 2R, 3R, 4R, 5R, 6R, 7R	7R	51.15	Sce_Assembly03_c1537	GCJW01010059.1	Lo7_v2_contig_1353665	Sc7Loc00224475.4	EMT07095	TRIUR3_18416-T1	AK371906.1	Bradi1g72400.1	Os03G0184000	88.16	76	phytoene desaturase	OsPDS	Physiological trait	Germination dormancy	Pre-harvest sprouting.	10.1111/j.1365-313X.2008.03411.x
8325	comp10366_c0_seq1	ScPIP1;1	2R, 5R			Sce_Assembly03_c37727	GCJW01016048.1	Lo7_v2_contig_2875529	Sc5Loc01494300.2	EMT03221	TRIUR3_12988-T1	AK370703.1	Bradi1g28780.1	Os02G0666200	83.1	71	plasma membrane intrinsic protein 1;1	OsPIP1;1	Physiological trait	Germination dormancy	Seed germination.	10.1038/cr.2007.34
8625	comp10711_c0_seq1	Scb-LCY				Sce_Assembly03_c19868	GCJW01011917.1	Lo7_v2_contig_2872644	Sc6Loc01472301.2	EMT22845	TRIUR3_26327-T1	AK373933.1	Bradi3g06597.1	Os02G0190600	85.05	107	lycopene b-cyclase	b-OsLCY	Physiological trait	Germination dormancy	Pre-harvest sprouting. Photo bleaching.	10.1111/j.1365-313X.2008.03411.x
10229	comp12570_c0_seq1	ScHsp17.0	3R, 4R, 5R			Sce_Assembly03_c38390	GCJW01020120.1	Lo7_v2_contig_1400768	Sc0Loc00132235.1	EMT29242	TRIUR3_03549-T1	AK252757.1	Bradi2g02410.1	Os01G0136200	83.64	55	OsHsp17.0	OsHsp17.0	Physiological trait	Germination dormancy	Drought and salinity tolerance. Sensitivity to mannitol and salt during germination stage.	10.1016/j.jplph.2011.12.014
11566	comp14161_c0_seq1	ScPIP1;1	2R, 5R, 6R			Sce_Assembly03_c7416	GCJW01022009.1	Lo7_v2_contig_2874206	Sc2Loc01484416.4	EMT33553	TRIUR3_26703-T1	AK249631.1	Bradi5g15970.1	Os02G0666200	84.48	58	plasma membrane intrinsic protein 1;1	OsPIP1;1	Physiological trait	Germination dormancy	Seed germination.	10.1038/cr.2007.34
12618	comp15458_c0_seq1	ScPIP1;1	6R	2R	71.0493	Sce_Assembly03_c36093	GCJW01022009.1	Lo7_v2_contig_2870124	Sc6Loc01431832.5	EMT09900	TRIUR3_26703-T1	AK252600.1	Bradi3g49360.1	Os02G0666200	84.62	52	plasma membrane intrinsic protein 1;1	OsPIP1;1	Physiological trait	Germination dormancy	Seed germination.	10.1038/cr.2007.34
14713	comp17566_c0_seq1	ScADF	5R	5R	157.329	Sce_Assembly03_c13967	GCJW01018982.1	Lo7_v2_contig_1353783			TRIUR3_13876-T1	AK248331.1	Bradi1g03750.1	Os03G0820600	76.27	59	actin-depolymerizing factor	OsADF	Physiological trait	Germination dormancy	Germination rate. Resistance to Magnaporthe oryzae and Xanthomonas oryzae pv. oryzae. Brown planthopper resistance.	10.1111/tpj.12328
20099	comp22417_c0_seq1	ScAmyI-1	2R				GCJW01015081.1	Lo7_v2_contig_4977		EMT07020	TRIUR3_20831-T1	AK376465.1	Bradi3g58010.1	Os02G0765600	87.27	55	Î±-amylase I-1	AmyI-1	Physiological trait	Germination dormancy	Starch degradation. Seed germination. Seedling growth.	10.1093/pcp/pci091
22535	comp24466_c0_seq1	Sccipk31	2R	2R	61.5183	Sce_Assembly03_c13916	GCJW01024772.1	Lo7_v2_contig_60356		EMT12141	TRIUR3_01437-T1		Bradi1g17250.3	Os03G0319400	88.52	61	Calcineurin B-like protein-interacting protein kinases 31	oscipk31	Physiological trait	Germination dormancy	Sensitivity to ABA, salt, mannitol and glucose during germination and seedling stage.	10.1007/s10059-010-0084-1
24064	comp25655_c0_seq1	ScTRXh1	2R, 4R			Sce_Assembly03_c7390	GCJW01018407.1	Lo7_v2_contig_2876644	Sc2Loc01501576.1	EMT31965	TRIUR3_30198-T1	AK373063.1	Bradi1g55110.1	Os07G0186000	75.53	94	h-type Thioredoxin 1	OsTRXh1	Physiological trait	Germination dormancy	Dwarfism with fewer tillers. ABA sensitivity during seed germination and seedling stage. Hydrogen peroxide production under salt stress.	10.1104/pp.111.182808
29365	comp29592_c0_seq1	ScAmyI-1	6R			Sce_Assembly03_c113057		Lo7_v2_contig_1347607	Sc6Loc00170937.4	EMT32632	TRIUR3_06442-T1	AK372405.1	Bradi3g58010.1	Os02G0765600	87.1	93	Î±-amylase I-1	AmyI-1	Physiological trait	Germination dormancy	Starch degradation. Seed germination. Seedling growth.	10.1093/pcp/pci091
35653	comp33748_c1_seq2	ScSAMS2	1R, 2R, 3R, 4R, 5R, 6R, 7R				GCJW01011937.1		Sc6Loc00081773.5	EMT05283	TRIUR3_32466-T1		Bradi2g12160.1	Os01G0323600	94.12	170	S-Adenosyl-l-methionine synthetase2	OsSAMS2	Physiological trait	Germination dormancy	Dwarfism. Fertility. Germination rate. Flowering time.	10.1016/j.jplph.2011.05.020
35663	comp33754_c0_seq1	ScPIP1;3	6R			Sce_Assembly03_c40883	GCJW01022115.1	Lo7_v2_contig_267574		EMT27606	TRIUR3_17495-T1	AK251251.1	Bradi3g56020.1	Os02G0823100	89.47	57	plasma membrane intrinsic protein 1;3	OsPIP1;3	Physiological trait	Germination dormancy	Seed germination.	10.1038/cr.2007.34
35848	comp33877_c0_seq1	ScPIP1;1	2R, 5R, 6R	2R	71.0493	Sce_Assembly03_c37727	GCJW01014967.1	Lo7_v2_contig_2870124	Sc2Loc01484416.4	EMT32724	TRIUR3_26703-T1	AK370379.1	Bradi1g28760.1	Os02G0666200	74.63	134	plasma membrane intrinsic protein 1;1	OsPIP1;1	Physiological trait	Germination dormancy	Seed germination.	10.1038/cr.2007.34
38890	comp35572_c0_seq1	Scdsg1	3R, 5R			Sce_Assembly03_c9679	GCJW01015289.1	Lo7_v2_contig_64797		EMT00540	TRIUR3_32123-T1	AK365689.1	Bradi4g31030.1	Os09G0434200	90.83	120	Delayed Seed Germination 1	Osdsg1	Physiological trait	Germination dormancy	Germination rate. Dwarfism. Drought and salinity tolerance.	10.1007/s11103-010-9687-3
39876	comp36047_c0_seq1	ScPIP1;1	2R, 5R, 6R	6R	51.6264	Sce_Assembly03_c36767	GCJW01014743.1	Lo7_v2_contig_230612	Sc2Loc01973780.9	EMT08164	TRIUR3_04548-T1	AK360427.1	Bradi5g18170.1	Os02G0666200	97.78	90	plasma membrane intrinsic protein 1;1	OsPIP1;1	Physiological trait	Germination dormancy	Seed germination.	10.1038/cr.2007.34
40441	comp36318_c0_seq1	ScYSL15	4R, 6R	6R	50.0357	Sce_Assembly03_c4124	GCJW01009898.1	Lo7_v2_contig_1383212	Sc6Loc00410531.3	EMT18668			Bradi3g50267.1	Os02G0650300	82.14	84	yellow stripe 1 like 15	OsYSL15	Physiological trait	Germination dormancy	Fe uptake. Sensitivity to Fe during germination and seedling stage.	10.1074/jbc.M806042200
46723	comp38276_c0_seq1	ScSAMS2	3R			Sce_Assembly03_c1699	GCJW01011937.1	Lo7_v2_contig_1353852	Sc3Loc00226318.1	EMT05283	TRIUR3_32466-T1	AK248590.1	Bradi2g12160.1	Os01G0323600	85.71	56	S-Adenosyl-l-methionine synthetase2	OsSAMS2	Physiological trait	Germination dormancy	Dwarfism. Fertility. Germination rate. Flowering time.	10.1016/j.jplph.2011.05.020
46844	comp38428_c0_seq1	SciSAP8	6R			Sce_Assembly03_c36956	GCJW01016291.1	Lo7_v2_contig_62089		EMT31119	TRIUR3_23113-T1	AK250311.1	Bradi3g07060.2	Os06G0612800	82.95	88	Oryza sativa indica stress Associated protein 1	OsiSAP8	Physiological trait	Germination dormancy	Cold, drought and salinity tolerance during germination and seedling stage. Drought and salinity tolerance during anthesis stage.	10.1007/s11103-007-9284-2
46897	comp38495_c0_seq1	SciSAP8	3R	7R	72.8744	Sce_Assembly03_c5128	GCJW01023278.1	Lo7_v2_contig_1353004		EMT31119	TRIUR3_12432-T1	AK372340.1	Bradi1g36050.2	Os06G0612800	81.4	86	Oryza sativa indica stress Associated protein 1	OsiSAP8	Physiological trait	Germination dormancy	Cold, drought and salinity tolerance during germination and seedling stage. Drought and salinity tolerance during anthesis stage.	10.1007/s11103-007-9284-2
47401	comp39242_c0_seq1	ScZDS	2R			Sce_Assembly03_c2154	GCJW01010035.1	Lo7_v2_contig_1392181		EMT13673	TRIUR3_34182-T1	AK358126.1	Bradi1g54390.1	Os07G0204900	87.63	97	f-carotene desaturase	OsZDS	Physiological trait	Germination dormancy	Pre-harvest sprouting.	10.1111/j.1365-313X.2008.03411.x
48911	comp41793_c0_seq1	ScHsp17.0	1R, 3R, 5R	3R	36.6866	Sce_Assembly03_c20323	GCJW01024248.1	Lo7_v2_contig_234854	Sc3Loc01266493.1	EMT01945	TRIUR3_03549-T1	AK252757.1	Bradi2g02410.1	Os01G0136200	85.11	47	OsHsp17.0	OsHsp17.0	Physiological trait	Germination dormancy	Drought and salinity tolerance. Sensitivity to mannitol and salt during germination stage.	10.1016/j.jplph.2011.12.014
53298	comp59880_c0_seq1	Scdsg1	5R			Sce_Assembly03_c9679	GCJW01015289.1	Lo7_v2_contig_64797		EMT00540		AK365689.1	Bradi4g31030.2	Os09G0434200	82.35	85	Delayed Seed Germination 1	Osdsg1	Physiological trait	Germination dormancy	Germination rate. Dwarfism. Drought and salinity tolerance.	10.1007/s11103-010-9687-3
60302	comp115870_c0_seq1	ScPYL/RCAR5	1R			Sce_Assembly03_c52235	GCJW01023333.1	Lo7_v2_contig_1478448			TRIUR3_23584-T1		Bradi2g32250.1	Os05G0213500	98.48	66	OsPYL/RCAR5	OsPYL/RCAR5	Physiological trait	Germination dormancy	Sensitivity to ABA during germination and early seedling stage.	10.1093/jxb/err338
66529	comp165976_c0_seq1	ScHsp23.7	5R			Sce_Assembly03_c36948	GCJW01010601.1	Lo7_v2_contig_126697	Sc7Loc00087853.1	EMT11692	TRIUR3_21476-T1	AK251839.1	Bradi4g04220.1	Os12G0569700	87.5	48	OsHsp23.7	OsHsp23.7	Physiological trait	Germination dormancy	Drought and salinity tolerance. Sensitivity to mannitol and salt during germination stage.	10.1016/j.jplph.2011.12.014
68904	comp185715_c0_seq1	ScSAMS2	5R			Sce_Assembly03_c3648	GCJW01011937.1	Lo7_v2_contig_1353852	Sc3Loc00226318.1	EMT05283	TRIUR3_32466-T1	AK251344.1	Bradi2g12160.1	Os01G0323600	96.64	119	S-Adenosyl-l-methionine synthetase2	OsSAMS2	Physiological trait	Germination dormancy	Dwarfism. Fertility. Germination rate. Flowering time.	10.1016/j.jplph.2011.05.020
81024	comp293994_c0_seq1	SciSAP8	3R	7R	72.8744	Sce_Assembly03_c5128	GCJW01023278.1	Lo7_v2_contig_1353004		EMT31119	TRIUR3_12432-T1	AK251037.1	Bradi3g07060.2	Os06G0612800	88.64	44	Oryza sativa indica stress Associated protein 1	OsiSAP8	Physiological trait	Germination dormancy	Cold, drought and salinity tolerance during germination and seedling stage. Drought and salinity tolerance during anthesis stage.	10.1007/s11103-007-9284-2
92138	comp415126_c0_seq1	ScPIP1;1	6R, 7R	2R	71.0493		GCJW01014967.1	Lo7_v2_contig_2870124	Sc2Loc01449099.13	EMT03221	TRIUR3_31228-T1	AK370703.1	Bradi1g28760.2	Os02G0666200	77.19	57	plasma membrane intrinsic protein 1;1	OsPIP1;1	Physiological trait	Germination dormancy	Seed germination.	10.1038/cr.2007.34
102624	noHitAssembly_c3426_g1_i1	ScPIP1;1	6R	6R	107.49	Sce_Assembly03_c17741	GCJW01022115.1	Lo7_v2_contig_4242	Sc6Loc01373797.1	EMT12020	TRIUR3_19173-T1	AK251251.1	Bradi3g56020.1	Os02G0666200	92.96	71	plasma membrane intrinsic protein 1;1	OsPIP1;1	Physiological trait	Germination dormancy	Seed germination.	10.1038/cr.2007.34
105131	noHitAssembly_c6831_g1_i1	ScSAMS1											Bradi2g11250.1	Os05G0135700	87.5	64	S-Adenosyl-l-methionine synthetase1	OsSAMS1	Physiological trait	Germination dormancy	Dwarfism. Fertility. Germination rate. Flowering time.	10.1016/j.jplph.2011.05.020
109540	noHitAssembly_c12660_g1_i1	ScSAMS3											Bradi2g11250.1	Os01G0293000	92	50	S-Adenosyl-l-methionine synthetase3	OsSAMS3	Physiological trait	Germination dormancy	Dwarfism. Fertility. Germination rate. Flowering time.	10.1016/j.jplph.2011.05.020
110536	noHitAssembly_c13707_g1_i1	ScSAMS1	6R	6R	50.0357	Sce_Assembly03_c34329	GCJW01021841.1	Lo7_v2_contig_144876	Sc6Loc00620316.1	EMT13885	TRIUR3_34063-T1	AK251841.1	Bradi2g11250.1	Os05G0135700	90.38	104	S-Adenosyl-l-methionine synthetase1	OsSAMS1	Physiological trait	Germination dormancy	Dwarfism. Fertility. Germination rate. Flowering time.	10.1016/j.jplph.2011.05.020
112109	noHitAssembly_c15263_g1_i1	ScPLDÎ²1	1R, 5R				GCJW01009527.1	Lo7_v2_contig_2869829		EMT16220	TRIUR3_03533-T1	AK359936.1	Bradi3g31650.1	Os10G0524400	75.76	66	Phospholipase D Î²1	PLDÎ²1	Physiological trait	Germination dormancy	Sensitivity to ABA during germination stage.	10.1038/cr.2007.77
113008	noHitAssembly_c16212_g1_i1	ScHsp23.7	3R				GCJW01010758.1	Lo7_v2_contig_150998		EMT06830	TRIUR3_08857-T1	AK376662.1	Bradi2g54570.1	Os12G0569700	78.18	55	OsHsp23.7	OsHsp23.7	Physiological trait	Germination dormancy	Drought and salinity tolerance. Sensitivity to mannitol and salt during germination stage.	10.1016/j.jplph.2011.12.014
14713	comp17566_c0_seq1	ScADF	5R	5R	157.329	Sce_Assembly03_c13967	GCJW01018982.1	Lo7_v2_contig_1353783			TRIUR3_13876-T1	AK248331.1	Bradi1g03750.1	Os03G0820600	76.27	59	actin-depolymerizing factor	OsADF	Resistance or Tolerance	Insect resistance	Germination rate. Resistance to Magnaporthe oryzae and Xanthomonas oryzae pv. oryzae. Brown planthopper resistance.	10.1111/tpj.12328
36239	comp34119_c0_seq1	ScLOX1	4R			Sce_Assembly03_c21171	GCJW01009162.1	Lo7_v2_contig_132886	Sc4Loc00128615.1		TRIUR3_10587-T1	AK366389.1	Bradi1g11670.1	Os03G0700700	85.59	118	Lipoxygenase 1	OsLOX1	Resistance or Tolerance	Insect resistance	Brown planthopper resistance.	10.1007/s11103-007-9278-0
418	comp490_c0_seq2	Schbd2					GCJW01011222.1							Os02G0622100	80.88	136	hybrid breakdown 2	hbd2	Physiological trait	Lethality	Hybrid weakness. Growth retardation. Interaction wiith hbd3.	10.1007/s00438-010-0514-y
9912	comp12204_c0_seq1	Schbd2				Sce_Assembly03_c1873	GCJW01024492.1	Lo7_v2_contig_122701		EMT28197		AK363675.1	Bradi3g49100.1	Os02G0622100	83.87	31	hybrid breakdown 2	hbd2	Physiological trait	Lethality	Hybrid weakness. Growth retardation. Interaction wiith hbd3.	10.1007/s00438-010-0514-y
24090	comp25675_c0_seq1	Sctdd1	2R, 3R, 7R	2R	74.9898	Sce_Assembly03_c12066	GCJW01017276.1	Lo7_v2_contig_1362019	Sc2Loc00224848.3	EMT18605	TRIUR3_17944-T1	AK365193.1	Bradi5g12580.1	Os04G0463500	82.57	109	tryptophan deficient dwarf 1	tdd1	Physiological trait	Lethality	Dwarfism. Narrowed leaf. Root growth. Floral organ formation. Embryo formation. Trp biosynthesis. Auxin biosynthesis.	10.1111/j.1365-313X.2009.03952.x
24262	comp25799_c1_seq1	ScMet1-2	2R				GCJW01008083.1		Sc2Loc00248196.2	EMT23445	TRIUR3_31441-T1		Bradi1g55287.1	Os07G0182900	97.92	96	methyltransferase 1.2	OsMet1-2	Physiological trait	Lethality	seriously maldeveloped seed, necrotic death of germinated seedlings	10.1073/pnas.1410761111
53716	comp62837_c0_seq1	Schbd2	3R, 6R			Sce_Assembly03_c1873	GCJW01024492.1	Lo7_v2_contig_7330		EMT28197	TRIUR3_04138-T1	AK252653.1	Bradi3g49100.1	Os02G0622100	96.21	132	hybrid breakdown 2	hbd2	Physiological trait	Lethality	Hybrid weakness. Growth retardation. Interaction wiith hbd3.	10.1007/s00438-010-0514-y
98607	comp504482_c0_seq1	Schbd2	5R	5R	129.405	Sce_Assembly03_c12760	GCJW01010428.1	Lo7_v2_contig_1355937	Sc5Loc00243505.2	EMT18987	TRIUR3_10555-T1		Bradi3g28720.1	Os02G0622100	94.12	51	hybrid breakdown 2	hbd2	Physiological trait	Lethality	Hybrid weakness. Growth retardation. Interaction wiith hbd3.	10.1007/s00438-010-0514-y
129339	noHitAssembly_c33568_g1_i1	ScbHLH142	4R	4R	101.947	Sce_Assembly03_c109516		Lo7_v2_contig_127426	Sc4Loc00096332.1	EMT16792	TRIUR3_32308-T1		Bradi2g11260.1	Os01G0293100	93.06	72	basic helix-loop-helix 142	bHLH142	Morphological trait	Lethality	tapetal programmed cell death (PCD)	10.1105/tpc.114.126292
6492	comp8101_c0_seq1	Scbc14	6R, 7R	6R	50.0357	Sce_Assembly03_c5402	GCJW01014740.1	Lo7_v2_contig_67274	Sc6Loc02014914.4	EMT14410	TRIUR3_17976-T1	AK362737.1	Bradi3g48680.1	Os02G0614100	93.68	95	brittle culm14	bc14	Resistance or Tolerance	Lodging resistance	Brittle culm. Cell wall biosynthesis	10.1073/pnas.1016144108
7860	comp9793_c0_seq1	Scbc3	4R			Sce_Assembly03_c33866	GCJW01008782.1	Lo7_v2_contig_1358002	Sc4Loc00260370.1	EMT33468		AK250549.1	Bradi1g44440.1	Os02G0738900	75.86	58	brittle culm 3	bc3	Resistance or Tolerance	Lodging resistance	Brittle culm. Secondary cell wall synthesis.	10.1007/s00425-010-1145-6
8882	comp11011_c0_seq1	ScBC15/CTL1				Sce_Assembly03_c12898	GCJW01016426.1	Lo7_v2_contig_64261	Sc4Loc01982685.3	EMT31096	TRIUR3_01974-T1	AK369795.1	Bradi3g40320.1	Os09G0494200	80.23	86	brittle culm 15/Oryza sativa Chitinase-like 1	BC15/OsCTL1	Resistance or Tolerance	Lodging resistance	Brittle culm. Cellulose content.	10.1104/pp.112.195529
9091	comp11257_c0_seq1	Scbc3	6R	6R	59.9486	Sce_Assembly03_c958	GCJW01008628.1	Lo7_v2_contig_2868928	Sc4Loc00260370.1	EMT06898	TRIUR3_25739-T1	AK355544.1	Bradi3g59800.2	Os02G0738900	92.31	117	brittle culm 3	bc3	Resistance or Tolerance	Lodging resistance	Brittle culm. Secondary cell wall synthesis.	10.1007/s00425-010-1145-6
14475	comp17347_c0_seq1	ScCesA4	3R, 4R			Sce_Assembly03_c322	GCJW01008601.1	Lo7_v2_contig_1359433	Sc3Loc00271201.2	EMT23140	TRIUR3_20486-T1	AK365079.1	Bradi2g49912.1	Os01G0750300	87.64	89	cellulose synthase catalytic subunit A4	OsCesA4	Resistance or Tolerance	Lodging resistance	Brittle culm. Cellulose contents in culm.	10.1104/pp.103.022442
19832	comp22168_c0_seq1	Scbc1l4				Sce_Assembly03_c35026	GCJW01012112.1	Lo7_v2_contig_2875331	Sc0Loc00223117.1	EMT17778	TRIUR3_12656-T1	AK360642.1	Bradi1g08130.2	Os05G0386800	80	75	BRITTLE CULM1-like 4	osbc1l4	Resistance or Tolerance	Lodging resistance	Brittle culm. Culm mechanical strength.	10.1007/s11103-009-9537-3
29487	comp29677_c0_seq1	Scbc3	4R			Sce_Assembly03_c33866	GCJW01008782.1	Lo7_v2_contig_1358002	Sc4Loc00260370.1	EMT33468		AK355544.1	Bradi1g44440.1	Os02G0738900	88.1	42	brittle culm 3	bc3	Resistance or Tolerance	Lodging resistance	Brittle culm. Secondary cell wall synthesis.	10.1007/s00425-010-1145-6
31331	comp30938_c0_seq1	Sc4CL3	6R			Sce_Assembly03_c12366	GCJW01024563.1	Lo7_v2_contig_1385137	Sc2Loc01527100.1	EMT20233	TRIUR3_22492-T1	AK356005.1	Bradi3g05750.1	Os02G0177600	96.23	53	4-Coumarate:coenzyme A ligase	Os4CL3	Resistance or Tolerance	Lodging resistance	Lignin content. Dwarfism. Culm length. Anther development.	10.1104/pp.111.178301
33820	comp32593_c0_seq1	ScCesA9	1R, 2R, 6R	1R	60.3215	Sce_Assembly03_c33810	GCJW01008328.1	Lo7_v2_contig_81370	Sc6Loc00790387.1	EMT03676	TRIUR3_02601-T1	AK367031.1	Bradi2g34240.1	Os09G0422500	85.23	149	cellulose synthase catalytic subunit A9	OsCesA9	Resistance or Tolerance	Lodging resistance	Brittle culm. Dwarfism.	10.1104/pp.103.022442
35704	comp33779_c0_seq1	Scbc1l4	5R	5R	118.58	Sce_Assembly03_c849	GCJW01013195.1	Lo7_v2_contig_1368110	Sc5Loc00331104.4	EMT31496	TRIUR3_14619-T1	AK355254.1	Bradi1g08130.2	Os05G0386800	83	100	BRITTLE CULM1-like 4	osbc1l4	Resistance or Tolerance	Lodging resistance	Brittle culm. Culm mechanical strength.	10.1007/s11103-009-9537-3
46833	comp38413_c0_seq1	Scbc6	3R, 5R			Sce_Assembly03_c38274	GCJW01008355.1	Lo7_v2_contig_1346311	Sc5Loc00286327.2	EMT09789	TRIUR3_15342-T1	AK356641.1	Bradi1g04597.1	Os09G0422500	80	115	brittle culm 6	bc6	Resistance or Tolerance	Lodging resistance	Brittle culm. cellulose synthesis in secondary cell walls.	10.1093/jxb/erq395
51407	comp49134_c0_seq1	Scbc1l4	1R, 2R, 3R, 4R, 5R, 6R, 7R			Sce_Assembly03_c43309	GCJW01037931.1	Lo7_v2_contig_1344086	Sc5Loc00331104.4	EMT17564	TRIUR3_24316-T1	AK253021.1	Bradi1g08310.4	Os05G0386800	76.67	90	BRITTLE CULM1-like 4	osbc1l4	Resistance or Tolerance	Lodging resistance	Brittle culm. Culm mechanical strength.	10.1007/s11103-009-9537-3
51633	comp50323_c0_seq1	Scbc6	2R			Sce_Assembly03_c180	GCJW01008355.1	Lo7_v2_contig_1346311	Sc2Loc00158153.1	EMT09789	TRIUR3_15342-T1	AK253099.1	Bradi1g54250.1	Os09G0422500	77.19	114	brittle culm 6	bc6	Resistance or Tolerance	Lodging resistance	Brittle culm. cellulose synthesis in secondary cell walls.	10.1093/jxb/erq395
54424	comp67848_c0_seq1	ScCesA4				Sce_Assembly03_c322	GCJW01008601.1	Lo7_v2_contig_129458		EMT23140	TRIUR3_20486-T1	AK365079.1	Bradi2g49912.1	Os01G0750300	87.5	32	cellulose synthase catalytic subunit A4	OsCesA4	Resistance or Tolerance	Lodging resistance	Brittle culm. Cellulose contents in culm.	10.1104/pp.103.022442
56246	comp82018_c0_seq1	Scbc6				Sce_Assembly03_c180	GCJW01008355.1	Lo7_v2_contig_1346311	Sc2Loc00158153.1	EMT09789	TRIUR3_15342-T1	AK253099.1	Bradi1g54250.1	Os09G0422500	84.62	143	brittle culm 6	bc6	Resistance or Tolerance	Lodging resistance	Brittle culm. cellulose synthesis in secondary cell walls.	10.1093/jxb/erq395
59210	comp107594_c0_seq1	ScBc7(t)	3R			Sce_Assembly03_c322	GCJW01008601.1	Lo7_v2_contig_1359433	Sc3Loc00271201.2	EMT23140	TRIUR3_20486-T1	AK365079.1	Bradi2g49912.1	Os01G0750300	98.97	97	brittle culm 7(t)	Bc7(t)	Resistance or Tolerance	Lodging resistance	Brittle culm. Cellulose contents in culm.	10.1016/S1673-8527(07)60115-5
64122	comp147361_c0_seq1	ScBc7(t)	6R			Sce_Assembly03_c33818	GCJW01008328.1	Lo7_v2_contig_9046		EMT03676	TRIUR3_02601-T1	AK354566.1	Bradi2g34240.1	Os01G0750300	80	55	brittle culm 7(t)	Bc7(t)	Resistance or Tolerance	Lodging resistance	Brittle culm. Cellulose contents in culm.	10.1016/S1673-8527(07)60115-5
74775	comp235790_c0_seq1	Scbc3	4R			Sce_Assembly03_c3126	GCJW01008782.1	Lo7_v2_contig_1358002	Sc4Loc00260370.1	EMT33468	TRIUR3_25739-T1	AK251961.1	Bradi1g44440.1	Os02G0738900	84.34	83	brittle culm 3	bc3	Resistance or Tolerance	Lodging resistance	Brittle culm. Secondary cell wall synthesis.	10.1007/s00425-010-1145-6
84090	comp318984_c0_seq1	Scbc1l4	5R	5R	118.58	Sce_Assembly03_c849	GCJW01013195.1	Lo7_v2_contig_1368110	Sc5Loc00331104.4	EMT31496	TRIUR3_14619-T1	AK253021.1	Bradi1g08310.4	Os05G0386800	89.71	68	BRITTLE CULM1-like 4	osbc1l4	Resistance or Tolerance	Lodging resistance	Brittle culm. Culm mechanical strength.	10.1007/s11103-009-9537-3
92673	comp419175_c0_seq1	ScBc7(t)				Sce_Assembly03_c322	GCJW01008601.1	Lo7_v2_contig_1359433	Sc3Loc00271201.2	EMT23140	TRIUR3_20486-T1	AK365079.1	Bradi2g49912.1	Os01G0750300	88.24	51	brittle culm 7(t)	Bc7(t)	Resistance or Tolerance	Lodging resistance	Brittle culm. Cellulose contents in culm.	10.1016/S1673-8527(07)60115-5
97215	comp470886_c0_seq1	Scbc14	4R, 6R	6R	50.0357	Sce_Assembly03_c10123	GCJW01014740.1	Lo7_v2_contig_67274	Sc6Loc02014914.4	EMT14410	TRIUR3_17976-T1	AK251297.1	Bradi3g48680.1	Os02G0614100	97.06	68	brittle culm14	bc14	Resistance or Tolerance	Lodging resistance	Brittle culm. Cell wall biosynthesis	10.1073/pnas.1016144108
99574	comp577908_c0_seq1	Scbc6	1R, 6R			Sce_Assembly03_c177	GCJW01008328.1	Lo7_v2_contig_156818	Sc6Loc00790387.1	EMT03676	TRIUR3_02601-T1	AK357056.1	Bradi2g34240.1	Os09G0422500	78.69	61	brittle culm 6	bc6	Resistance or Tolerance	Lodging resistance	Brittle culm. cellulose synthesis in secondary cell walls.	10.1093/jxb/erq395
103480	noHitAssembly_c4598_g1_i1	Sccwa1/bc1				Sce_Assembly03_c11471	GCJW01024866.1	Lo7_v2_contig_4125	Sc5Loc01797914.1	EMT05391	TRIUR3_34464-T1	AK251734.1	Bradi1g59880.1	Os03G0416200	95.38	65	cell wall architecture 1/brittle culm 1	cwa1/bc1	Resistance or Tolerance	Lodging resistance	Brittle culm. Secondary cell wall synthesis.	10.1007/s00425-010-1171-4
105842	noHitAssembly_c7875_g1_i1	Scbc12	5R	5R	57.4176	Sce_Assembly03_c223	GCJW01024300.1	Lo7_v2_contig_1379668		EMT29929	TRIUR3_25055-T1	AK249439.1	Bradi4g08420.1	Os09G0114500	95.65	69	brittle culm 12	bc12	Resistance or Tolerance	Lodging resistance	Brittle culm. Dwarfism.	10.1111/j.1365-313X.2010.04238.x
106786	noHitAssembly_c9288_g1_i1	Sc4CL3				Sce_Assembly03_c12366	GCJW01024563.1	Lo7_v2_contig_1385137			TRIUR3_22492-T1	AK356005.1	Bradi3g05750.1	Os02G0177600	92.59	81	4-Coumarate:coenzyme A ligase	Os4CL3	Resistance or Tolerance	Lodging resistance	Lignin content. Dwarfism. Culm length. Anther development.	10.1104/pp.111.178301
107668	noHitAssembly_c10450_g1_i1	ScCesA7	1R			Sce_Assembly03_c15209	GCJW01038268.1	Lo7_v2_contig_69854	Sc1Loc02038006.3	EMT11949	TRIUR3_10868-T1	AK365971.1	Bradi3g28350.1	Os10G0467800	93.13	131	cellulose synthase catalytic subunit A7	OsCesA7	Resistance or Tolerance	Lodging resistance	Brittle culm. Secondary cell wall synthesis.	10.1104/pp.103.022442
108819	noHitAssembly_c11853_g1_i1	Sccslf6		7R	70.4869	Sce_Assembly03_c3689	GCJW01008512.1	Lo7_v2_contig_145045	Sc7Loc00625558.2	EMT27044	TRIUR3_13683-T1	AK365097.1	Bradi3g16307.1	Os08G0160500	96.1	77	Cellulose synthase-like F 6	cslf6	Resistance or Tolerance	Lodging resistance	Brittle culm. Culm mechanical strength. Culm size. Mixed-linkage glucan content.	10.1104/pp.112.195495
109180	noHitAssembly_c12261_g1_i1	ScBC15/CTL1	5R			Sce_Assembly03_c20077	GCJW01014455.1	Lo7_v2_contig_7331	Sc5Loc02062047.1	EMT31181	TRIUR3_24493-T1	AK249826.1	Bradi4g34040.1	Os09G0494200	80.39	102	brittle culm 15/Oryza sativa Chitinase-like 1	BC15/OsCTL1	Resistance or Tolerance	Lodging resistance	Brittle culm. Cellulose content.	10.1104/pp.112.195529
110361	noHitAssembly_c13510_g1_i1	Scbc6	1R, 5R			Sce_Assembly03_c34318	GCJW01008590.1	Lo7_v2_contig_1349783		EMT30130		AK354564.1	Bradi4g30540.1	Os09G0422500	91.36	81	brittle culm 6	bc6	Resistance or Tolerance	Lodging resistance	Brittle culm. cellulose synthesis in secondary cell walls.	10.1093/jxb/erq395
110887	noHitAssembly_c14011_g1_i1	Sc4CL3	2R	2R	3.61054	Sce_Assembly03_c12341	GCJW01011468.1	Lo7_v2_contig_2881565	Sc2Loc01527100.1	EMT20233	TRIUR3_01324-T1	AK356743.1	Bradi1g31320.1	Os02G0177600	83.61	122	4-Coumarate:coenzyme A ligase	Os4CL3	Resistance or Tolerance	Lodging resistance	Lignin content. Dwarfism. Culm length. Anther development.	10.1104/pp.111.178301
122567	noHitAssembly_c26376_g1_i1	Scfc1	2R	2R	88.8997		GCJW01015573.1	Lo7_v2_contig_1372119		EMT21978	TRIUR3_07677-T1	AK355314.1	Bradi5g21550.1	Os04G0612700	79.12	91	flexible culm 1	fc1	Resistance or Tolerance	Lodging resistance	Brittle culm. Culm mechanical strength. Lignin biosynthesis.	10.1007/s11103-008-9448-8
126336	noHitAssembly_c30367_g1_i1	Sccwa1/bc1		2R	69.8524		GCJW01013108.1	Lo7_v2_contig_1346126		EMT09067	TRIUR3_01700-T1	AK374058.1	Bradi1g59880.1	Os03G0416200	84.93	73	cell wall architecture 1/brittle culm 1	cwa1/bc1	Resistance or Tolerance	Lodging resistance	Brittle culm. Secondary cell wall synthesis.	10.1007/s00425-010-1171-4
133338	noHitAssembly_c37820_g1_i1	Sccslf6		7R	70.4869	Sce_Assembly03_c3689	GCJW01008512.1	Lo7_v2_contig_145045	Sc7Loc00625558.2	EMT27044	TRIUR3_13683-T1	AK365097.1	Bradi3g16307.1	Os08G0160500	86	50	Cellulose synthase-like F 6	cslf6	Resistance or Tolerance	Lodging resistance	Brittle culm. Culm mechanical strength. Culm size. Mixed-linkage glucan content.	10.1104/pp.112.195495
138016	noHitAssembly_c42808_g1_i1	Scbc12	5R				GCJW01024300.1	Lo7_v2_contig_2868809		EMT29930	TRIUR3_25055-T1	AK249439.1	Bradi4g08420.1	Os09G0114500	88.37	43	brittle culm 12	bc12	Resistance or Tolerance	Lodging resistance	Brittle culm. Dwarfism.	10.1111/j.1365-313X.2010.04238.x
139892	noHitAssembly_c44791_g1_i1	Scbc1l4	5R	5R	118.58	Sce_Assembly03_c849	GCJW01013195.1	Lo7_v2_contig_1368110	Sc5Loc00331104.4	EMT31496	TRIUR3_14619-T1	AK253021.1		Os05G0386800	75.76	66	BRITTLE CULM1-like 4	osbc1l4	Resistance or Tolerance	Lodging resistance	Brittle culm. Culm mechanical strength.	10.1007/s11103-009-9537-3
3472	comp4330_c0_seq1	ScGS1;1				Sce_Assembly03_c13157	GCJW01024550.1	Lo7_v2_contig_153650		EMT23121	TRIUR3_08990-T1		Bradi1g69530.1	Os02G0735200	81.82	55	glutamine synthetase1;1	OsGS1;1	Resistance or Tolerance	Other soil stress tolerance	Ammonium assimilation. Growth retardation.	10.1111/j.1365-313X.2011.04506.x
3906	comp4853_c0_seq1	Sc-castor	5R, 7R	7R	24.3572	Sce_Assembly03_c4466	GCJW01007091.1	Lo7_v2_contig_2869874		EMT24818	TRIUR3_00920-T1			Os03G0843600	91.67	60	-	Os-castor	Resistance or Tolerance	Other soil stress tolerance	Mycorrhizal symbiosis.	10.1104/pp.108.131540
7728	comp9630_c0_seq1	ScPT8				Sce_Assembly03_c29766	GCJW01012078.1	Lo7_v2_contig_63894	Sc6Loc01977914.9		TRIUR3_10147-T1	AK248434.1	Bradi3g27680.1	Os10G0444700	82.14	56	phosphate transporter8	OsPT8	Resistance or Tolerance	Other soil stress tolerance	Phosphate uptake.	10.1104/pp.111.175240
10253	comp12596_c0_seq1	Sca8	5R	5R	190.466		GCJW01039048.1	Lo7_v2_contig_1345025		EMT10609	TRIUR3_25310-T1	AK376887.1	Bradi1g78577.1	Os03G0100800	77.36	53	-	Osa8	Resistance or Tolerance	Other soil stress tolerance	Phospate uptake and translocation.	10.1093/jxb/ern298
16676	comp19350_c0_seq1	ScApx2	2R	2R	51.1929	Sce_Assembly03_c12615	GCJW01016862.1	Lo7_v2_contig_64370	Sc2Loc01984110.2	EMT09178	TRIUR3_16101-T1	AK253050.1	Bradi1g16510.1	Os07G0694700	92.31	143	Ascorbate peroxidase 2	OsApx2	Resistance or Tolerance	Other soil stress tolerance	Aluminium tolerance. Dwarfism.	10.1016/j.phytochem.2010.01.003
23517	comp25231_c0_seq1	ScYSL6	2R, 5R, 6R			Sce_Assembly03_c47606	GCJW01010572.1	Lo7_v2_contig_114415	Sc2Loc00043353.5	EMT12342	TRIUR3_01595-T1		Bradi5g08260.2	Os04G0390500	92.75	69	Yellow Stripe-like 6	OsYSL6	Resistance or Tolerance	Other soil stress tolerance	Mn translocation between apoplast to apoplast.	10.1104/pp.111.186031
28335	comp28918_c0_seq1	ScZIP8	1R, 2R			Sce_Assembly03_c36846	GCJW01014567.1	Lo7_v2_contig_1356231	Sc2Loc00245771.3	EMT08252	TRIUR3_13269-T1	AK360012.1	Bradi1g53680.1	Os07G0232800	85.9	78	&quot;Zrt, Irt-like Protein8&quot;	OsZIP8	Resistance or Tolerance	Other soil stress tolerance	Zn uptake and translocation.	10.1007/s10059-010-0069-0
29309	comp29553_c0_seq1	ScGS1;1	6R			Sce_Assembly03_c23384	GCJW01024550.1	Lo7_v2_contig_151045	Sc4Loc00275571.1	EMT23121	TRIUR3_08990-T1	AK371932.1	Bradi1g69530.1	Os02G0735200	83.94	137	glutamine synthetase1;1	OsGS1;1	Resistance or Tolerance	Other soil stress tolerance	Ammonium assimilation. Growth retardation.	10.1111/j.1365-313X.2011.04506.x
30445	comp30342_c0_seq1	Schma9		7R	104.721		GCJW01008961.1	Lo7_v2_contig_59748		EMT21866	TRIUR3_03709-T1	AK362110.1	Bradi1g31987.1	Os06G0665800	83.08	65	heavy-metal ATPase9	oshma9	Resistance or Tolerance	Other soil stress tolerance	Sensitivity to Cu and Zn.	10.1104/pp.107.102236
30565	comp30423_c0_seq1	Scpez1					GCJW01021292.1				TRIUR3_00732-T1		Bradi1g15670.1	Os03G0571900	80.43	46	phenolics efflux zero 1	pez1	Resistance or Tolerance	Other soil stress tolerance	Cadmium uptake. Iron uptake.	10.1074/jbc.M111.221168
33867	comp32624_c0_seq1	ScMTP1	1R, 5R	1R	46.0879	Sce_Assembly03_c2593	GCJW01012432.1	Lo7_v2_contig_2875411		EMT17320	TRIUR3_30484-T1	AK366676.1	Bradi2g38330.2	Os05G0128400	91.3	69	Metal Tolerance Protein 1	OsMTP1	Resistance or Tolerance	Other soil stress tolerance	Zn, Cd and Ni translocation.	10.1007/s00299-011-1140-9
34659	comp33104_c0_seq1	Scnaat1	1R			Sce_Assembly03_c6566	GCJW01021472.1	Lo7_v2_contig_2872608		EMT16655	TRIUR3_14816-T1	AK371155.1	Bradi3g11430.1	Os02G0306401	78.3	212	Nicotianamine aminotransferase1	naat1	Resistance or Tolerance	Other soil stress tolerance	Fe acquisition strategy.	10.1104/pp.107.107912
34771	comp33178_c0_seq1	Scpez1	1R			Sce_Assembly03_c20630	GCJW01021292.1	Lo7_v2_contig_884874	Sc1Loc01534336.2	EMT20038	TRIUR3_00732-T1			Os03G0571900	81.67	60	phenolics efflux zero 1	pez1	Resistance or Tolerance	Other soil stress tolerance	Cadmium uptake. Iron uptake.	10.1074/jbc.M111.221168
35260	comp33506_c0_seq1	Scpez1	4R, 5R	5R	104.451	Sce_Assembly03_c12289	GCJW01024573.1	Lo7_v2_contig_1366532	Sc5Loc00321307.3	EMT19998	TRIUR3_24142-T1	AK249016.1	Bradi1g15680.1	Os03G0571900	87.18	117	phenolics efflux zero 1	pez1	Resistance or Tolerance	Other soil stress tolerance	Cadmium uptake. Iron uptake.	10.1074/jbc.M111.221168
37652	comp34915_c0_seq1	Sc-pollux	3R, 5R			Sce_Assembly03_c5242	GCJW01037615.1	Lo7_v2_contig_8284		EMT27963	TRIUR3_24694-T1		Bradi2g56274.1	Os01G0870100	90.79	76	-	Os-pollux	Resistance or Tolerance	Other soil stress tolerance	Mycorrhizal symbiosis.	10.1104/pp.108.131540
40441	comp36318_c0_seq1	ScYSL15	4R, 6R	6R	50.0357	Sce_Assembly03_c4124	GCJW01009898.1	Lo7_v2_contig_1383212	Sc6Loc00410531.3	EMT18668			Bradi3g50267.1	Os02G0650300	82.14	84	yellow stripe 1 like 15	OsYSL15	Resistance or Tolerance	Other soil stress tolerance	Fe uptake. Sensitivity to Fe during germination and seedling stage.	10.1074/jbc.M806042200
43014	comp37365_c0_seq1	ScRPN10	5R, 6R			Sce_Assembly03_c2290	GCJW01001081.1	Lo7_v2_contig_1351948			TRIUR3_21902-T1	AK249163.1	Bradi1g68290.1	Os03G0243300	77.59	58	-	RPN10	Resistance or Tolerance	Other soil stress tolerance	Canavanine resistance.	10.5511/plantbiotechnology.21.233
46951	comp38571_c0_seq1	ScFRDL1	7R	7R	63.3556	Sce_Assembly03_c15998	GCJW01024069.1	Lo7_v2_contig_3914	Sc7Loc01777179.1	EMT11800	TRIUR3_10334-T1		Bradi1g69770.1	Os03G0216700	92.5	80	-	OsFRDL1	Resistance or Tolerance	Other soil stress tolerance	Translocation of Fe to shoot.	10.1104/pp.108.128132
49202	comp42401_c0_seq1	Schma9	2R, 6R			Sce_Assembly03_c525	GCJW01008814.1	Lo7_v2_contig_2864977	Sc6Loc01426733.4	EMT19252	TRIUR3_31446-T1	AK376255.1	Bradi3g05340.1	Os06G0665800	88.17	93	heavy-metal ATPase9	oshma9	Resistance or Tolerance	Other soil stress tolerance	Sensitivity to Cu and Zn.	10.1104/pp.107.102236
50606	comp46179_c0_seq1	ScPT2		7R	48.7594	Sce_Assembly03_c8032	GCJW01012763.1	Lo7_v2_contig_263192	Sc7Loc01419310.1	EMT15138	TRIUR3_17226-T1	AK362554.1	Bradi1g75020.1	Os03G0150800	79.71	69	phosphate transporter2	OsPT2	Resistance or Tolerance	Other soil stress tolerance	Phosphate uptake and translocation.	10.1111/j.1365-313X.2008.03726.x
52286	comp53762_c0_seq1	Scpez1	6R				GCJW01024739.1	Lo7_v2_contig_1385194	Sc0Loc00738290.1	EMT19998	TRIUR3_12042-T1	AK357731.1	Bradi1g15680.1	Os03G0571900	78.85	52	phenolics efflux zero 1	pez1	Resistance or Tolerance	Other soil stress tolerance	Cadmium uptake. Iron uptake.	10.1074/jbc.M111.221168
59738	comp110895_c0_seq1	ScFRDL1	7R	7R	63.3556		GCJW01024069.1	Lo7_v2_contig_3914	Sc7Loc01777179.1	EMT11800	TRIUR3_10334-T1		Bradi1g69770.1	Os03G0216700	96.23	53	-	OsFRDL1	Resistance or Tolerance	Other soil stress tolerance	Translocation of Fe to shoot.	10.1104/pp.108.128132
63860	comp145875_c0_seq1	Sctpc1	3R, 5R			Sce_Assembly03_c2330	GCJW01009381.1	Lo7_v2_contig_2761		EMT23923	TRIUR3_09576-T1		Bradi2g46510.1	Os01G0678500	79.21	101	two-pore channel 1	Ostpc1	Resistance or Tolerance	Other soil stress tolerance	Sensitivity to Ca+ in growth rate.	10.1093/pcp/pch082
70000	comp193966_c0_seq1	Schma9				Sce_Assembly03_c4572	GCJW01008961.1	Lo7_v2_contig_255684	Sc6Loc01426733.4	EMT21866	TRIUR3_03709-T1	AK362110.1	Bradi1g31987.1	Os06G0665800	85.71	77	heavy-metal ATPase9	oshma9	Resistance or Tolerance	Other soil stress tolerance	Sensitivity to Cu and Zn.	10.1104/pp.107.102236
71119	comp209067_c0_seq1	ScHRZ1	1R, 3R, 5R	1R	108.71	Sce_Assembly03_c37389	GCJW01008213.1	Lo7_v2_contig_1351537	Sc1Loc00206183.2	EMT08909			Bradi2g46957.1	Os01G0689451	91.14	79	Oryza sativa Haemerythrin motif-containing Really Interesting New Gene (RING)-and Zinc-finger protein 1	OsHRZ1	Resistance or Tolerance	Other soil stress tolerance	Fe acquisition.	10.1038/ncomms3792
72156	comp213360_c0_seq1	ScHMA5	2R	2R	87.2834	Sce_Assembly03_c10216	GCJW01008790.1	Lo7_v2_contig_384887	Sc2Loc01761064.3	EMT14360	TRIUR3_07892-T1	AK362047.1	Bradi5g17990.1	Os04G0556000	90.1	101	Heavy metal-transporting P-type ATPase 5	OsHMA5	Resistance or Tolerance	Other soil stress tolerance	Cu translocation.	10.1104/pp.113.226225
77209	comp255718_c0_seq1	Schma9		7R	104.721		GCJW01008961.1	Lo7_v2_contig_59748		EMT21866	TRIUR3_03709-T1	AK362110.1	Bradi1g31987.1	Os06G0665800	98.28	58	heavy-metal ATPase9	oshma9	Resistance or Tolerance	Other soil stress tolerance	Sensitivity to Cu and Zn.	10.1104/pp.107.102236
81272	comp303886_c0_seq1	Sca8	2R			Sce_Assembly03_c254	GCJW01039577.1	Lo7_v2_contig_2871506	Sc2Loc01462491.2	EMT26270	TRIUR3_31905-T1	AK253007.1	Bradi5g24690.1	Os03G0100800	75	92	-	Osa8	Resistance or Tolerance	Other soil stress tolerance	Phospate uptake and translocation.	10.1093/jxb/ern298
81481	comp306081_c0_seq1	Scmit	7R			Sce_Assembly03_c17951	GCJW01013694.1	Lo7_v2_contig_2885243	Sc7Loc01541156.1		TRIUR3_35283-T1		Bradi1g65170.1	Os03G0296800	95.65	46	mitochondrial iron transporter	mit	Resistance or Tolerance	Other soil stress tolerance	Fe uptake.	10.1038/ncomms1326
84952	comp324021_c0_seq1	Sc-pollux	3R, 5R			Sce_Assembly03_c5242	GCJW01037615.1	Lo7_v2_contig_8284		EMT27963	TRIUR3_24694-T1		Bradi2g56274.1	Os01G0870100	100	54	-	Os-pollux	Resistance or Tolerance	Other soil stress tolerance	Mycorrhizal symbiosis.	10.1104/pp.108.131540
87401	comp342944_c0_seq1	ScRPN10				Sce_Assembly03_c34241	GCJW01025894.1	Lo7_v2_contig_1351948			TRIUR3_21902-T1	AK249163.1	Bradi1g68290.1	Os03G0243300	93.88	49	-	RPN10	Resistance or Tolerance	Other soil stress tolerance	Canavanine resistance.	10.5511/plantbiotechnology.21.233
88947	comp362718_c0_seq1	Sc-pollux	3R			Sce_Assembly03_c14972	GCJW01037615.1	Lo7_v2_contig_8284	Sc3Loc02112480.1	EMT27963	TRIUR3_24694-T1		Bradi2g56274.1	Os01G0870100	97.87	47	-	Os-pollux	Resistance or Tolerance	Other soil stress tolerance	Mycorrhizal symbiosis.	10.1104/pp.108.131540
94737	comp438003_c0_seq1	Schma9				Sce_Assembly03_c525	GCJW01008814.1	Lo7_v2_contig_2864977	Sc6Loc01426733.4	EMT19252	TRIUR3_31446-T1	AK376255.1	Bradi3g05340.1	Os06G0665800	90.57	53	heavy-metal ATPase9	oshma9	Resistance or Tolerance	Other soil stress tolerance	Sensitivity to Cu and Zn.	10.1104/pp.107.102236
95138	comp442107_c0_seq1	ScMTP1	1R	1R	46.0879	Sce_Assembly03_c2593	GCJW01012432.1	Lo7_v2_contig_2875411		EMT17320	TRIUR3_30484-T1	AK252184.1	Bradi4g43740.1	Os05G0128400	93.33	60	Metal Tolerance Protein 1	OsMTP1	Resistance or Tolerance	Other soil stress tolerance	Zn, Cd and Ni translocation.	10.1007/s00299-011-1140-9
95286	comp443726_c0_seq1	ScHMA5	2R	2R	87.2834	Sce_Assembly03_c10216	GCJW01008790.1	Lo7_v2_contig_384887	Sc2Loc01761064.3	EMT14360	TRIUR3_07892-T1	AK362047.1	Bradi5g17990.1	Os04G0556000	85.71	63	Heavy metal-transporting P-type ATPase 5	OsHMA5	Resistance or Tolerance	Other soil stress tolerance	Cu translocation.	10.1104/pp.113.226225
95442	comp445487_c0_seq1	Schma9				Sce_Assembly03_c525	GCJW01008814.1	Lo7_v2_contig_2864977	Sc6Loc01426733.4	EMT19252	TRIUR3_31446-T1	AK376255.1	Bradi3g05340.1	Os06G0665800	94.64	56	heavy-metal ATPase9	oshma9	Resistance or Tolerance	Other soil stress tolerance	Sensitivity to Cu and Zn.	10.1104/pp.107.102236
96799	comp463317_c0_seq1	ScApx2	2R	2R	51.1929	Sce_Assembly03_c12620	GCJW01016862.1	Lo7_v2_contig_64370	Sc2Loc01984110.2	EMT09178	TRIUR3_16101-T1	AK253050.1	Bradi1g16510.1	Os07G0694700	86.89	61	Ascorbate peroxidase 2	OsApx2	Resistance or Tolerance	Other soil stress tolerance	Aluminium tolerance. Dwarfism.	10.1016/j.phytochem.2010.01.003
100701	noHitAssembly_c810_g1_i1	ScARF16	4R, 5R	4R	72.2091	Sce_Assembly03_c176	GCJW01008345.1	Lo7_v2_contig_376130		EMT32462	TRIUR3_26420-T1	AK374613.1	Bradi3g40437.2	Os06G0196700	76.54	81	OsARF16	OsARF16	Resistance or Tolerance	Other soil stress tolerance	Auxin response in roots. Phosphate starvation tolerance.	10.1111/pce.12001
100702	noHitAssembly_c810_g1_i2	ScARF16	4R, 5R	4R	72.2091	Sce_Assembly03_c176	GCJW01008345.1	Lo7_v2_contig_376130		EMT32462	TRIUR3_26420-T1	AK374613.1	Bradi3g40437.2	Os06G0196700	80.39	51	OsARF16	OsARF16	Resistance or Tolerance	Other soil stress tolerance	Auxin response in roots. Phosphate starvation tolerance.	10.1111/pce.12001
103514	noHitAssembly_c4651_g1_i1	Sclsi6	4R			Sce_Assembly03_c50896	GCJW01006683.1	Lo7_v2_contig_1355956		EMT11650	TRIUR3_22736-T1	AK357908.1	Bradi1g45200.1	Os06G0228200	89.13	46	Low silicon rice 6	lsi6	Resistance or Tolerance	Other soil stress tolerance	Si translocation to from root to shoot.	10.1105/tpc.108.059311
104039	noHitAssembly_c5333_g1_i1	ScZIP8	2R, 5R, 6R			Sce_Assembly03_c36846	GCJW01014567.1	Lo7_v2_contig_1356231	Sc2Loc00245771.3	EMT06337	TRIUR3_13269-T1	AK376120.1	Bradi1g53680.1	Os07G0232800	90.12	81	&quot;Zrt, Irt-like Protein8&quot;	OsZIP8	Resistance or Tolerance	Other soil stress tolerance	Zn uptake and translocation.	10.1007/s10059-010-0069-0
106050	noHitAssembly_c8177_g1_i1	ScGS1;1		6R	63.8828	Sce_Assembly03_c21013	GCJW01024550.1	Lo7_v2_contig_1348142	Sc4Loc00275571.1	EMT12639	TRIUR3_15479-T1	AK370710.1	Bradi3g59970.1	Os02G0735200	92.19	64	glutamine synthetase1;1	OsGS1;1	Resistance or Tolerance	Other soil stress tolerance	Ammonium assimilation. Growth retardation.	10.1111/j.1365-313X.2011.04506.x
106184	noHitAssembly_c8381_g1_i1	ScGS1;1											Bradi3g59970.1	Os02G0735200	88.57	70	glutamine synthetase1;1	OsGS1;1	Resistance or Tolerance	Other soil stress tolerance	Ammonium assimilation. Growth retardation.	10.1111/j.1365-313X.2011.04506.x
106851	noHitAssembly_c9387_g1_i1	ScYSL6		2R	71.843	Sce_Assembly03_c34016	GCJW01024498.1	Lo7_v2_contig_127363		EMT26359	TRIUR3_08292-T1	AK251989.1	Bradi5g08260.2	Os04G0390500	92.22	90	Yellow Stripe-like 6	OsYSL6	Resistance or Tolerance	Other soil stress tolerance	Mn translocation between apoplast to apoplast.	10.1104/pp.111.186031
109261	noHitAssembly_c12356_g1_i1	ScApx1				Sce_Assembly03_c13283	GCJW01022560.1	Lo7_v2_contig_273961	Sc7Loc02071780.1	EMT33286	TRIUR3_20326-T1	AK251765.1	Bradi1g65820.2	Os03G0285700	88.71	62	Ascorbate peroxidase 1	OsApx1	Resistance or Tolerance	Other soil stress tolerance	Aluminium tolerance. Dwarfism.	10.1016/j.phytochem.2010.01.003
110035	noHitAssembly_c13188_g1_i1	ScHRZ1	2R, 3R	3R	80.4681	Sce_Assembly03_c369	GCJW01008217.1	Lo7_v2_contig_1355021	Sc3Loc00236187.1	EMT24465	TRIUR3_23038-T1	AK363968.1	Bradi2g46957.1	Os01G0689451	99	100	Oryza sativa Haemerythrin motif-containing Really Interesting New Gene (RING)-and Zinc-finger protein 1	OsHRZ1	Resistance or Tolerance	Other soil stress tolerance	Fe acquisition.	10.1038/ncomms3792
110572	noHitAssembly_c13744_g1_i1	ScSTAR2				Sce_Assembly03_c61552	GCJW01017147.1	Lo7_v2_contig_66315	Sc1Loc02005865.3	EMT15444	TRIUR3_16980-T1	AK373091.1	Bradi2g37680.1	Os05G0119000	95.6	91	sensitive to Al rhizotoxicity2	STAR2	Resistance or Tolerance	Other soil stress tolerance	Aluminium tolerance.	10.1105/tpc.108.064543
111148	noHitAssembly_c14241_g1_i1	ScYSL6	2R, 7R	2R	71.843	Sce_Assembly03_c34016	GCJW01024498.1	Lo7_v2_contig_127363	Sc2Loc00109533.1	EMT26359	TRIUR3_08292-T1	AK251989.1	Bradi5g08260.2	Os04G0390500	87.8	82	Yellow Stripe-like 6	OsYSL6	Resistance or Tolerance	Other soil stress tolerance	Mn translocation between apoplast to apoplast.	10.1104/pp.111.186031
112346	noHitAssembly_c15509_g1_i1	Scstar1		7R	78.8436		GCJW01030309.1	Lo7_v2_contig_9045	Sc7Loc02146851.3	EMT05468	TRIUR3_34692-T1	AK366684.1	Bradi1g33777.1	Os06G0695800	83.33	66	sensitive to Al rhizotoxicity1	star1	Resistance or Tolerance	Other soil stress tolerance	Aluminium tolerance.	10.1105/tpc.108.064543
121927	noHitAssembly_c25696_g1_i1	ScMYB2P-1 1	1R, 3R, 4R, 5R	5R	107.275	Sce_Assembly03_c121542	GCJW01016651.1	Lo7_v2_contig_8233	Sc5Loc02110055.6	EMT18797	TRIUR3_11890-T1	AK361986.1	Bradi4g36460.1	Os05G0140100	76	50	OsMYB2P-1 1	OsMYB2P-1 1	Resistance or Tolerance	Other soil stress tolerance	Phosphate starvation tolerance. Phosphate responsive root growth.	10.1104/pp.112.194217
122208	noHitAssembly_c25988_g1_i1	Sc-castor	2R	7R	24.3572	Sce_Assembly03_c5683	GCJW01028132.1	Lo7_v2_contig_5721		EMT24818	TRIUR3_00920-T1		Bradi1g02000.1	Os03G0843600	85.96	57	-	Os-castor	Resistance or Tolerance	Other soil stress tolerance	Mycorrhizal symbiosis.	10.1104/pp.108.131540
122888	noHitAssembly_c26712_g1_i1	ScHRZ2	1R	1R	108.71	Sce_Assembly03_c5725	GCJW01008213.1	Lo7_v2_contig_1351537	Sc1Loc00206183.2	EMT08909	TRIUR3_31790-T1	AK362903.1	Bradi2g17507.1	Os05G0551000	93.83	81	Oryza sativa Haemerythrin motif-containing Really Interesting New Gene (RING)-and Zinc-finger protein 2	OsHRZ2	Resistance or Tolerance	Other soil stress tolerance	Fe acquisition.	10.1038/ncomms3792
124222	noHitAssembly_c28144_g1_i1	Sclsi2	1R					Lo7_v2_contig_144603	Sc1Loc00612366.1	EMT06438	TRIUR3_35444-T1	AK372983.1	Bradi3g32730.1	Os03G0107300	85.71	42	Low silicon rice 2	lsi2	Resistance or Tolerance	Other soil stress tolerance	Si transport.	10.1038/nature05964
125679	noHitAssembly_c29671_g1_i1	ScZIP8						Lo7_v2_contig_1419818	Sc0Loc00537263.2	EMT21307			Bradi1g37667.1	Os07G0232800	76.47	51	&quot;Zrt, Irt-like Protein8&quot;	OsZIP8	Resistance or Tolerance	Other soil stress tolerance	Zn uptake and translocation.	10.1007/s10059-010-0069-0
132576	noHitAssembly_c37006_g1_i1	Scmit	7R			Sce_Assembly03_c17951	GCJW01013694.1	Lo7_v2_contig_2885243	Sc7Loc01541156.1		TRIUR3_35283-T1	AK357300.1	Bradi1g65170.1	Os03G0296800	97.83	46	mitochondrial iron transporter	mit	Resistance or Tolerance	Other soil stress tolerance	Fe uptake.	10.1038/ncomms1326
133846	noHitAssembly_c38368_g1_i1	Schma9	4R, 5R, 6R	6R	50.0357	Sce_Assembly03_c525	GCJW01008814.1	Lo7_v2_contig_1358730		EMT19252	TRIUR3_31446-T1	AK376255.1	Bradi3g05340.1	Os06G0665800	77.01	87	heavy-metal ATPase9	oshma9	Resistance or Tolerance	Other soil stress tolerance	Sensitivity to Cu and Zn.	10.1104/pp.107.102236
139665	noHitAssembly_c44558_g1_i1	ScIRO3	2R	2R	69.0587	Sce_Assembly03_c8006	GCJW01017623.1	Lo7_v2_contig_11456		EMT26223	TRIUR3_07115-T1	AK367953.1	Bradi1g20560.2	Os03G0379300	75.86	58	-	OsIRO3	Resistance or Tolerance	Other soil stress tolerance	Fe homeostasis. Response to Fe deficiency.	10.1186/1471-2229-10-166
141377	noHitAssembly_c46377_g1_i1	ScMYB2P-1 1				Sce_Assembly03_c43275	GCJW01024533.1	Lo7_v2_contig_249121		EMT11047		AK250733.1	Bradi2g36730.1	Os05G0140100	85.51	69	OsMYB2P-1 1	OsMYB2P-1 1	Resistance or Tolerance	Other soil stress tolerance	Phosphate starvation tolerance. Phosphate responsive root growth.	10.1104/pp.112.194217
1961	comp2345_c0_seq1	ScSE5	5R	7R	70.4869	Sce_Assembly03_c38168	GCJW01015728.1	Lo7_v2_contig_2873113		EMT11174	TRIUR3_24249-T1	AK361508.1	Bradi1g36640.1	Os06G0603000	85.96	57	PHOTOPERIOD SENSITIVITY 5	SE5	Resistance or Tolerance	Other stress resistance	Oxidative stress tolerance. Chloroplast content.	10.1007/s11103-012-9945-7
4330	comp5392_c0_seq1	ScRAN1	6R	1R	133.795	Sce_Assembly03_c7417	GCJW01022734.1	Lo7_v2_contig_64079		EMT17714		AK252901.1	Bradi2g15730.2	Os01G0611100	100	47	small G-protein family	OsRAN1	Resistance or Tolerance	Other stress resistance	improvement of cold stress tolerance	10.1093/jxb/eru178
7923	comp9865_c1_seq1	ScCAF1G	5R			Sce_Assembly03_c26326	GCJW01017431.1		Sc7Loc01923625.1	EMT15436		AK369275.1	Bradi4g30330.1	Os09G0416800	89.94	159	rice carbon catabolite repressor 4(CCR4)-associated factor 1G	OsCAF1G	Resistance or Tolerance	Other stress resistance	ABA, heat stress tolerance	10.1007/s11103-014-0196-7
8586	comp10661_c0_seq1	ScDEG10	7R			Sce_Assembly03_c12409	GCJW01018816.1	Lo7_v2_contig_1366908		EMT07034	TRIUR3_27646-T1	AK368876.1	Bradi3g14640.1	Os08G0139000	85.58	104	Differentially Expressed Gene10	OsDEG10	Resistance or Tolerance	Other stress resistance	High-light and cold tolerance.	10.1016/j.bbrc.2009.01.131
8625	comp10711_c0_seq1	Scb-LCY				Sce_Assembly03_c19868	GCJW01011917.1	Lo7_v2_contig_2872644	Sc6Loc01472301.2	EMT22845	TRIUR3_26327-T1	AK373933.1	Bradi3g06597.1	Os02G0190600	85.05	107	lycopene b-cyclase	b-OsLCY	Resistance or Tolerance	Other stress resistance	Pre-harvest sprouting. Photo bleaching.	10.1111/j.1365-313X.2008.03411.x
11787	comp14440_c0_seq1	ScSE5	5R, 6R	7R	70.4869	Sce_Assembly03_c9204	GCJW01015728.1	Lo7_v2_contig_2873113	Sc2Loc01521310.1	EMT11174	TRIUR3_24249-T1	AK367840.1	Bradi1g36640.1	Os06G0603000	87.73	163	PHOTOPERIOD SENSITIVITY 5	SE5	Resistance or Tolerance	Other stress resistance	Oxidative stress tolerance. Chloroplast content.	10.1007/s11103-012-9945-7
12490	comp15296_c0_seq1	ScrbohA		5R	60.5956	Sce_Assembly03_c34388	GCJW01008450.1	Lo7_v2_contig_263460	Sc5Loc01349679.1		TRIUR3_26076-T1	AK356635.1	Bradi4g31130.1	Os01G0734466	74.55	55	respiratory burst oxidase homologsA	OsrbohA	Resistance or Tolerance	Other stress resistance	Reactive oxygen species production after treatment with flagellin in cultured cell.	10.5511/plantbiotechnology.22.127
13717	comp16646_c0_seq2	Scbel					GCJW01012446.1							Os03G0760200	75	56	-	bel	Resistance or Tolerance	Other stress resistance	Herbicide resistance.	10.1007/s11103-006-0058-z
16541	comp19222_c0_seq1	ScABCC1	1R, 2R			Sce_Assembly03_c35	GCJW01008054.1	Lo7_v2_contig_143949		EMT02901	TRIUR3_05458-T1		Bradi5g22077.1	Os04G0620000	90.27	113	C-type ATP-binding cassette (ABC) transporter 1	OsABCC1	Resistance or Tolerance	Other stress resistance	enhances As resistance through the PC-dependent pathway, reduces the translocation of As in phloem to grains	10.1073/pnas.1414968111
16676	comp19350_c0_seq1	ScAPx2	2R	2R	51.1929	Sce_Assembly03_c12615	GCJW01016862.1	Lo7_v2_contig_64370	Sc2Loc01984110.2	EMT09178	TRIUR3_16101-T1	AK253050.1	Bradi1g16510.1	Os07G0694700	92.31	143	ascorbate peroxidase2	APx2	Resistance or Tolerance	Other stress resistance	Oxidative stress resistance.	10.1111/j.1365-3040.2011.02366.x
24752	comp26165_c0_seq1	ScOAT	5R	5R	112.121	Sce_Assembly03_c2648	GCJW01024822.1	Lo7_v2_contig_2873116		EMT31668	TRIUR3_12086-T1		Bradi1g13827.1	Os03G0643300	85.45	110	Ornithine ?-aminotransferase	OsOAT	Resistance or Tolerance	Other stress resistance	Drought and osmotic stress tolerance.	10.1016/j.plantsci.2012.09.002
25256	comp26557_c0_seq1	ScOAT	1R, 5R	5R	112.121	Sce_Assembly03_c2648	GCJW01024822.1	Lo7_v2_contig_2873116		EMT31668	TRIUR3_12086-T1	AK354276.1	Bradi1g13827.1	Os03G0643300	91.43	140	Ornithine ?-aminotransferase	OsOAT	Resistance or Tolerance	Other stress resistance	Drought and osmotic stress tolerance.	10.1016/j.plantsci.2012.09.002
29320	comp29564_c0_seq1	ScRan2	1R, 4R, 5R, 6R	1R	133.795	Sce_Assembly03_c7417	GCJW01022734.1	Lo7_v2_contig_64079		EMT17714	TRIUR3_25734-T1	AK252901.1	Bradi2g15730.1	Os05G0574500	97.88	189	Ran GTPase2	OsRan2	Resistance or Tolerance	Other stress resistance	Salinity and osmotic stress tolerance. ABA sensitivity.	10.1093/jxb/erp341
30839	comp30596_c0_seq1	ScALS	6R			Sce_Assembly03_c4313	GCJW01010705.1	Lo7_v2_contig_10415		EMT02445	TRIUR3_22832-T1	AK368472.1	Bradi3g44130.1	Os02G0510200	92.96	71	Acetolactate synthase	ALS	Resistance or Tolerance	Other stress resistance	Bispyribac sodium resistance.	10.1007/s00299-010-0915-8
33857	comp32617_c0_seq1	ScSKIPa	6R			Sce_Assembly03_c2081	GCJW01010383.1	Lo7_v2_contig_143476		EMT26240	TRIUR3_18748-T1		Bradi3g58310.2	Os02G0759800	89.23	65	Ski-interacting protein a	OsSKIPa	Resistance or Tolerance	Other stress resistance	ABA, drought, mannitol and salinity tolerance.	10.1073/pnas.0901940106
35767	comp33826_c1_seq2	ScGLY1-11.2	1R, 2R, 3R, 4R, 5R, 6R				GCJW01015536.1		Sc5Loc00072550.2	EMT03386	TRIUR3_21478-T1		Bradi3g10330.2	Os08G0191700	75.4	126	glyoxalase â… -11	OsGLY1-11.2	Resistance or Tolerance	Other stress resistance	cytoxin methylglyoxal, osmotic, oxidative stress tolerance	10.1111/tpj.12521
36949	comp34533_c0_seq1	ScHSBP2	1R, 4R	4R	73.7933	Sce_Assembly03_c17680	GCJW01020271.1	Lo7_v2_contig_1397385	Sc4Loc00468412.1	EMT04660		AK361028.1	Bradi1g43705.1	Os06G0274000	86.52	89	HSF binding protein 2	OsHSBP2	Resistance or Tolerance	Other stress resistance	Heat shock tolerance.	10.1093/jxb/ers245
37137	comp34642_c0_seq3	ScmtHsp70	1R				GCJW01010281.1		Sc0Loc00187182.5	EMT25531	TRIUR3_04938-T1		Bradi3g57450.1	Os02G0774300	78.85	52	mitochondrial heat shock protein 70	mtHsp70	Resistance or Tolerance	Other stress resistance	Heat and redox induced programmed cell death in protoplast.	10.1016/j.febslet.2010.11.051
40840	comp36502_c0_seq2	Scbel	1R, 3R, 4R, 5R, 6R				GCJW01012446.1							Os03G0760200	79.37	63	-	bel	Resistance or Tolerance	Other stress resistance	Herbicide resistance.	10.1007/s11103-006-0058-z
46683	comp38227_c0_seq1	ScSBPase	6R			Sce_Assembly03_c1409	GCJW01013828.1	Lo7_v2_contig_1348793		EMT24657	TRIUR3_14985-T1	AK367369.1	Bradi3g52400.1	Os02G0698000	96.34	191	&quot;sedoheptulose-1,7-bisphosphatase&quot;	SBPase	Resistance or Tolerance	Other stress resistance	Photosynthetic ability under high tenperature condition.	10.1007/s00299-006-0299-y
46737	comp38295_c0_seq1	ScGLY1-11.2				Sce_Assembly03_c35111	GCJW01015646.1	Lo7_v2_contig_1354619	Sc7Loc01472742.2	EMT08036	TRIUR3_09101-T1	AK353950.1	Bradi3g14960.4	Os08G0191700	93.68	174	glyoxalase â… -11	OsGLY1-11.2	Resistance or Tolerance	Other stress resistance	cytoxin methylglyoxal, osmotic, oxidative stress tolerance	10.1111/tpj.12521
47263	comp39038_c0_seq1	ScABC1-2	6R			Sce_Assembly03_c35874	GCJW01028997.1	Lo7_v2_contig_1362694		EMT33740	TRIUR3_01462-T1	AK369432.1	Bradi3g46737.1	Os02G0575500	89.43	123	activity of bc1 complex 1-2	OsABC1-2	Resistance or Tolerance	Other stress resistance	Dwarfism. Grain size. Chlorophyll content in dark condition.	10.1016/j.gene.2012.02.017
48385	comp40836_c0_seq1	ScABC1-2	3R, 6R			Sce_Assembly03_c2148	GCJW01008728.1	Lo7_v2_contig_666998	Sc6Loc02009552.4	EMT33740	TRIUR3_01462-T1		Bradi3g46737.1	Os02G0575500	92.93	184	activity of bc1 complex 1-2	OsABC1-2	Resistance or Tolerance	Other stress resistance	Dwarfism. Grain size. Chlorophyll content in dark condition.	10.1016/j.gene.2012.02.017
49162	comp42316_c0_seq1	ScSRO1c	7R			Sce_Assembly03_c10454	GCJW01013043.1	Lo7_v2_contig_1378039		EMT23623	TRIUR3_28420-T1		Bradi1g69140.1	Os03G0230300	83.02	53	Similar to RCD One 1c	OsSRO1c	Resistance or Tolerance	Other stress resistance	apoplastic and chloroplastic oxidative stress tolerance, temperature stress tolerance	10.1007/s11103-013-0163-8
50639	comp46297_c0_seq1	ScABC1-2				Sce_Assembly03_c34005	GCJW01028997.1	Lo7_v2_contig_651682		EMT33740	TRIUR3_01462-T1		Bradi3g46737.1	Os02G0575500	93.16	117	activity of bc1 complex 1-2	OsABC1-2	Resistance or Tolerance	Other stress resistance	Dwarfism. Grain size. Chlorophyll content in dark condition.	10.1016/j.gene.2012.02.017
52572	comp55381_c0_seq1	ScGLY1-11.2		7R	70.4869	Sce_Assembly03_c35111	GCJW01015646.1	Lo7_v2_contig_2872693	Sc7Loc01472742.2	EMT08036	TRIUR3_09101-T1	AK248882.1	Bradi3g14960.4	Os08G0191700	95.65	69	glyoxalase â… -11	OsGLY1-11.2	Resistance or Tolerance	Other stress resistance	cytoxin methylglyoxal, osmotic, oxidative stress tolerance	10.1111/tpj.12521
53198	comp59275_c0_seq1	ScDMI3	1R				GCJW01011960.1	Lo7_v2_contig_1357563		EMT23374	TRIUR3_21320-T1		Bradi2g21790.1	Os05G0489900	90.36	83	Doesn't make infection 3	OsDMI3	Resistance or Tolerance	Other stress resistance	Oxidative stress tolerance. ABA sensitivity.	10.1093/mp/sss068
56310	comp82981_c0_seq1	ScmtHsp70	3R	3R	88.5081	Sce_Assembly03_c1143	GCJW01010281.1	Lo7_v2_contig_1349338	Sc0Loc00187182.5	EMT25531	TRIUR3_04938-T1	AK357345.1	Bradi3g57450.1	Os02G0774300	95.51	156	mitochondrial heat shock protein 70	mtHsp70	Resistance or Tolerance	Other stress resistance	Heat and redox induced programmed cell death in protoplast.	10.1016/j.febslet.2010.11.051
56420	comp83572_c0_seq1	ScCYP99A2				Sce_Assembly03_c64017	GCJW01013022.1	Lo7_v2_contig_262537	Sc3Loc01340825.4	EMT19171	TRIUR3_26885-T1		Bradi3g35007.1	Os04G0180400	75	60	cytochrome P450 A2	CYP99A2	Resistance or Tolerance	Other stress resistance	Production phytoalexins and allelochemicals.	10.1111/j.1365-313X.2010.04408.x
60288	comp115779_c0_seq1	ScABC1-2	5R			Sce_Assembly03_c1579	GCJW01008728.1	Lo7_v2_contig_666998	Sc6Loc02009552.4	EMT33740	TRIUR3_01462-T1		Bradi3g46737.1	Os02G0575500	84.52	84	activity of bc1 complex 1-2	OsABC1-2	Resistance or Tolerance	Other stress resistance	Dwarfism. Grain size. Chlorophyll content in dark condition.	10.1016/j.gene.2012.02.017
68096	comp182045_c0_seq1	ScGLY1-11.2		7R	70.4869	Sce_Assembly03_c35111	GCJW01015646.1	Lo7_v2_contig_2872693	Sc7Loc01472742.2	EMT08036	TRIUR3_09101-T1	AK248882.1	Bradi3g14960.1	Os08G0191700	85.48	62	glyoxalase â… -11	OsGLY1-11.2	Resistance or Tolerance	Other stress resistance	cytoxin methylglyoxal, osmotic, oxidative stress tolerance	10.1111/tpj.12521
87311	comp341988_c0_seq1	ScmtHsp70	3R	3R	88.5081	Sce_Assembly03_c1143	GCJW01010281.1	Lo7_v2_contig_1349338	Sc0Loc00187182.5	EMT25531	TRIUR3_04938-T1	AK251565.1	Bradi3g57450.1	Os02G0774300	94.67	75	mitochondrial heat shock protein 70	mtHsp70	Resistance or Tolerance	Other stress resistance	Heat and redox induced programmed cell death in protoplast.	10.1016/j.febslet.2010.11.051
93276	comp424213_c0_seq1	ScSBPase	6R			Sce_Assembly03_c1409	GCJW01013828.1	Lo7_v2_contig_1348793		EMT24657	TRIUR3_14985-T1	AK252870.1	Bradi3g52400.1	Os02G0698000	98.36	61	&quot;sedoheptulose-1,7-bisphosphatase&quot;	SBPase	Resistance or Tolerance	Other stress resistance	Photosynthetic ability under high tenperature condition.	10.1007/s00299-006-0299-y
96799	comp463317_c0_seq1	ScAPx2	2R	2R	51.1929	Sce_Assembly03_c12620	GCJW01016862.1	Lo7_v2_contig_64370	Sc2Loc01984110.2	EMT09178	TRIUR3_16101-T1	AK253050.1	Bradi1g16510.1	Os07G0694700	86.89	61	ascorbate peroxidase2	APx2	Resistance or Tolerance	Other stress resistance	Oxidative stress resistance.	10.1111/j.1365-3040.2011.02366.x
101653	noHitAssembly_c2098_g1_i1	ScSBPase										AK252870.1	Bradi3g52400.1	Os02G0698000	87.36	87	&quot;sedoheptulose-1,7-bisphosphatase&quot;	SBPase	Resistance or Tolerance	Other stress resistance	Photosynthetic ability under high tenperature condition.	10.1007/s00299-006-0299-y
103816	noHitAssembly_c5054_g1_i1	Scbel	4R, 5R	5R	120.196		GCJW01013201.1	Lo7_v2_contig_125705	Sc5Loc00075921.2	EMT33486	TRIUR3_20405-T1	AK369081.1		Os03G0760200	75.86	58	-	bel	Resistance or Tolerance	Other stress resistance	Herbicide resistance.	10.1007/s11103-006-0058-z
104114	noHitAssembly_c5433_g1_i1	ScCAF1G				Sce_Assembly03_c13476	GCJW01015660.1	Lo7_v2_contig_1390046	Sc0Loc00440413.1		TRIUR3_33071-T1	AK252542.1	Bradi3g36950.1	Os09G0416800	77.69	121	rice carbon catabolite repressor 4(CCR4)-associated factor 1G	OsCAF1G	Resistance or Tolerance	Other stress resistance	ABA, heat stress tolerance	10.1007/s11103-014-0196-7
104378	noHitAssembly_c5765_g1_i1	Scdsm2	5R	5R	160.539	Sce_Assembly03_c1821	GCJW01030863.1	Lo7_v2_contig_1367533	Sc5Loc00327643.1	EMT00161	TRIUR3_26636-T1	AK370213.1	Bradi1g76870.1	Os03G0125100	91.67	84	drought sensitive mutant2	dsm2	Resistance or Tolerance	Other stress resistance	Drought and oxidative stress tolerance.	10.1104/pp.110.163741
106405	noHitAssembly_c8719_g1_i1	ScPAO7	5R			Sce_Assembly03_c44514	GCJW01012499.1	Lo7_v2_contig_1369086	Sc7Loc00337150.1	EMT31301	TRIUR3_14834-T1	AK368662.1	Bradi3g20677.1	Os09G0368500	92.31	39	polyamine oxidases 7	OsPAO7	Resistance or Tolerance	Other stress resistance	defense reactions against abiotic/biotic stress via H2O2 production, terminal catabolism-type enzyme	10.1093/pcp/pcu047
107019	noHitAssembly_c9595_g1_i1	ScCAF1H		6R	82.2491	Sce_Assembly03_c17430	GCJW01017457.1	Lo7_v2_contig_6640	Sc6Loc02006747.1	EMT24915	TRIUR3_21767-T1	AK361706.1	Bradi3g54110.1	Os02G0796300	98.92	93	rice carbon catabolite repressor 4(CCR4)-associated factor 1H	OsCAF1H	Resistance or Tolerance	Other stress resistance	heat stress tolerance	10.1007/s11103-014-0196-7
109214	noHitAssembly_c12303_g1_i1	ScBADH1	2R	2R	74.9898	Sce_Assembly03_c3436	GCJW01011652.1	Lo7_v2_contig_144976	Sc2Loc00623473.1		TRIUR3_05640-T1	AK365132.1	Bradi5g12617.1	Os04G0464200	85.23	88	betaine aldehyde dehydrogenase 1	OsBADH1	Resistance or Tolerance	Other stress resistance	increase cold stress tolerance	10.1007/s00122-014-2393-9
109261	noHitAssembly_c12356_g1_i1	ScAPx1				Sce_Assembly03_c13283	GCJW01022560.1	Lo7_v2_contig_273961	Sc7Loc02071780.1	EMT33286	TRIUR3_20326-T1	AK251765.1	Bradi1g65820.2	Os03G0285700	88.71	62	ascorbate peroxidase1	APx1	Resistance or Tolerance	Other stress resistance	Oxidative stress resistance.	10.1111/j.1365-3040.2011.02366.x
129690	noHitAssembly_c33927_g1_i1	Sctgap1	2R				GCJW01011786.1	Lo7_v2_contig_1346527		EMT04981	TRIUR3_28368-T1	AK364746.1	Bradi5g23340.1	Os04G0637000	82.46	57	-	ostgap1	Resistance or Tolerance	Other stress resistance	Regulation of production of phytoalexins and allelochemicals.	10.1074/jbc.M109.036871
132942	noHitAssembly_c37410_g1_i1	ScRAD51C	1R, 2R	2R	71.0493		GCJW01027205.1	Lo7_v2_contig_2870641	Sc2Loc01454633.5			AK250280.1	Bradi2g41710.1	Os01G0578000	87.18	78	RAD51C	RAD51C	Resistance or Tolerance	Other stress resistance	Male and female sterility. UV tolerance.	10.1093/jxb/ers190
135268	noHitAssembly_c39890_g1_i1	Scdsm2		2R	85.2864	Sce_Assembly03_c18924	GCJW01014822.1	Lo7_v2_contig_128615	Sc2Loc00107355.2	EMT20046	TRIUR3_22453-T1	AK366573.1	Bradi5g19130.1	Os03G0125100	95.12	41	drought sensitive mutant2	dsm2	Resistance or Tolerance	Other stress resistance	Drought and oxidative stress tolerance.	10.1104/pp.110.163741
3639	comp4548_c0_seq1	ScNMD3				Sce_Assembly03_c8034	GCJW01012361.1	Lo7_v2_contig_4359		EMT05958	TRIUR3_14736-T1	AK373950.1	Bradi3g34097.1	Os10G0573900	92.73	55	nonsense-mediated mRNA decay 3	OsNMD3	Physiological trait	Others	maintenance of normal protein synthesis efficiency	10.1093/jxb/eru150
6151	comp7664_c0_seq1	ScaLeg2	6R	6R	50.0357	Sce_Assembly03_c3449	GCJW01012771.1	Lo7_v2_contig_2865672		EMT33588	TRIUR3_12891-T1	AK363858.1	Bradi3g50100.1	Os02G0644000	77.22	79	Oryza sativa legumain 2	OsaLeg2	Others	Others	wounding response, salt triggering ABA direct response, seed-related legumains	10.1016/j.plantsci.2013.11.005.?
9698	comp11968_c0_seq1	ScHPR1											Bradi3g00330.1	Os02G0101500	93.41	91	peroxisomal hydroxypyruvate reductase 1	OsHPR1	Physiological trait	Others	photorespiratory pathway	10.1111/jipb.12125
15609	comp18381_c0_seq1	ScB1		5R	212.521			Lo7_v2_contig_2876140		EMT27008	TRIUR3_35186-T1			Os04G0557800	75.51	49	-	OSB1	Others	Others	Purple leaf. Anthocyanin biosynthesis.	10.1093/pcp/pce128
15815	comp18573_c0_seq1	Scdrm2	4R, 5R			Sce_Assembly03_c68446	GCJW01024733.1	Lo7_v2_contig_387053	Sc5Loc01769815.4	EMT06770	TRIUR3_23060-T1	AK365109.1	Bradi4g05680.1	Os03G0110800	83.64	55	DOMAINS REARRANGED METHYLASE 2	osdrm2	Others	Others	Pleiotropic developmental defect. de novo and non-CG methylation.	10.1111/j.1365-313X.2012.04974.x
19392	comp21781_c0_seq1	Scrlin1											Bradi5g21310.1	Os04G0610800	93.48	46	rice lesion initiation 1	rlin1	Others	Others	Lesion mimic.	10.1016/j.jcg.2010.12.001
24245	comp25786_c0_seq1	ScPAO		7R	53.9091	Sce_Assembly03_c5334	GCJW01011418.1	Lo7_v2_contig_2872983	Sc7Loc01475034.3	EMT23077		AK365037.1	Bradi1g75270.1	Os03G0146400	77.92	77	Pheophorbide a oxygenase	OsPAO	Others	Others	Lesion mimic. Leaf senescence.	10.1016/j.jplph.2011.05.026
24905	comp26282_c0_seq1	ScHPR1	2R, 4R	4R	205.594	Sce_Assembly03_c41168	GCJW01014309.1	Lo7_v2_contig_64840	Sc4Loc01989606.4	EMT19090		AK251361.1	Bradi3g00330.1	Os02G0101500	93.16	117	peroxisomal hydroxypyruvate reductase 1	OsHPR1	Physiological trait	Others	photorespiratory pathway	10.1111/jipb.12125
25512	comp26751_c0_seq1	ScMPK3	6R			Sce_Assembly03_c4077	GCJW01021899.1	Lo7_v2_contig_1358190		EMT33478	TRIUR3_09881-T1	AK353742.1	Bradi3g03780.2	Os02G0148100	89.53	86	TEY-type rice mitogen-activated protein kinase 3	OsMPK3	Physiological trait	Others	phosphorylates OsbHLH65 in nucleus	10.1007/s00299-014-1620-9
28325	comp28913_c0_seq1	ScGAD2	2R, 5R, 7R	3R	23.0399	Sce_Assembly03_c9152	GCJW01014646.1	Lo7_v2_contig_1376042	Sc3Loc00375807.2	EMT01917	TRIUR3_01119-T1	AK248225.1	Bradi3g37830.1	Os04G0447800	79.37	126	Glutamate decarboxylase 2	OsGAD2	Others	Others	Pleiotropic developmental defect. GABA level.	10.1093/jxb/erm120
28592	comp29084_c0_seq1	Scrlin1	2R	2R	90.0935	Sce_Assembly03_c9017	GCJW01014229.1	Lo7_v2_contig_1350830	Sc2Loc00200308.1		TRIUR3_26174-T1	AK363860.1	Bradi5g21310.1	Os04G0610800	84.31	51	rice lesion initiation 1	rlin1	Others	Others	Lesion mimic.	10.1016/j.jcg.2010.12.001
30563	comp30422_c0_seq1	ScAFT	3R			Sce_Assembly03_c44328	GCJW01013334.1	Lo7_v2_contig_70535		EMT07509	TRIUR3_32618-T1	AK251359.1	Bradi2g04990.1	Os06G0595800	80.88	136	Arabinoxylan feruloyl transferase	AFT	Others	Others	Ester-linked ferulate content in cell walls.	10.1007/s00425-009-1077-1
31080	comp30761_c0_seq1	ScLSU3				Sce_Assembly03_c8819	GCJW01011367.1	Lo7_v2_contig_160728		EMT32758	TRIUR3_17989-T1	AK362189.1	Bradi2g14970.2	Os05G0580000	85.19	54	ADP-glucose pyrophosphorylase large subunit 3	LSU3	Others	Others	Culm starch conetnt.	10.1071/FP12186
31209	comp30853_c0_seq1	ScHPL3				Sce_Assembly03_c24676	GCJW01021258.1	Lo7_v2_contig_71511	Sc4Loc02050958.1	EMT33852		AK369916.1	Bradi3g01110.1	Os02G0110200	83.1	71	hydroperoxide lyase 3	OsHPL3	Others	Others	Lesion mimic. Resistance to rice brown planthopper, rice striped stem borer and Xanthomonas oryzae pv. oryzae.	10.1111/j.1365-313X.2012.05027.x
32983	comp32083_c0_seq2		4R, 5R				GCJW01008241.1							Os11G0573000	95.59	68	yellow2-like and ubiquitin hydrolase	-	Physiological trait	Others	DNA hypomethylation	10.1111/tpj.12553
34001	comp32697_c0_seq1	ScaLeg2	6R	6R	50.0357	Sce_Assembly03_c3449	GCJW01012771.1	Lo7_v2_contig_2865672		EMT33588	TRIUR3_12891-T1		Bradi3g50100.1	Os02G0644000	81.82	55	Oryza sativa legumain 2	OsaLeg2	Others	Others	wounding response, salt triggering ABA direct response, seed-related legumains	10.1016/j.plantsci.2013.11.005.?
34916	comp33276_c0_seq1	ScDCL1	3R	3R	117.556	Sce_Assembly03_c24699	GCJW01008075.1	Lo7_v2_contig_2878583	Sc3Loc01513303.2	EMT29032			Bradi2g58270.1	Os01G0909200	76.36	55	Dicer-like 1	OsDCL1	Others	Others	Pleiotropic developmental defect. Developmental arrest during seedling stage.	10.1104/pp.105.063420
35767	comp33826_c1_seq2	ScGLY1-11.2	1R, 2R, 3R, 4R, 5R, 6R				GCJW01015536.1		Sc5Loc00072550.2	EMT03386	TRIUR3_21478-T1		Bradi3g10330.2	Os08G0191700	75.4	126	glyoxalase â… -11	OsGLY1-11.2	Physiological trait	Others	maintenance of glutathione (GSH) levels, Na+/K+ ration, and methylglyoxal under stress conditions, Ni2+-dependent GLY â… activity	10.1111/tpj.12521
37671	comp34926_c0_seq1		2R, 3R, 6R			Sce_Assembly03_c28846	GCJW01015795.1	Lo7_v2_contig_188754		EMT14045		AK369023.1	Bradi3g55890.1	Os02G0823400	85.85	106	O-methyltransferase	-	Others	Others	catalyzes the key step of trigonelline biosynthesis	10.1038/ng.3007
38505	comp35388_c0_seq1	ScGAD2	2R				GCJW01037969.1	Lo7_v2_contig_226095	Sc2Loc01199682.3	EMT10117	TRIUR3_31483-T1	AK248307.1	Bradi5g11640.1	Os04G0447800	79.35	92	Glutamate decarboxylase 2	OsGAD2	Others	Others	Pleiotropic developmental defect. GABA level.	10.1093/jxb/erm120
38909	comp35583_c0_seq1	ScRCCR1	3R, 4R, 6R			Sce_Assembly03_c26847	GCJW01022635.1	Lo7_v2_contig_181091	Sc4Loc00597098.3	EMT07930	TRIUR3_29344-T1		Bradi2g51586.1	Os10G0389200	75	124	red chlorophyll catabolite reductase 1	OsRCCR1	Others	Others	Lesion mimic. Leaf senescence.	10.1016/j.jplph.2011.05.026
41683	comp36873_c0_seq3		2R				GCJW01021427.1							Os07G0503900	85.71	42	UDP-glycosyl transferase	-	Others	Others	control flavone 5-O-glucosides level	10.1038/ng.3007
46737	comp38295_c0_seq1	ScGLY1-11.2				Sce_Assembly03_c35111	GCJW01015646.1	Lo7_v2_contig_1354619	Sc7Loc01472742.2	EMT08036	TRIUR3_09101-T1	AK353950.1	Bradi3g14960.4	Os08G0191700	93.68	174	glyoxalase â… -11	OsGLY1-11.2	Physiological trait	Others	maintenance of glutathione (GSH) levels, Na+/K+ ration, and methylglyoxal under stress conditions, Ni2+-dependent GLY â… activity	10.1111/tpj.12521
46994	comp38628_c0_seq1	ScaLeg1	1R, 3R, 5R, 6R, 7R	6R	145.312	Sce_Assembly03_c38350	GCJW01024535.1	Lo7_v2_contig_9314		EMT06287	TRIUR3_23422-T1	AK364023.1	Bradi2g41270.1	Os01G0559600	82.54	63	Oryza sativa legumain 1	OsaLeg1	Others	Others	wounding response, vegetative-related protease	10.1016/j.plantsci.2013.11.005.?
49415	comp42847_c0_seq1	ScCYP93G1					GCJW01012000.1	Lo7_v2_contig_1347916				AK375824.1	Bradi5g02460.1	Os04G0101400	90.48	42	cytochrome P450 93G1	CYP93G1	Physiological trait	Others	biosynthesis of different tricin O-conjugated derivatives	10.1104/pp.114.239723
49914	comp44110_c0_seq1					Sce_Assembly03_c29359	GCJW01013241.1	Lo7_v2_contig_1352560	Sc0Loc00215442.1	EMT11566	TRIUR3_00387-T1	AK355504.1	Bradi1g26760.1	Os07G0503900	75.61	123	UDP-glycosyl transferase	-	Others	Others	control flavone 5-O-glucosides level	10.1038/ng.3007
52572	comp55381_c0_seq1	ScGLY1-11.2		7R	70.4869	Sce_Assembly03_c35111	GCJW01015646.1	Lo7_v2_contig_2872693	Sc7Loc01472742.2	EMT08036	TRIUR3_09101-T1	AK248882.1	Bradi3g14960.4	Os08G0191700	95.65	69	glyoxalase â… -11	OsGLY1-11.2	Physiological trait	Others	maintenance of glutathione (GSH) levels, Na+/K+ ration, and methylglyoxal under stress conditions, Ni2+-dependent GLY â… activity	10.1111/tpj.12521
56307	comp82951_c0_seq1	ScAFT				Sce_Assembly03_c19347	GCJW01012312.1	Lo7_v2_contig_126256	Sc1Loc00082299.2	EMT24655	TRIUR3_29640-T1	AK360745.1	Bradi2g33980.1	Os05G0179300	93.75	80	Arabinoxylan feruloyl transferase	AFT	Others	Others	Ester-linked ferulate content in cell walls.	10.1007/s00425-009-1077-1
68096	comp182045_c0_seq1	ScGLY1-11.2		7R	70.4869	Sce_Assembly03_c35111	GCJW01015646.1	Lo7_v2_contig_2872693	Sc7Loc01472742.2	EMT08036	TRIUR3_09101-T1	AK248882.1	Bradi3g14960.1	Os08G0191700	85.48	62	glyoxalase â… -11	OsGLY1-11.2	Physiological trait	Others	maintenance of glutathione (GSH) levels, Na+/K+ ration, and methylglyoxal under stress conditions, Ni2+-dependent GLY â… activity	10.1111/tpj.12521
71323	comp209813_c0_seq1		4R, 5R			Sce_Assembly03_c102	GCJW01008241.1	Lo7_v2_contig_2878995	Sc5Loc01515412.2	EMT08232	TRIUR3_18035-T1	AK249855.1	Bradi4g15710.2	Os11G0573000	98.36	122	yellow2-like and ubiquitin hydrolase	-	Physiological trait	Others	DNA hypomethylation	10.1111/tpj.12553
71495	comp210492_c0_seq1	ScPAO	1R, 5R, 6R, 7R	7R	53.9091	Sce_Assembly03_c5334	GCJW01011418.1	Lo7_v2_contig_2872983	Sc7Loc01475034.3	EMT23077		AK365037.1	Bradi1g75270.1	Os03G0146400	92.11	76	Pheophorbide a oxygenase	OsPAO	Others	Others	Lesion mimic. Leaf senescence.	10.1016/j.jplph.2011.05.026
89776	comp381948_c0_seq1		2R, 3R, 5R	3R	89.3211	Sce_Assembly03_c344	GCJW01025146.1	Lo7_v2_contig_2878689	Sc3Loc01513803.1		TRIUR3_23136-T1	AK370602.1	Bradi2g51255.3	Os11G0573000	88.17	93	yellow2-like and ubiquitin hydrolase	-	Physiological trait	Others	DNA hypomethylation	10.1111/tpj.12553
92068	comp414662_c0_seq1	ScDDM1a	2R			Sce_Assembly03_c46117	GCJW01024075.1	Lo7_v2_contig_2616	Sc2Loc01333809.5	EMT08001	TRIUR3_02527-T1		Bradi1g10360.1	Os09G0442700	80	40	Oryza sativa Decrease in DNA Methylation a	OsDDM1a	Others	Others	Dwarfism, DNA methylation	10.1007/s00438-012-0717-5
92305	comp416263_c0_seq1	ScDCL4	2R			Sce_Assembly03_c59676	GCJW01025062.1	Lo7_v2_contig_1361557	Sc2Loc00287382.1	EMT06391	TRIUR3_07073-T1		Bradi5g15337.1	Os04G0509300	88.71	62	Dicer-like4	OsDCL4	Others	Others	Pleiotropic developmental defect. siRNA silencing.	10.1105/tpc.107.052209
93213	comp423661_c0_seq1	ScHPR1		4R	205.594	Sce_Assembly03_c36921	GCJW01014309.1	Lo7_v2_contig_64840	Sc4Loc01989606.4	EMT19090	TRIUR3_20270-T1	AK251486.1	Bradi3g00330.1	Os02G0101500	98.21	56	peroxisomal hydroxypyruvate reductase 1	OsHPR1	Physiological trait	Others	photorespiratory pathway	10.1111/jipb.12125
94582	comp436380_c0_seq1	ScHwi2	1R, 3R			Sce_Assembly03_c2109	GCJW01008775.1	Lo7_v2_contig_338747		EMT13355	TRIUR3_19049-T1			Os01G0795400	78.12	64	Hybrid weakness	Hwi2	Resistance or Tolerance	Others	activate Hwi1-perceived downstream defense responses	10.1038/ncomms4357
100633	noHitAssembly_c714_g1_i1	ScDCL3b	1R, 5R				GCJW01028067.1	Lo7_v2_contig_515803	Sc1Loc01860377.3	EMT13587			Bradi3g29287.1	Os10G0485600	87.78	90	Dicer-Like 3b	OsDCL3b	Others	Others	Processing of 24-nucleotide phased small RNA.	10.1111/j.1365-313X.2011.04805.x
102262	noHitAssembly_c2928_g1_i1	ScHPL3					GCJW01021258.1	Lo7_v2_contig_71511				AK369916.1	Bradi3g01110.1	Os02G0110200	76.12	67	hydroperoxide lyase 3	OsHPL3	Others	Others	Lesion mimic. Resistance to rice brown planthopper, rice striped stem borer and Xanthomonas oryzae pv. oryzae.	10.1111/j.1365-313X.2012.05027.x
103092	noHitAssembly_c4052_g1_i1	ScMADS26		7R	70.4869	Sce_Assembly03_c16548	GCJW01018234.1	Lo7_v2_contig_1357586	Sc7Loc00256776.2	EMT15193	TRIUR3_13653-T1	AK370468.1	Bradi3g13570.1	Os08G0112700	96.43	84	OsMADS26	OsMADS26	Others	Others	Pleiotropic developmental defect.	10.1104/pp.107.114256
103301	noHitAssembly_c4354_g1_i1	Scrlin1	2R	2R	90.0935	Sce_Assembly03_c9017	GCJW01014229.1	Lo7_v2_contig_1350830	Sc2Loc00200308.1	EMT00248	TRIUR3_26174-T1	AK363860.1	Bradi5g21310.1	Os04G0610800	94.12	51	rice lesion initiation 1	rlin1	Others	Others	Lesion mimic.	10.1016/j.jcg.2010.12.001
107476	noHitAssembly_c10203_g1_i1	ScHPR1											Bradi3g00330.1	Os02G0101500	80.7	57	peroxisomal hydroxypyruvate reductase 1	OsHPR1	Physiological trait	Others	photorespiratory pathway	10.1111/jipb.12125
107768	noHitAssembly_c10558_g1_i1	ScAt10					GCJW01021434.1	Lo7_v2_contig_1347446		EMT24303	TRIUR3_16653-T1	AK374920.1	Bradi1g36990.1	Os06G0594700	88.89	90	BAHD acyl-coenzyme A-utilizing transferase 10	OsAt10	Others	Others	Ferulic acid and para-coumaric acid content in cell walls.	10.1104/pp.112.208694
108191	noHitAssembly_c11070_g1_i1	ScPSR	6R			Sce_Assembly03_c62274	GCJW01010959.1	Lo7_v2_contig_90145	Sc6Loc02145645.1	EMT07001		AK371794.1	Bradi3g57990.1	Os01G0357100	84.95	93	Promoter of Shoot Regeneration 1	PSR	Others	Others	Shoot regeneration. Nitrate assimilation.	10.1073/pnas.0504220102
108660	noHitAssembly_c11668_g1_i1	ScMAGO2				Sce_Assembly03_c14740	GCJW01019901.1	Lo7_v2_contig_126882		EMT32727	TRIUR3_25682-T1	AK252690.1	Bradi3g13270.1	Os12G0287200	97.85	93	putative EJC core subunits (MAGO NASHI)	OsMAGO2	Physiological trait	Others	role in faithful splicing of the OsUDT1 premRNA	10.1104/pp.114.237958
108709	noHitAssembly_c11725_g1_i1	Scrlin1											Bradi5g21310.1	Os04G0610800	84.78	46	rice lesion initiation 1	rlin1	Others	Others	Lesion mimic.	10.1016/j.jcg.2010.12.001
108798	noHitAssembly_c11827_g1_i1	ScAFT	3R			Sce_Assembly03_c19588	GCJW01025977.1	Lo7_v2_contig_10621		EMT15340	TRIUR3_13892-T1	AK250478.1	Bradi2g05480.1	Os01G0185300	94.81	77	Arabinoxylan feruloyl transferase	AFT	Others	Others	Ester-linked ferulate content in cell walls.	10.1007/s00425-009-1077-1
108879	noHitAssembly_c11916_g1_i1	ScOrysa;CDKB2;1	4R	4R	72.2091	Sce_Assembly03_c14293	GCJW01015416.1	Lo7_v2_contig_1352012	Sc4Loc00210565.1	EMT09844		AK359882.1	Bradi3g40200.1	Os08G0512600	79.73	74	plant-specific cyclin-dependent kinaseã€€2;1	Orysa;CDKB2;1	Others	Others	Endomitosis. X-ray response.	10.1111/j.1365-313X.2011.04847.x
109576	noHitAssembly_c12700_g1_i1	ScaLeg3	2R			Sce_Assembly03_c13949	GCJW01025805.1	Lo7_v2_contig_1344100		EMT00724		AK357911.1	Bradi5g16960.1	Os04G0537900	81.69	71	Oryza sativa legumain 3	OsaLeg3	Others	Others	wounding response, seed-related legumains	10.1016/j.plantsci.2013.11.005.?
110382	noHitAssembly_c13533_g1_i1	ScaLeg1												Os01G0559600	75.38	65	Oryza sativa legumain 1	OsaLeg1	Others	Others	wounding response, vegetative-related protease	10.1016/j.plantsci.2013.11.005.?
112401	noHitAssembly_c15567_g1_i1	Scetr2				Sce_Assembly03_c23949	GCJW01039092.1	Lo7_v2_contig_1349339		EMT13419	TRIUR3_11874-T1	AK373122.1	Bradi5g00700.1	Os04G0169100	83.02	53	ETHYLENE RESPONSE2	etr2	Others	Others	Flowering time. Ethylene sensitivity. Stem starch content.	10.1105/tpc.108.065391
113473	noHitAssembly_c16718_g1_i1	Scrlin1	1R				GCJW01016023.1	Lo7_v2_contig_1361046	Sc6Loc00283497.1	EMT27887		AK370858.1		Os04G0610800	84.85	33	rice lesion initiation 1	rlin1	Others	Others	Lesion mimic.	10.1016/j.jcg.2010.12.001
113555	noHitAssembly_c16804_g1_i1	Scrlin1	6R	2R	90.0935	Sce_Assembly03_c9017	GCJW01014229.1	Lo7_v2_contig_1350830	Sc2Loc00200308.1	EMT00248	TRIUR3_26174-T1	AK363860.1	Bradi5g21310.1	Os04G0610800	97.37	38	rice lesion initiation 1	rlin1	Others	Others	Lesion mimic.	10.1016/j.jcg.2010.12.001
113753	noHitAssembly_c17011_g1_i1	ScMPK3	5R			Sce_Assembly03_c3085	GCJW01012233.1	Lo7_v2_contig_428177	Sc7Loc01807419.2	EMT18927	TRIUR3_17440-T1	AK252980.1	Bradi4g24912.1	Os02G0148100	85.71	49	TEY-type rice mitogen-activated protein kinase 3	OsMPK3	Physiological trait	Others	phosphorylates OsbHLH65 in nucleus	10.1007/s00299-014-1620-9
120140	noHitAssembly_c23790_g1_i1	Scetr2				Sce_Assembly03_c20850	GCJW01039092.1	Lo7_v2_contig_1349339		EMT13419	TRIUR3_11874-T1	AK373122.1	Bradi5g00700.1	Os04G0169100	78.26	92	ETHYLENE RESPONSE2	etr2	Others	Others	Flowering time. Ethylene sensitivity. Stem starch content.	10.1105/tpc.108.065391
121152	noHitAssembly_c24863_g1_i1	Scdrm2	3R, 5R	5R	77.5654	Sce_Assembly03_c14509	GCJW01010710.1	Lo7_v2_contig_63143	Sc5Loc01968161.6	EMT08048	TRIUR3_05148-T1	AK365109.1	Bradi4g05680.1	Os03G0110800	82.81	64	DOMAINS REARRANGED METHYLASE 2	osdrm2	Others	Others	Pleiotropic developmental defect. de novo and non-CG methylation.	10.1111/j.1365-313X.2012.04974.x
122730	noHitAssembly_c26547_g1_i1		2R				GCJW01032330.1	Lo7_v2_contig_1354177	Sc2Loc00229373.1		TRIUR3_11250-T1	AK361549.1	Bradi1g26790.1	Os07G0503900	81.82	44	UDP-glycosyl transferase	-	Others	Others	control flavone 5-O-glucosides level	10.1038/ng.3007
125530	noHitAssembly_c29518_g1_i1	ScHPR1	6R	6R	179.34		GCJW01031922.1	Lo7_v2_contig_1359621					Bradi3g00330.1	Os02G0101500	79.25	53	peroxisomal hydroxypyruvate reductase 1	OsHPR1	Physiological trait	Others	photorespiratory pathway	10.1111/jipb.12125
130938	noHitAssembly_c35266_g1_i1	ScAFT	3R				GCJW01013527.1	Lo7_v2_contig_1352190	Sc3Loc00212290.3	EMT07509	TRIUR3_32618-T1	AK251359.1	Bradi2g33980.1	Os05G0179300	93.18	44	Arabinoxylan feruloyl transferase	AFT	Others	Others	Ester-linked ferulate content in cell walls.	10.1007/s00425-009-1077-1
131074	noHitAssembly_c35420_g1_i1	ScDCL3b	1R				GCJW01028067.1	Lo7_v2_contig_515803	Sc1Loc01860377.3	EMT13587			Bradi3g29287.1	Os10G0485600	77.14	70	Dicer-Like 3b	OsDCL3b	Others	Others	Processing of 24-nucleotide phased small RNA.	10.1111/j.1365-313X.2011.04805.x
5143	comp6418_c0_seq1	ScSh1	1R, 5R			Sce_Assembly03_c39801	GCJW01017166.1	Lo7_v2_contig_1397765	Sc5Loc00470004.1	EMT27813	TRIUR3_27402-T1	AK250112.1	Bradi4g01300.2	Os03G0650000	90	60	OsShattering1	OsSh1	Morphological trait	Panicle flower	Seed shattering.	10.1038/ng.2281
6501	comp8109_c0_seq1	ScD1352	1R, 4R, 7R			Sce_Assembly03_c12578	GCJW01010243.1	Lo7_v2_contig_145031		EMT19529	TRIUR3_30973-T1	AK356993.1	Bradi1g69240.1	Os03G0232600	88	75	small-grain dwarf rice mutant	D1352	Morphological trait	Panicle flower	erect panicle architecture	10.1007/s11032-014-0021-7
13246	comp16221_c0_seq1	Scdep3				Sce_Assembly03_c76914	GCJW01021521.1	Lo7_v2_contig_1374518		EMT28993		AK367891.1	Bradi1g32620.1	Os06G0677000	87.5	48	dense and erect panicle 3	dep3	Morphological trait	Panicle flower	Dense and erect panicle.	10.1007/s00122-011-1543-6
15753	comp18508_c0_seq1	ScDHAR1	1R, 5R			Sce_Assembly03_c9727	GCJW01022286.1	Lo7_v2_contig_63486			TRIUR3_18522-T1	AK359422.1	Bradi2g37480.1	Os05G0116100	83.33	108	DHA reductase 1	OsDHAR1	Morphological trait	Panicle flower	Photosynthetic capacity. Root development. Culm length. Grain number.	10.1007/s00425-013-1862-8
22976	comp24795_c0_seq1	ScGRF6					GCJW01019416.1	Lo7_v2_contig_1375311					Bradi3g51685.1	Os03G0729500	75.51	49	Growth regulating factor	OsGRF6	Morphological trait	Panicle flower	open husk, long sterile lemma	10.1104/pp.114.235564
24090	comp25675_c0_seq1	Sctdd1	2R, 3R, 7R	2R	74.9898	Sce_Assembly03_c12066	GCJW01017276.1	Lo7_v2_contig_1362019	Sc2Loc00224848.3	EMT18605	TRIUR3_17944-T1	AK365193.1	Bradi5g12580.1	Os04G0463500	82.57	109	tryptophan deficient dwarf 1	tdd1	Morphological trait	Panicle flower	Dwarfism. Narrowed leaf. Root growth. Floral organ formation. Embryo formation. Trp biosynthesis. Auxin biosynthesis.	10.1111/j.1365-313X.2009.03952.x
25793	comp26952_c0_seq1	Scrip-3 (a-tubulin)				Sce_Assembly03_c44875	GCJW01014706.1					AK367008.1	Bradi1g07160.1	Os03G0726100	90.67	75	rice panicle 3	rip-3 (a-tubulin)	Physiological trait	Panicle flower	suppress panicle elongation during water deficit	10.1016/j.plaphy.2014.04.011
28594	comp29087_c0_seq1	Scrip-3 (a-tubulin)	2R	2R	70.2492	Sce_Assembly03_c2310	GCJW01012123.1	Lo7_v2_contig_2871211	Sc2Loc01459882.2	EMT26472	TRIUR3_10140-T1	AK251045.1	Bradi1g23770.1	Os03G0726100	97.56	41	rice panicle 3	rip-3 (a-tubulin)	Physiological trait	Panicle flower	suppress panicle elongation during water deficit	10.1016/j.plaphy.2014.04.011
30211	comp30175_c0_seq1	ScSh1	5R	5R	112.121	Sce_Assembly03_c10283	GCJW01022411.1	Lo7_v2_contig_6606	Sc5Loc02003377.1		TRIUR3_18590-T1	AK358221.1	Bradi1g13570.1	Os03G0650000	92.59	54	OsShattering1	OsSh1	Morphological trait	Panicle flower	Seed shattering.	10.1038/ng.2281
33770	comp32566_c0_seq1	Scjar1	1R, 5R	1R	140.626	Sce_Assembly03_c10564	GCJW01010261.1	Lo7_v2_contig_361220		EMT23814	TRIUR3_31351-T1		Bradi2g14830.1	Os05G0586200	82.76	58	jasmonate resistance 1	osjar1	Morphological trait	Panicle flower	Sensitivity to light in coleoptile elongation. Husk closing. JA sensitivity.	10.1111/j.1365-3040.2008.01790.x
35583	comp33704_c0_seq2	Scrip-3 (a-tubulin)	4R				GCJW01021393.1		Sc5Loc01673759.5	EMT18537	TRIUR3_05802-T1		Bradi1g10150.1	Os03G0726100	98.21	112	rice panicle 3	rip-3 (a-tubulin)	Physiological trait	Panicle flower	suppress panicle elongation during water deficit	10.1016/j.plaphy.2014.04.011
37604	comp34887_c0_seq1	ScAMT1;1	2R	2R	78.9397	Sce_Assembly03_c20937	GCJW01011693.1	Lo7_v2_contig_232661	Sc2Loc01226217.1	EMT30878	TRIUR3_24346-T1	AK353621.1	Bradi5g15360.1	Os04G0509500	83.64	55	ammonium transporter 1;1	OsAMT1;1	Morphological trait	Panicle flower	enhance plant growth, grain yield	10.1093/jxb/ert458
46761	comp38321_c0_seq1	ScARG	1R, 3R, 4R, 5R, 6R, 7R			Sce_Assembly03_c7831	GCJW01016144.1	Lo7_v2_contig_2874427		EMT05347	TRIUR3_01670-T1	AK365653.1	Bradi5g02160.1	Os04G0106300	95.3	298	OsARG	OsARG	Morphological trait	Panicle flower	Dwarfism. Panicle size. Grain size. Sterility.	10.1111/j.1365-313x.2012.05122.x
50053	comp44491_c0_seq1	ScCFO1	3R	3R	86.4917	Sce_Assembly03_c101049	GCJW01017460.1	Lo7_v2_contig_1356790	Sc3Loc00250211.1	EMT11439			Bradi2g48690.1	Os01G0726400	77.36	53	CHIMERIC FLORAL ORGANS 1	CFO1	Morphological trait	Panicle flower	Floral organ formation.	10.1104/pp.112.200980
50850	comp47093_c0_seq1	Scth1					GCJW01023356.1	Lo7_v2_contig_1358090	Sc6Loc01950388.1	EMT15276		AK358335.1	Bradi3g49140.1	Os02G0811000	81.25	48	triangular hull1	th1	Morphological trait	Panicle flower	Lemma and palea development.	10.1007/s11103-011-9868-8
52173	comp53186_c0_seq1	ScRCN1	5R			Sce_Assembly03_c6875	GCJW01023005.1	Lo7_v2_contig_8428	Sc5Loc02119424.3	EMT24999	TRIUR3_17327-T1	AK368284.1	Bradi4g42400.1	Os11G0152500	90.91	44	RICE TERMINAL FLOWER 1/CENTRORADIALIS HOMOLOG 1	RCN1	Morphological trait	Panicle flower	Transition to reproductive phase. Panicle branching.	10.1046/j.1365-313X.2002.01255.x
57661	comp93799_c0_seq1	ScSGL	1R, 4R	1R	59.1372	Sce_Assembly03_c33955	GCJW01008749.1	Lo7_v2_contig_1360462	Sc1Loc00279229.2	EMT23830	TRIUR3_26727-T1		Bradi2g35167.3	Os05G0154700	80.65	217	short grain length	SGL	Morphological trait	Panicle flower	grain length	10.1007/s00299-013-1524-0
73998	comp225258_c0_seq1	Scrip-3 (a-tubulin)				Sce_Assembly03_c2602	GCJW01021393.1	Lo7_v2_contig_1360241	Sc1Loc01861746.1	EMT18537	TRIUR3_05802-T1	AK250942.1	Bradi1g10150.1	Os03G0726100	76	50	rice panicle 3	rip-3 (a-tubulin)	Physiological trait	Panicle flower	suppress panicle elongation during water deficit	10.1016/j.plaphy.2014.04.011
80135	comp277960_c0_seq1	Scrip-3 (a-tubulin)										AK250165.1	Bradi1g23770.1	Os03G0726100	76.67	60	rice panicle 3	rip-3 (a-tubulin)	Physiological trait	Panicle flower	suppress panicle elongation during water deficit	10.1016/j.plaphy.2014.04.011
80478	comp282745_c0_seq1	ScSGL	1R, 3R	1R	59.1372	Sce_Assembly03_c33955	GCJW01008749.1	Lo7_v2_contig_1360462	Sc1Loc00279229.2	EMT23830	TRIUR3_26727-T1	AK376113.1	Bradi2g35167.3	Os05G0154700	97.67	43	short grain length	SGL	Morphological trait	Panicle flower	grain length	10.1007/s00299-013-1524-0
85188	comp325487_c0_seq1	Scasp1	1R	7R	70.4869	Sce_Assembly03_c33862	GCJW01008194.1	Lo7_v2_contig_1354920		EMT12268	TRIUR3_31282-T1	AK366478.1	Bradi3g16250.1	Os08G0162100	97.44	117	aberrant spikelet and panicle1	asp1	Morphological trait	Panicle flower	Pleiotropic developmental effect. Panicle branching. Spikelet development.	10.1111/j.1365-313X.2011.04872.x
87556	comp344336_c0_seq1	ScY14b	5R	5R	152.882	Sce_Assembly03_c23386	GCJW01031561.1	Lo7_v2_contig_60334	Sc5Loc01926861.2	EMT02952	TRIUR3_07466-T1	AK373618.1	Bradi1g04560.1	Os03G0809900	76.12	67	putative EJC core subunits (OsY14)	OsY14b	Morphological trait	Panicle flower	panicle length, lemma size through cell expansion, stamen and filament size	10.1104/pp.114.237958
91779	comp412649_c0_seq1	ScOMTN3	5R	5R	51.8079	Sce_Assembly03_c20399	GCJW01016331.1	Lo7_v2_contig_1372217		EMT22193			Bradi4g02060.1	Os12G0610600	83.67	49	Oryza miR164-targeted NAC gene 3	OMTN3	Physiological trait	Panicle flower	low spikelet fertility	10.1093/jxb/eru072
100542	noHitAssembly_c598_g1_i1	ScMADS5	1R, 2R, 3R, 4R, 5R, 6R			Sce_Assembly03_c19741	GCJW01018325.1	Lo7_v2_contig_1390416		EMT32697	TRIUR3_12422-T1		Bradi1g48520.1	Os06G0162800	76.36	55	OsMADS5	OsMADS5	Morphological trait	Panicle flower	Floral organ formation.	10.1111/j.1365-313X.2009.04101.x
101138	noHitAssembly_c1406_g1_i1	Scspw1				Sce_Assembly03_c17404	GCJW01018071.1	Lo7_v2_contig_1355753	Sc7Loc00242087.4	EMT31604	TRIUR3_29719-T1	AK373398.1	Bradi1g35000.1	Os06G0712700	85.71	63	SUPERWOMAN1	spw1	Morphological trait	Panicle flower	Floral organ formation.	10.1242/dev.00294
101800	noHitAssembly_c2299_g1_i1	ScSGRL				Sce_Assembly03_c16426	GCJW01017219.1	Lo7_v2_contig_1346030		EMT26913	TRIUR3_02430-T1	AK358698.1	Bradi5g27602.1	Os04G0692600	80	65	Stay-Green Rice like	SGRL	Morphological trait	Panicle flower	Dark induced leaf senescenc. Panicle color.	10.1016/j.jplph.2013.05.016
104763	noHitAssembly_c6309_g1_i1	ScAMT1;1	6R				GCJW01012768.1	Lo7_v2_contig_70545	Sc6Loc02043468.1	EMT30878	TRIUR3_24346-T1	AK248644.1	Bradi3g48950.1	Os04G0509500	80.39	51	ammonium transporter 1;1	OsAMT1;1	Morphological trait	Panicle flower	enhance plant growth, grain yield	10.1093/jxb/ert458
105021	noHitAssembly_c6679_g1_i1	Scrip-3 (a-tubulin)											Bradi1g23770.1	Os03G0726100	93.88	49	rice panicle 3	rip-3 (a-tubulin)	Physiological trait	Panicle flower	suppress panicle elongation during water deficit	10.1016/j.plaphy.2014.04.011
105101	noHitAssembly_c6791_g1_i1	ScSh1	5R	5R	112.121	Sce_Assembly03_c37178	GCJW01022411.1	Lo7_v2_contig_6606	Sc5Loc02003377.1		TRIUR3_18590-T1	AK358221.1	Bradi1g13570.1	Os03G0650000	100	35	OsShattering1	OsSh1	Morphological trait	Panicle flower	Seed shattering.	10.1038/ng.2281
105653	noHitAssembly_c7612_g1_i1	ScLRK1	2R			Sce_Assembly03_c16513	GCJW01008693.1	Lo7_v2_contig_263294		EMT21082	TRIUR3_31066-T1	AK371014.1	Bradi1g59360.1	Os02G0154200	81.08	37	leucine-rich repeat receptor-like kinase1	LRK1	Morphological trait	Panicle flower	Cell division. Panicle number. Spikelet number per panicle. Grain weight.	10.1111/j.1467-7652.2009.00428.x
105890	noHitAssembly_c7953_g1_i1	ScMADS7	4R	4R	71.4247	Sce_Assembly03_c34845	GCJW01015808.1	Lo7_v2_contig_1366336			TRIUR3_28216-T1	AK249904.1	Bradi3g41260.1	Os08G0531700	76.36	55	OsMADS7	OsMADS7	Morphological trait	Panicle flower	Floral organ formation.	10.1111/j.1365-313X.2009.04101.x
106218	noHitAssembly_c8436_g1_i1	ScUDT1	2R	2R	71.443		GCJW01035330.1	Lo7_v2_contig_1346327		EMT32311			Bradi1g25230.1	Os07G0549600	91.67	48	UNDEVELOPED TAPETUM 1	OsUDT1	Physiological trait	Panicle flower	stamen development, posttranscriptional splicing target of the EJC subunit	10.1104/pp.114.237958
106738	noHitAssembly_c9220_g1_i1	ScCL4 (= dwarf11)		2R	75.7711	Sce_Assembly03_c96947	GCJW01012090.1	Lo7_v2_contig_2869793	Sc2Loc01445541.2	EMT24859	TRIUR3_23488-T1	AK371371.1	Bradi5g12990.2	Os04G0469800	91.84	49	clustered spikelets 4	CL4 (= dwarf11)	Morphological trait	Panicle flower	panicle length, number of grains per panicle,	10.1007/s11434-014-0568-z
107795	noHitAssembly_c10593_g1_i1	Scrip-3 (a-tubulin)	2R	2R	70.2492	Sce_Assembly03_c2310	GCJW01012123.1	Lo7_v2_contig_2871211	Sc2Loc01459882.2	EMT26472	TRIUR3_10140-T1	AK251045.1	Bradi1g23770.1	Os03G0726100	93.27	104	rice panicle 3	rip-3 (a-tubulin)	Physiological trait	Panicle flower	suppress panicle elongation during water deficit	10.1016/j.plaphy.2014.04.011
108660	noHitAssembly_c11668_g1_i1	ScMAGO2				Sce_Assembly03_c14740	GCJW01019901.1	Lo7_v2_contig_126882		EMT32727	TRIUR3_25682-T1	AK252690.1	Bradi3g13270.1	Os12G0287200	97.85	93	putative EJC core subunits (MAGO NASHI)	OsMAGO2	Physiological trait	Panicle flower	anther development, pollen maturation, maintain entire endothecium and partial tapetum	10.1104/pp.114.237958
108920	noHitAssembly_c11971_g1_i1	Scepsps	4R			Sce_Assembly03_c4130	GCJW01029185.1	Lo7_v2_contig_6269		EMT02861	TRIUR3_25169-T1	AK377052.1	Bradi1g51660.1	Os06G0133900	95.4	87	5-enolpyruvoylshikimate-3-phosphate (EPSP) synthase	epsps	Physiological trait	Panicle flower	production of panicle	10.1111/nph.12428
109120	noHitAssembly_c12197_g1_i1	Sclhs1	2R, 6R, 7R			Sce_Assembly03_c37152	GCJW01017468.1	Lo7_v2_contig_1358631	Sc7Loc00265061.1	EMT05013	TRIUR3_18948-T1	AK250344.1		Os03G0215400	77.55	49	leafy hull sterile1	lhs1	Morphological trait	Panicle flower	Floral organ identity. Flowering time.	10.1105/tpc.12.6.871
112209	noHitAssembly_c15367_g1_i1	Scd89	1R, 6R			Sce_Assembly03_c34861	GCJW01013911.1	Lo7_v2_contig_1392713	Sc5Loc01218674.5			AK249881.1	Bradi2g60350.1	Os05G0333200	81.67	60	dwarf 89	d89	Morphological trait	Panicle flower	small panicles, small and oval-shaped grains	10.1007/s10681-014-1071-y
122059	noHitAssembly_c25835_g1_i1	ScSGL	5R			Sce_Assembly03_c34316	GCJW01008927.1	Lo7_v2_contig_128091		EMT10271	TRIUR3_13379-T1	AK376113.1	Bradi2g12710.1	Os05G0154700	88.89	72	short grain length	SGL	Morphological trait	Panicle flower	grain length	10.1007/s00299-013-1524-0
126873	noHitAssembly_c30945_g1_i1	ScATG7	3R			Sce_Assembly03_c1246	GCJW01006758.1	Lo7_v2_contig_1356373		EMT15441	TRIUR3_32298-T1	AK367931.1	Bradi2g43480.1	Os01G0614900	84.48	58	autophagy associated gene 7	OsATG7	Morphological trait	Panicle flower	delay of anther development, pollen maturation, larger spikelets	10.4161/auto.28279
129339	noHitAssembly_c33568_g1_i1	ScbHLH142	4R	4R	101.947	Sce_Assembly03_c109516		Lo7_v2_contig_127426	Sc4Loc00096332.1	EMT16792	TRIUR3_32308-T1		Bradi2g11260.1	Os01G0293100	93.06	72	basic helix-loop-helix 142	bHLH142	Morphological trait	Panicle flower	anther size, color (yellowish white), anther development	10.1105/tpc.114.126292
130379	noHitAssembly_c34683_g1_i1	Scdep2	2R	2R	69.4556	Sce_Assembly03_c291	GCJW01024091.1	Lo7_v2_contig_165222				AK361285.1	Bradi1g20840.1	Os07G0616000	89.29	56	dense and erect panicle 2	dep2	Morphological trait	Panicle flower	Dense and erect panicle.	10.1038/cr.2010.69
130933	noHitAssembly_c35261_g1_i1	ScFOR1					GCJW01014585.1	Lo7_v2_contig_1561585	Sc2Loc00783924.1	EMT22399		AK367569.1	Bradi1g24230.1	Os07G0568700	89.23	65	floral organ regulator 1	OsFOR1	Morphological trait	Panicle flower	Regulation of floral organ number.	10.1023/B:PLAN.0000006940.89955.f1
134541	noHitAssembly_c39115_g1_i1	Scdl	7R			Sce_Assembly03_c17657	GCJW01017959.1	Lo7_v2_contig_2868916	Sc7Loc01436235.2	EMT28826	TRIUR3_31693-T1	AK373704.1	Bradi1g69900.2	Os03G0215200	80.77	52	DROOPING LEAF	dl	Morphological trait	Panicle flower	Drooping leaf.Midrib development. Carpel identity.	10.1105/tpc.018044
135492	noHitAssembly_c40119_g1_i1	Scsped1		7R	70.4869		GCJW01029384.1	Lo7_v2_contig_1347392	Sc7Loc00169181.1	EMT22222	TRIUR3_13860-T1	AK376078.1	Bradi1g36900.1	Os06G0597500	85.51	69	shortened pedicels and or secondary branches 1	sped1	Morphological trait	Panicle flower	elongation of pedicels and secondary branches via GA pathway	10.1534/genetics.114.163931
137527	noHitAssembly_c42273_g1_i1	ScRFL	3R, 5R					Lo7_v2_contig_125759	Sc2Loc00076314.1	EMT27095			Bradi5g20340.1	Os04G0598300	96.15	78	Rice FLO-LFY homolog	RFL	Morphological trait	Panicle flower	Flowering time. Tiller growth. Panicle branching.	10.1073/pnas.0709059105
139008	noHitAssembly_c43852_g1_i1	ScJMJ703	3R, 4R			Sce_Assembly03_c43257	GCJW01008622.1	Lo7_v2_contig_1375815	Sc1Loc00374585.3	EMT12960	TRIUR3_34456-T1	AK358763.1	Bradi2g31107.1	Os05G0196500	79.49	78	Jumonji C domain-containing protein 703	JMJ703	Morphological trait	Panicle flower	Dwarfism. Panicle size. Grain size. Leaf angle.	10.1073/pnas.1217020110
241	comp279_c0_seq1	ScCKX4		6R	115.05	Sce_Assembly03_c20175	GCJW01029966.1	Lo7_v2_contig_2872155	Sc6Loc01468193.2	EMT32653	TRIUR3_25154-T1		Bradi2g60456.1	Os01G0940000	88.1	84	cytokinin oxidase/dehydrogenase (CKX) family gene 4	OsCKX4	Morphological trait	Root	crown root growth (root length, No. of crown roots, root weight, average root tip angles) by integrating the interaction between cytokinin and auxin	10.1104/pp.114.238584
418	comp490_c0_seq2	ScCKI1					GCJW01011222.1							Os02G0622100	80.88	136	Casein Kinase I	OsCKI1	Morphological trait	Root	Root length. Lateral root development.	10.1046/j.1365-313X.2003.01866.x
5407	comp6755_c0_seq1	ScDro1	5R	5R	60.5956	Sce_Assembly03_c116040	GCJW01018348.1	Lo7_v2_contig_1355780	Sc5Loc00242343.1	EMT28023	TRIUR3_20000-T1		Bradi4g31290.2	Os09G0439800	92.06	63	DEEPER ROOTING 1	Dro1	Morphological trait	Root	Root growth angle. Drought avoidance	10.1038/ng.2725
6285	comp7824_c0_seq1	ScGOGAT2	3R, 4R			Sce_Assembly03_c38	GCJW01007990.1	Lo7_v2_contig_1346797		EMT22634			Bradi2g46670.1	Os05G0555600	77.96	186	glutamate synthase arbuscular	OsGOGAT2	Physiological trait	Root	assimilation of the ammonium	10.1016/j.plaphy.2013.11.029.
7308	comp9128_c0_seq1	Sccyt-inv1	3R, 6R	6R	50.0357	Sce_Assembly03_c2528	GCJW01024529.1	Lo7_v2_contig_2868296		EMT25280	TRIUR3_29983-T1	AK251046.1	Bradi3g45530.1	Os02G0550600	95.59	204	-	Oscyt-inv1	Morphological trait	Root	Root cell development. Flowering time. Fertility.	10.1007/s00425-008-0718-0
8491	comp10562_c0_seq1	ScGOGAT2	3R			Sce_Assembly03_c38	GCJW01007990.1	Lo7_v2_contig_1346797		EMT22634			Bradi2g46670.1	Os05G0555600	95.19	104	glutamate synthase arbuscular	OsGOGAT2	Physiological trait	Root	assimilation of the ammonium	10.1016/j.plaphy.2013.11.029.
9912	comp12204_c0_seq1	ScCKI1				Sce_Assembly03_c1873	GCJW01024492.1	Lo7_v2_contig_122701		EMT28197		AK363675.1	Bradi3g49100.1	Os02G0622100	83.87	31	Casein Kinase I	OsCKI1	Morphological trait	Root	Root length. Lateral root development.	10.1046/j.1365-313X.2003.01866.x
12453	comp15248_c0_seq1	ScGPX3	2R	2R	87.2834	Sce_Assembly03_c10628	GCJW01040530.1	Lo7_v2_contig_63401	Sc2Loc01971576.2	EMT14359	TRIUR3_07893-T1	AK249652.1	Bradi5g18000.1	Os02G0664000	91.07	56	glutathione peroxidase 3	OsGPX3	Morphological trait	Root	Root development. Dwarfism. Hydrogen peroxide homeostasis.	10.1016/j.plantsci.2013.03.017
12792	comp15678_c0_seq1	ScCPK4	6R	6R	18.6603	Sce_Assembly03_c3663	GCJW01011593.1	Lo7_v2_contig_5978		EMT18041	TRIUR3_01149-T1	AK372866.1	Bradi3g02600.2	Os02G0126400	96.34	82	Ca2+-dependent protein kinase 4	OsCPK4	Physiological trait	Root	regulation of Na+ accumulation	10.1104/pp.113.230268
15561	comp18337_c0_seq1	ScCYP2	4R, 6R	6R	2.80687	Sce_Assembly03_c10846	GCJW01019095.1	Lo7_v2_contig_1346338	Sc6Loc00158455.1	EMT05961	TRIUR3_06936-T1	AK253120.1	Bradi3g01990.1	Os02G0121300	87.13	171	Cyclophilin 2	OsCYP2	Morphological trait	Root	Lateral root development. Sterility. Auxin sensitivity.	10.1111/tpj.12106
15753	comp18508_c0_seq1	ScDHAR1	1R, 5R			Sce_Assembly03_c9727	GCJW01022286.1	Lo7_v2_contig_63486			TRIUR3_18522-T1	AK359422.1	Bradi2g37480.1	Os05G0116100	83.33	108	DHA reductase 1	OsDHAR1	Morphological trait	Root	Photosynthetic capacity. Root development. Culm length. Grain number.	10.1007/s00425-013-1862-8
19783	comp22130_c0_seq1	Scd3	4R			Sce_Assembly03_c4884	GCJW01027406.1	Lo7_v2_contig_7007	Sc4Loc02039603.1	EMT02845	TRIUR3_12537-T1		Bradi1g49120.1	Os06G0154200	82.81	64	dwarf3	d3	Morphological trait	Root	Strigolactone sensitivity. Crown root length.	10.1007/s00344-011-9228-6
20211	comp22508_c0_seq1	ScGPX3	6R	6R	52.0201	Sce_Assembly03_c13619	GCJW01017120.1	Lo7_v2_contig_1369066		EMT04066	TRIUR3_16000-T1	AK355585.1	Bradi3g51010.2	Os02G0664000	95.37	108	glutathione peroxidase 3	OsGPX3	Morphological trait	Root	Root development. Dwarfism. Hydrogen peroxide homeostasis.	10.1016/j.plantsci.2013.03.017
24090	comp25675_c0_seq1	Sctdd1	2R, 3R, 7R	2R	74.9898	Sce_Assembly03_c12066	GCJW01017276.1	Lo7_v2_contig_1362019	Sc2Loc00224848.3	EMT18605	TRIUR3_17944-T1	AK365193.1	Bradi5g12580.1	Os04G0463500	82.57	109	tryptophan deficient dwarf 1	tdd1	Morphological trait	Root	Dwarfism. Narrowed leaf. Root growth. Floral organ formation. Embryo formation. Trp biosynthesis. Auxin biosynthesis.	10.1111/j.1365-313X.2009.03952.x
24140	comp25710_c0_seq1	ScCSLD1	4R			Sce_Assembly03_c19978	GCJW01024448.1	Lo7_v2_contig_64405		EMT24169	TRIUR3_08086-T1	AK364058.1	Bradi1g50170.1	Os10G0578200	86.67	105	Oryza sativa cellulose synthase-like D1	OsCSLD1	Morphological trait	Root	Root hair development.	10.1104/pp.106.091546
24617	comp26060_c0_seq1	ScGPX3	2R, 6R, 7R	2R	87.2834	Sce_Assembly03_c10628	GCJW01018984.1	Lo7_v2_contig_63401	Sc2Loc01971576.2	EMT14359	TRIUR3_07893-T1	AK370437.1	Bradi5g18000.1	Os02G0664000	91.77	158	glutathione peroxidase 3	OsGPX3	Morphological trait	Root	Root development. Dwarfism. Hydrogen peroxide homeostasis.	10.1016/j.plantsci.2013.03.017
24684	comp26111_c0_seq1	ScGLU3	2R			Sce_Assembly03_c31401	GCJW01010103.1	Lo7_v2_contig_2870279	Sc2Loc01450763.1	EMT22659			Bradi5g14580.1	Os04G0497200	85.29	102	&quot;endo-1,4-b-D-glucanase 3&quot;	OsGLU3	Morphological trait	Root	Root cell elongation and division.	10.1093/mp/ssr084
25235	comp26538_c0_seq1	Scdsm3	1R, 2R, 3R, 4R, 5R, 6R, 7R			Sce_Assembly03_c6802	GCJW01024418.1	Lo7_v2_contig_2424	Sc7Loc01275686.2			AK357298.1	Bradi3g21470.1	Os03G0230500	76.09	46	drought- and salt-hypersensitive mutant 3	dsm3	Morphological trait	Root	Drought and salinity tolerance. Fertility. Root growth.	10.1007/s11103-011-9830-9
28423	comp28976_c0_seq1	Scd14				Sce_Assembly03_c44332	GCJW01021985.1	Lo7_v2_contig_1349512	Sc7Loc00188726.1	EMT06220		AK365303.1	Bradi1g70930.1	Os03G0203200	91.2	125	dwarf14	d14	Morphological trait	Root	Strigolactone sensitivity. Crown root length.	10.1007/s00344-011-9228-6
29447	comp29648_c0_seq1	ScCYP2											Bradi3g01990.1	Os02G0121300	77.78	54	Cyclophilin 2	OsCYP2	Morphological trait	Root	Lateral root development. Sterility. Auxin sensitivity.	10.1111/tpj.12106
30768	comp30550_c0_seq1	SccZOGT2	2R			Sce_Assembly03_c10705	GCJW01013187.1	Lo7_v2_contig_1349693	Sc2Loc00190303.3	EMT20809	TRIUR3_07895-T1	AK372017.1	Bradi5g18030.1	Os04G0556600	77.78	54	cZ-O-glucosyltransferase 2	cZOGT2	Morphological trait	Root	Dwarfism. Leaf senescence. Crown root.	10.1104/pp.112.196733
34525	comp33027_c0_seq1	ScRAA1	2R, 5R			Sce_Assembly03_c66377	GCJW01020606.1	Lo7_v2_contig_1372676	Sc7Loc00357465.2	EMT20718	TRIUR3_17642-T1	AK249404.1	Bradi1g18240.1	Os01G0257300	80	35	Root Architecture Associated 1	OsRAA1	Morphological trait	Root	Leaf length. Filament length. Root length. Crown root development. Root gravitropism.	10.1104/pp.104.041996
34756	comp33166_c0_seq1	Scdsm3	4R	4R	62.9385	Sce_Assembly03_c7395	GCJW01025984.1	Lo7_v2_contig_1358950	Sc4Loc00267540.4	EMT18536	TRIUR3_05805-T1		Bradi1g10140.1	Os03G0230500	76	50	drought- and salt-hypersensitive mutant 3	dsm3	Morphological trait	Root	Drought and salinity tolerance. Fertility. Root growth.	10.1007/s11103-011-9830-9
34998	comp33331_c0_seq2	ScIAA11	2R, 5R, 6R				GCJW01015923.1			EMT20161	TRIUR3_13985-T1		Bradi4g02600.1	Os03G0633500	100	42	OsIAA11	OsIAA11	Morphological trait	Root	Lateral root development.	10.1093/mp/ssr074
36491	comp34281_c0_seq1	ScNIP3;1	1R			Sce_Assembly03_c25126	GCJW01012288.1	Lo7_v2_contig_2881089	Sc1Loc01525127.1				Bradi3g30540.1	Os10G0513200	88.89	54	Nod26-like intrinsic protein 3-1	OsNIP3;1	Physiological trait	Root	facilitation of boron uptake	10.1111/tpj.12511
37604	comp34887_c0_seq1	ScAMT1;1	2R	2R	78.9397	Sce_Assembly03_c20937	GCJW01011693.1	Lo7_v2_contig_232661	Sc2Loc01226217.1	EMT30878	TRIUR3_24346-T1	AK353621.1	Bradi5g15360.1	Os04G0509500	83.64	55	ammonium transporter 1;1	OsAMT1;1	Physiological trait	Root	increase the root permeability for ammonium, enhance plant growth, grain yield	10.1093/jxb/ert458
37898	comp35061_c0_seq1	Sceui	1R			Sce_Assembly03_c27791	GCJW01011856.1	Lo7_v2_contig_1372445		EMT28426	TRIUR3_17538-T1		Bradi2g22050.1	Os05G0482400	87.3	63	elongated uppermost internode	eui	Morphological trait	Root	Root gravitropism. Starch granule generation in root cap.	10.1038/cr.2008.28
38354	comp35310_c0_seq1	ScIAA11										AK374411.1	Bradi2g31820.1	Os03G0633500	85.71	42	OsIAA11	OsIAA11	Morphological trait	Root	Lateral root development.	10.1093/mp/ssr074
39702	comp35974_c0_seq1	ScEXPA8	3R, 7R	7R	17.6026	Sce_Assembly03_c19116	GCJW01017274.1	Lo7_v2_contig_2870029	Sc7Loc01448223.1	EMT00777	TRIUR3_29382-T1		Bradi2g31760.1	Os01G0248900	74.67	75	a-expansin gene 8	OsEXPA8	Morphological trait	Root	Root development. Plant height. Leaf size.	10.1371/journal.pone.0075997
46563	comp38155_c0_seq1	ScCYP2	4R, 6R	6R	2.80687	Sce_Assembly03_c10846	GCJW01019095.1	Lo7_v2_contig_1346338	Sc6Loc00158455.1	EMT05961	TRIUR3_06936-T1	AK253120.1	Bradi3g01990.1	Os02G0121300	87.13	171	Cyclophilin 2	OsCYP2	Morphological trait	Root	Lateral root development. Sterility. Auxin sensitivity.	10.1111/tpj.12106
47043	comp38703_c0_seq1	ScIAA11	3R	3R	74.534	Sce_Assembly03_c13743	GCJW01021389.1	Lo7_v2_contig_59806	Sc3Loc01918201.2	EMT10037	TRIUR3_25659-T1	AK367779.1	Bradi2g07770.1	Os03G0633500	75.56	45	OsIAA11	OsIAA11	Morphological trait	Root	Lateral root development.	10.1093/mp/ssr074
47104	comp38798_c0_seq1	ScSLL1	2R, 5R			Sce_Assembly03_c34170	GCJW01013191.1	Lo7_v2_contig_1347720	Sc2Loc00172026.1	EMT28638	TRIUR3_23346-T1	AK252824.1	Bradi5g07410.1	Os04G0379900	90.91	77	SHORT LATERAL ROOT LENGTH1	SLL1	Morphological trait	Root	Lateral root development.	10.1016/j.plantsci.2013.01.003
47133	comp38845_c0_seq1	ScDGL1				Sce_Assembly03_c5606	GCJW01012087.1	Lo7_v2_contig_2874021	Sc7Loc01483094.2	EMT04480	TRIUR3_15680-T1	AK251393.1	Bradi1g54200.1	Os07G0209000	89.47	133	-	OsDGL1	Morphological trait	Root	Root development.	10.1093/pcp/pcs159
48098	comp40334_c0_seq1	ScCPK4	2R, 4R			Sce_Assembly03_c37668	GCJW01011642.1	Lo7_v2_contig_1381749	Sc2Loc00403947.1	EMT16445		AK355631.1	Bradi1g52567.1	Os02G0126400	76.47	68	Ca2+-dependent protein kinase 4	OsCPK4	Physiological trait	Root	regulation of Na+ accumulation	10.1104/pp.113.230268
48601	comp41189_c0_seq1	ScRR1	2R	2R	74.5992	Sce_Assembly03_c2547	GCJW01015829.1	Lo7_v2_contig_1364970	Sc2Loc00311155.1	EMT09062	TRIUR3_06827-T1	AK355493.1	Bradi5g11350.3	Os04G0442300	85.19	54	RESPONSE REGULATOR1	OsRR1	Morphological trait	Root	Crown root development.	10.1111/j.1365-313X.2011.04610.x
49212	comp42426_c0_seq1	Scspr1	3R	3R	107.663	Sce_Assembly03_c5173	GCJW01008306.1	Lo7_v2_contig_262598		EMT06694	TRIUR3_21082-T1		Bradi2g57664.1	Os01G0898300	80.3	66	Short postembryonic roots 1	Osspr1	Morphological trait	Root	Root elongation. Fe uptake.	10.1111/j.1469-8137.2010.03513.x
50606	comp46179_c0_seq1	ScPT2		7R	48.7594	Sce_Assembly03_c8032	GCJW01012763.1	Lo7_v2_contig_263192	Sc7Loc01419310.1	EMT15138	TRIUR3_17226-T1	AK362554.1	Bradi1g75020.1	Os03G0150800	79.71	69	phosphate transporter 2	OsPT2	Physiological trait	Root	selenite uptake	10.1111/nph.12596
53198	comp59275_c0_seq1	ScCCaMK	1R				GCJW01011960.1	Lo7_v2_contig_1357563		EMT23374	TRIUR3_21320-T1		Bradi2g21790.1	Os05G0489900	90.36	83	Ca2î€‚/calmodulin-de-pendent protein kinase	OsCCaMK	Physiological trait	Root	CH4 oxidation, N2 fixation activation	10.1128/AEM.03646-13.
53716	comp62837_c0_seq1	ScCKI1	3R, 6R			Sce_Assembly03_c1873	GCJW01024492.1	Lo7_v2_contig_7330		EMT28197	TRIUR3_04138-T1	AK252653.1	Bradi3g49100.1	Os02G0622100	96.21	132	Casein Kinase I	OsCKI1	Morphological trait	Root	Root length. Lateral root development.	10.1046/j.1365-313X.2003.01866.x
56699	comp86213_c0_seq1	ScCPK4	6R	6R	18.6603	Sce_Assembly03_c3663	GCJW01011593.1	Lo7_v2_contig_5978	Sc6Loc01917844.4	EMT18041	TRIUR3_01149-T1	AK372866.1	Bradi3g02600.1	Os02G0126400	93.75	96	Ca2+-dependent protein kinase 4	OsCPK4	Physiological trait	Root	regulation of Na+ accumulation	10.1104/pp.113.230268
63051	comp137551_c0_seq1	ScCPK4	2R			Sce_Assembly03_c2255	GCJW01011642.1	Lo7_v2_contig_232681	Sc2Loc01226429.3			AK355631.1	Bradi1g52567.1	Os02G0126400	91.07	56	Ca2+-dependent protein kinase 4	OsCPK4	Physiological trait	Root	regulation of Na+ accumulation	10.1104/pp.113.230268
64572	comp150600_c0_seq1	ScGOGAT2	3R, 4R			Sce_Assembly03_c38	GCJW01007990.1	Lo7_v2_contig_1346797		EMT22634			Bradi2g46670.1	Os05G0555600	76.92	78	glutamate synthase arbuscular	OsGOGAT2	Physiological trait	Root	assimilation of the ammonium	10.1016/j.plaphy.2013.11.029.
70444	comp201205_c0_seq1	ScSLL1	1R, 2R			Sce_Assembly03_c34170	GCJW01013191.1	Lo7_v2_contig_1347720	Sc2Loc00172026.1	EMT28638	TRIUR3_23346-T1	AK252824.1	Bradi5g07410.1	Os04G0379900	96.4	111	SHORT LATERAL ROOT LENGTH1	SLL1	Morphological trait	Root	Lateral root development.	10.1016/j.plantsci.2013.01.003
73839	comp223918_c0_seq1	ScYUCCA1	3R, 7R					Lo7_v2_contig_1350804		EMT31759				Os01G0645400	75.47	53	OsYUCCA1	OsYUCCA1	Morphological trait	Root	Dwarfism. Root development. Auxin biosynthesis.	10.1104/pp.106.091561
74274	comp228039_c0_seq1	ScCYP2												Os02G0121300	78.33	60	Cyclophilin 2	OsCYP2	Morphological trait	Root	Lateral root development. Sterility. Auxin sensitivity.	10.1111/tpj.12106
74451	comp230316_c0_seq1	ScCPK4	6R	6R	18.6603	Sce_Assembly03_c3663	GCJW01011593.1	Lo7_v2_contig_5978		EMT18041	TRIUR3_01149-T1	AK372866.1	Bradi3g02600.2	Os02G0126400	91.67	84	Ca2+-dependent protein kinase 4	OsCPK4	Physiological trait	Root	regulation of Na+ accumulation	10.1104/pp.113.230268
78087	comp260530_c0_seq1	Scspr1		3R	107.663	Sce_Assembly03_c10667	GCJW01008306.1	Lo7_v2_contig_262598		EMT06694	TRIUR3_21082-T1		Bradi2g57664.1	Os01G0898300	80.95	63	Short postembryonic roots 1	Osspr1	Morphological trait	Root	Root elongation. Fe uptake.	10.1111/j.1469-8137.2010.03513.x
79696	comp272885_c0_seq1	ScCYP2	4R			Sce_Assembly03_c4450	GCJW01013359.1	Lo7_v2_contig_1354020		EMT18379	TRIUR3_03220-T1	AK249140.1	Bradi1g45800.1	Os02G0121300	79.38	97	Cyclophilin 2	OsCYP2	Morphological trait	Root	Lateral root development. Sterility. Auxin sensitivity.	10.1111/tpj.12106
80078	comp277204_c0_seq1	ScGLU3				Sce_Assembly03_c16376	GCJW01010103.1	Lo7_v2_contig_2870279	Sc2Loc01450763.1	EMT22659			Bradi5g14580.1	Os04G0497200	87.32	71	&quot;endo-1,4-b-D-glucanase 3&quot;	OsGLU3	Morphological trait	Root	Root cell elongation and division.	10.1093/mp/ssr084
90690	comp404957_c0_seq1	Scspp	3R	7R	72.4712	Sce_Assembly03_c103	GCJW01008152.1	Lo7_v2_contig_66100	Sc7Loc02003779.1	EMT31940	TRIUR3_21016-T1	AK371884.1	Bradi1g35670.2	Os06G0625400	89.02	82	stromal processing peptidase	spp	Morphological trait	Root	Chloroplast development during seedling stage. Root development.	10.1093/pcp/pcq012
93886	comp429926_c0_seq1	Sccyt-inv1				Sce_Assembly03_c2528	GCJW01024529.1	Lo7_v2_contig_916		EMT25280	TRIUR3_29983-T1	AK251046.1	Bradi3g45530.1	Os02G0550600	100	46	-	Oscyt-inv1	Morphological trait	Root	Root cell development. Flowering time. Fertility.	10.1007/s00425-008-0718-0
98607	comp504482_c0_seq1	ScCKI1	5R	5R	129.405	Sce_Assembly03_c12760	GCJW01010428.1	Lo7_v2_contig_1355937	Sc5Loc00243505.2	EMT18987	TRIUR3_10555-T1		Bradi3g28720.1	Os02G0622100	94.12	51	Casein Kinase I	OsCKI1	Morphological trait	Root	Root length. Lateral root development.	10.1046/j.1365-313X.2003.01866.x
100620	noHitAssembly_c700_g1_i1	ScGSR1		4R	73.7933	Sce_Assembly03_c16536	GCJW01026576.1	Lo7_v2_contig_1360640	Sc4Loc00280570.1	EMT22883	TRIUR3_28594-T1	AK358265.1	Bradi1g43850.1	Os06G0266800	88.52	61	gibberellin-stimulated protein1	OsGSR1	Morphological trait	Root	Dwarfism. Primary root elongation. Leaf angle. Fertility. Brassinosteroid homeostasis. Gibberellin sensitivity.	10.1111/j.1365-313X.2008.03707.x
100701	noHitAssembly_c810_g1_i1	ScARF16	4R, 5R	4R	72.2091	Sce_Assembly03_c176	GCJW01008345.1	Lo7_v2_contig_376130		EMT32462	TRIUR3_26420-T1	AK374613.1	Bradi3g40437.2	Os06G0196700	76.54	81	OsARF16	OsARF16	Morphological trait	Root	Auxin response in roots. Phosphate starvation tolerance.	10.1111/pce.12001
100702	noHitAssembly_c810_g1_i2	ScARF16	4R, 5R	4R	72.2091	Sce_Assembly03_c176	GCJW01008345.1	Lo7_v2_contig_376130		EMT32462	TRIUR3_26420-T1	AK374613.1	Bradi3g40437.2	Os06G0196700	80.39	51	OsARF16	OsARF16	Morphological trait	Root	Auxin response in roots. Phosphate starvation tolerance.	10.1111/pce.12001
101150	noHitAssembly_c1420_g1_i1	Sccyt-inv1	1R, 2R	2R	72.6337	Sce_Assembly03_c4455	GCJW01011170.1	Lo7_v2_contig_61122	Sc2Loc01939099.2	EMT12815	TRIUR3_16260-T1	AK357795.1	Bradi5g09200.1	Os02G0550600	75	40	-	Oscyt-inv1	Morphological trait	Root	Root cell development. Flowering time. Fertility.	10.1007/s00425-008-0718-0
101782	noHitAssembly_c2273_g1_i1	Scd17	2R				GCJW01030015.1	Lo7_v2_contig_144310		EMT18787			Bradi5g17657.1	Os04G0550600	78.72	47	dwarf17	d17	Morphological trait	Root	Strigolactone biosynthesis. Crown root length.	10.1007/s00344-011-9228-6
102468	noHitAssembly_c3202_g1_i1	ScGSR1												Os06G0266800	80.6	67	gibberellin-stimulated protein1	OsGSR1	Morphological trait	Root	Dwarfism. Primary root elongation. Leaf angle. Fertility. Brassinosteroid homeostasis. Gibberellin sensitivity.	10.1111/j.1365-313X.2008.03707.x
104666	noHitAssembly_c6169_g1_i3	ScIAA1	1R			Sce_Assembly03_c20591	GCJW01015608.1	Lo7_v2_contig_2880599	Sc3Loc01523032.1	EMT10936	TRIUR3_08262-T1	AK250612.1	Bradi2g04910.1	Os01G0178500	84.91	53	IAA1	OsIAA1	Morphological trait	Root	Dwarfism. Leaf angle. Root length.	10.1007/s11103-009-9474-1
104763	noHitAssembly_c6309_g1_i1	ScAMT1;1	6R				GCJW01012768.1	Lo7_v2_contig_70545	Sc6Loc02043468.1	EMT30878	TRIUR3_24346-T1	AK248644.1	Bradi3g48950.1	Os04G0509500	80.39	51	ammonium transporter 1;1	OsAMT1;1	Physiological trait	Root	increase the root permeability for ammonium, enhance plant growth, grain yield	10.1093/jxb/ert458
105524	noHitAssembly_c7406_g1_i1	ScAGAP				Sce_Assembly03_c7017	GCJW01016928.1	Lo7_v2_contig_129197	Sc6Loc00111321.1	EMT21141		AK374467.1	Bradi3g07237.3	Os02G0198300	81	100	ARF-GTPase-activating protein	OsAGAP	Morphological trait	Root	Primary and lateral root development. Auxin dependent root growth.	10.1111/j.1365-313X.2006.02898.x
107979	noHitAssembly_c10817_g1_i1	Scrcn1				Sce_Assembly03_c28676	GCJW01028481.1	Lo7_v2_contig_1347713	Sc7Loc00171949.1	EMT08074	TRIUR3_32280-T1	AK251608.1	Bradi1g66120.1	Os03G0281900	84.52	84	reduced culm number 1	rcn1	Morphological trait	Root	root length and flexible under hypoxic conditions	10.1111/tpj.12614
108626	noHitAssembly_c11619_g1_i1	Sccyt-inv1		2R	74.2085	Sce_Assembly03_c59334	GCJW01011282.1	Lo7_v2_contig_1348920	Sc2Loc00183226.2	EMT12231	TRIUR3_26928-T1	AK358151.1	Bradi5g10357.1	Os02G0550600	90.36	83	-	Oscyt-inv1	Morphological trait	Root	Root cell development. Flowering time. Fertility.	10.1007/s00425-008-0718-0
109049	noHitAssembly_c12111_g1_i1	ScRAA1					GCJW01019825.1	Lo7_v2_contig_1363739	Sc3Loc00302497.2	EMT29206	TRIUR3_02177-T1	AK374719.1	Bradi2g59820.1	Os01G0257300	75.76	33	Root Architecture Associated 1	OsRAA1	Morphological trait	Root	Leaf length. Filament length. Root length. Crown root development. Root gravitropism.	10.1104/pp.104.041996
109579	noHitAssembly_c12703_g1_i1	Scgna1					GCJW01023906.1	Lo7_v2_contig_1355345	Sc5Loc00238995.1	EMT20767	TRIUR3_13761-T1	AK366724.1	Bradi4g33690.1	Os09G0488000	83.78	74	glucosamine-6-P acetyltransferase 1	gna1	Morphological trait	Root	Root length.	10.1104/pp.104.058248
109767	noHitAssembly_c12901_g1_i1	ScXXT1		7R	69.2962	Sce_Assembly03_c10641	GCJW01011837.1	Lo7_v2_contig_127685	Sc7Loc00099358.2	EMT04084	TRIUR3_16318-T1	AK375582.1	Bradi1g64950.1	Os03G0300000	84.06	69	xyloglucan (XyG) 6-xylosyltransferase 1	OsXXT1	Morphological trait	Root	maintaining cell wall structure and tensile strength, root hair development	10.1093/jxb/eru189
110153	noHitAssembly_c13306_g1_i1	ScABCB14	2R	2R	74.9898		GCJW01008239.1	Lo7_v2_contig_2868420	Sc2Loc01430777.2	EMT32511	TRIUR3_16643-T1	AK374771.1	Bradi5g12307.1	Os04G0459000	92.38	105	ATP Binding cassette B subgroup member 14	OsABCB14	Physiological trait	Root	auxin influx transporter involved in Fe homeostasis,	10.1111/tpj.12544
110310	noHitAssembly_c13460_g1_i1	ScCYP2											Bradi3g01990.1	Os02G0121300	82.86	70	Cyclophilin 2	OsCYP2	Morphological trait	Root	Lateral root development. Sterility. Auxin sensitivity.	10.1111/tpj.12106
113115	noHitAssembly_c16322_g1_i1	ScRR6				Sce_Assembly03_c11858	GCJW01016708.1	Lo7_v2_contig_1372991	Sc2Loc00359295.1		TRIUR3_31506-T1	AK366551.1	Bradi5g25860.1	Os04G0673300	94.74	57	Response regulator6	OsRR6	Morphological trait	Root	Dwarfism. Root development. Cytokinin metabolism.	10.1093/pcp/pcm022
116850	noHitAssembly_c20311_g1_i1	ScEXPA8					GCJW01017469.1	Lo7_v2_contig_144407	Sc3Loc00606482.1	EMT17898		AK376111.1	Bradi2g08760.1	Os01G0248900	82.05	78	a-expansin gene 8	OsEXPA8	Morphological trait	Root	Root development. Plant height. Leaf size.	10.1371/journal.pone.0075997
117796	noHitAssembly_c21292_g1_i1	ScMOGS		3R	125.58	Sce_Assembly03_c1366	GCJW01009124.1	Lo7_v2_contig_63959	Sc3Loc01978904.1	EMT01819	TRIUR3_33564-T1	AK369587.1	Bradi2g59037.1	Os01G0921200	92.06	63	mannosyl-oligosaccharide glucosidase	OsMOGS	Morphological trait	Root	auxin-mediated root development, shortened root (decreased primary root and lateral root elongation and cell division), root hair initiation and elongation,	10.1111/tpj.12497
118166	noHitAssembly_c21679_g1_i1	ScSLL1		3R	122.763	Sce_Assembly03_c4758	GCJW01012418.1	Lo7_v2_contig_63210	Sc3Loc01969124.1	EMT05835	TRIUR3_20758-T1	AK250596.1	Bradi2g58930.1	Os04G0379900	77.59	58	SHORT LATERAL ROOT LENGTH1	SLL1	Morphological trait	Root	Lateral root development.	10.1016/j.plantsci.2013.01.003
118688	noHitAssembly_c22244_g1_i1	Sccyt-inv1	6R	6R	50.0357	Sce_Assembly03_c2528	GCJW01024529.1	Lo7_v2_contig_2868296		EMT25280	TRIUR3_29983-T1	AK251046.1	Bradi3g45530.1	Os02G0550600	92.92	113	-	Oscyt-inv1	Morphological trait	Root	Root cell development. Flowering time. Fertility.	10.1007/s00425-008-0718-0
121927	noHitAssembly_c25696_g1_i1	ScMYB2P-1 1	1R, 3R, 4R, 5R	5R	107.275	Sce_Assembly03_c121542	GCJW01016651.1	Lo7_v2_contig_8233	Sc5Loc02110055.6	EMT18797	TRIUR3_11890-T1	AK361986.1	Bradi4g36460.1	Os05G0140100	76	50	OsMYB2P-1 1	OsMYB2P-1 1	Morphological trait	Root	Phosphate starvation tolerance. Phosphate responsive root growth.	10.1104/pp.112.194217
122363	noHitAssembly_c26162_g1_i1	ScMOGS				Sce_Assembly03_c111531	GCJW01038801.1						Bradi2g59037.1	Os01G0921200	81.25	48	mannosyl-oligosaccharide glucosidase	OsMOGS	Morphological trait	Root	auxin-mediated root development, shortened root (decreased primary root and lateral root elongation and cell division), root hair initiation and elongation,	10.1111/tpj.12497
124701	noHitAssembly_c28646_g1_i1	ScGH3-2				Sce_Assembly03_c54989	GCJW01025438.1	Lo7_v2_contig_127951	Sc3Loc00102074.1	EMT18426	TRIUR3_10181-T1	AK368147.1	Bradi2g50840.1	Os01G0764800	92.86	56	OsGH3-2	OsGH3-2	Morphological trait	Root	Dwarfism. Tillering. Leaf size. Crown root development. Root hair development. Cold and drought tolerance.	10.1093/jxb/ers300
125388	noHitAssembly_c29370_g1_i1	ScDocs1	5R, 6R			Sce_Assembly03_c21068	GCJW01010683.1	Lo7_v2_contig_1354769	Sc6Loc00234172.2	EMT23949	TRIUR3_19611-T1	AK358715.1	Bradi3g09060.1	Os02G0236100	87.18	39	defective in outer cell layer specification 1	Docs1	Morphological trait	Root	Development of root outer cell layers.	10.1111/j.1365-313X.2011.04824.x
131770	noHitAssembly_c36145_g1_i1	ScGH3-2	2R				GCJW01011654.1	Lo7_v2_contig_127399		EMT07798	TRIUR3_10988-T1	AK363938.1	Bradi1g22830.1	Os01G0764800	80	65	OsGH3-2	OsGH3-2	Morphological trait	Root	Dwarfism. Tillering. Leaf size. Crown root development. Root hair development. Cold and drought tolerance.	10.1093/jxb/ers300
135853	noHitAssembly_c40497_g1_i1	SccZOGT1	2R				GCJW01029792.1	Lo7_v2_contig_172773	Sc2Loc01784638.1		TRIUR3_01547-T1	AK363027.1	Bradi5g18040.1	Os04G0556500	80.77	52	cZ-O-glucosyltransferase 1	cZOGT1	Morphological trait	Root	Dwarfism. Leaf senescence. Crown root.	10.1104/pp.112.196733
136344	noHitAssembly_c41026_g1_i1	ScSLL1	3R, 5R			Sce_Assembly03_c11037	GCJW01015657.1	Lo7_v2_contig_62701	Sc5Loc02036270.2	EMT25591	TRIUR3_14024-T1	AK373945.1	Bradi3g43920.1	Os04G0379900	79.71	69	SHORT LATERAL ROOT LENGTH1	SLL1	Morphological trait	Root	Lateral root development.	10.1016/j.plantsci.2013.01.003
136783	noHitAssembly_c41478_g1_i1	ScXXT1				Sce_Assembly03_c37745	GCJW01011721.1	Lo7_v2_contig_1396988		EMT05890		AK372750.1	Bradi3g44800.1	Os03G0300000	76.92	65	xyloglucan (XyG) 6-xylosyltransferase 1	OsXXT1	Morphological trait	Root	maintaining cell wall structure and tensile strength, root hair development	10.1093/jxb/eru189
137973	noHitAssembly_c42765_g1_i1	Scd27				Sce_Assembly03_c25605	GCJW01037249.1	Lo7_v2_contig_1367557		EMT30070		AK358967.1	Bradi4g14990.1	Os11G0587000	86.44	59	dwarf27	d27	Morphological trait	Root	Strigolactone biosynthesis. Crown root length.	10.1007/s00344-011-9228-6
141377	noHitAssembly_c46377_g1_i1	ScMYB2P-1 1				Sce_Assembly03_c43275	GCJW01024533.1	Lo7_v2_contig_249121		EMT11047		AK250733.1	Bradi2g36730.1	Os05G0140100	85.51	69	OsMYB2P-1 1	OsMYB2P-1 1	Morphological trait	Root	Phosphate starvation tolerance. Phosphate responsive root growth.	10.1104/pp.112.194217
2884	comp3534_c0_seq1	ScGS2	6R	2R	113.873	Sce_Assembly03_c3051	GCJW01012537.1	Lo7_v2_contig_62105	Sc2Loc01953996.2	EMT11272	TRIUR3_15255-T1	AK360336.1	Bradi5g24550.1	Os04G0659100	87.38	103	glutamine synthetase2	GS2	Resistance or Tolerance	Salinity tolerance	Salinity tolerance. Photorespiration capacity.	10.1023/A:1006408712416
3362	comp4151_c0_seq1	ScHsp23.7	1R, 4R, 5R, 6R			Sce_Assembly03_c4857	GCJW01009955.1	Lo7_v2_contig_2877728	Sc6Loc01744756.3	EMT07406	TRIUR3_10439-T1	AK248869.1	Bradi4g04220.1	Os12G0569700	84.48	58	OsHsp23.7	OsHsp23.7	Resistance or Tolerance	Salinity tolerance	Drought and salinity tolerance. Sensitivity to mannitol and salt during germination stage.	10.1016/j.jplph.2011.12.014
4435	comp5532_c0_seq1	Sccipk31	7R			Sce_Assembly03_c2484	GCJW01011019.1	Lo7_v2_contig_126478	Sc7Loc00085008.2	EMT08773	TRIUR3_07173-T1		Bradi1g64010.1	Os03G0319400	88.82	170	Calcineurin B-like protein-interacting protein kinases 31	oscipk31	Resistance or Tolerance	Salinity tolerance	Sensitivity to ABA, salt, mannitol and glucose during germination and seedling stage.	10.1007/s10059-010-0084-1
5605	comp6981_c0_seq1	ScGAPC3					GCJW01022584.1				TRIUR3_31021-T1		Bradi3g14057.1	Os08G0126300	89.29	84	cytosolic GAPDH protein 3	OsGAPC3	Resistance or Tolerance	Salinity tolerance	Salinity tolerance.	10.1007/s11240-011-9950-6
6972	comp8720_c0_seq1	ScGAPC3	1R, 6R			Sce_Assembly03_c5306	GCJW01021949.1	Lo7_v2_contig_249558	Sc6Loc01298709.1	EMT25216	TRIUR3_34401-T1	AK251456.1	Bradi3g14057.1	Os08G0126300	81.98	111	cytosolic GAPDH protein 3	OsGAPC3	Resistance or Tolerance	Salinity tolerance	Salinity tolerance.	10.1007/s11240-011-9950-6
7923	comp9865_c1_seq1	ScCAF1G	5R			Sce_Assembly03_c26326	GCJW01017431.1		Sc7Loc01923625.1	EMT15436		AK369275.1	Bradi4g30330.1	Os09G0416800	89.94	159	rice carbon catabolite repressor 4(CCR4)-associated factor 1G	OsCAF1G	Resistance or Tolerance	Salinity tolerance	salinity tolerance	10.1007/s11103-014-0196-7
10229	comp12570_c0_seq1	ScHsp17.0	3R, 4R, 5R			Sce_Assembly03_c38390	GCJW01020120.1	Lo7_v2_contig_1400768	Sc0Loc00132235.1	EMT29242	TRIUR3_03549-T1	AK252757.1	Bradi2g02410.1	Os01G0136200	83.64	55	OsHsp17.0	OsHsp17.0	Resistance or Tolerance	Salinity tolerance	Drought and salinity tolerance. Sensitivity to mannitol and salt during germination stage.	10.1016/j.jplph.2011.12.014
11442	comp14004_c0_seq1	ScCDPK7	2R	2R	98.6355	Sce_Assembly03_c4348	GCJW01010314.1	Lo7_v2_contig_60718	Sc2Loc01932922.3	EMT18908	TRIUR3_01836-T1	AK362157.1	Bradi5g19430.1	Os04G0584600	93.1	58	calcium-dependent protein kinase 7	OsCDPK7	Resistance or Tolerance	Salinity tolerance	Drought and salinity tolerance.	10.1046/j.1365-313x.2000.00787.x
12792	comp15678_c0_seq1	ScCPK4	6R	6R	18.6603	Sce_Assembly03_c3663	GCJW01011593.1	Lo7_v2_contig_5978		EMT18041	TRIUR3_01149-T1	AK372866.1	Bradi3g02600.2	Os02G0126400	96.34	82	Ca2+-dependent protein kinase 4	OsCPK4	Resistance or Tolerance	Salinity tolerance	protection of cellular membrane from salt stress	10.1104/pp.113.230268
14735	comp17585_c0_seq1	ScSKC1	1R, 5R			Sce_Assembly03_c9800	GCJW01011985.1	Lo7_v2_contig_95154		EMT29177			Bradi1g45940.1	Os01G0307500	84.62	65	shoot K content 1	SKC1	Resistance or Tolerance	Salinity tolerance	Regulation of K+/Na+ homeostasis under salt stress.	10.1038/ng1643
15561	comp18337_c0_seq1	ScCYP2	4R, 6R	6R	2.80687	Sce_Assembly03_c10846	GCJW01019095.1	Lo7_v2_contig_1346338	Sc6Loc00158455.1	EMT05961	TRIUR3_06936-T1	AK253120.1	Bradi3g01990.1	Os02G0121300	87.13	171	cyclophilin 2	OsCYP2	Resistance or Tolerance	Salinity tolerance	Salinity tolerance.	10.1186/1471-2229-11-34
15861	comp18610_c0_seq1	ScCam1-1	1R, 3R	1R	84.7514	Sce_Assembly03_c35088	GCJW01026513.1	Lo7_v2_contig_4078	Sc1Loc01794094.1	EMT03295	TRIUR3_14173-T1	AK368252.1	Bradi2g10010.1	Os03G0319300	100	125	OsCam1-1	OsCam1-1	Resistance or Tolerance	Salinity tolerance	Salinity tolerance. Regulation of ABA biosynthesis.	10.1007/s12374-011-0154-8
20962	comp23164_c0_seq1	ScZFP182	5R			Sce_Assembly03_c114483	GCJW01019967.1	Lo7_v2_contig_358473	Sc5Loc01724037.4	EMT31999	TRIUR3_01058-T1	AK253045.1		Os03G0820300	83.33	42	zinc finger protein182	ZFP182	Resistance or Tolerance	Salinity tolerance	Cold, drought and salinity tolerance.	10.1007/s11103-012-9955-5
22535	comp24466_c0_seq1	Sccipk31	2R	2R	61.5183	Sce_Assembly03_c13916	GCJW01024772.1	Lo7_v2_contig_60356		EMT12141	TRIUR3_01437-T1		Bradi1g17250.3	Os03G0319400	88.52	61	Calcineurin B-like protein-interacting protein kinases 31	oscipk31	Resistance or Tolerance	Salinity tolerance	Sensitivity to ABA, salt, mannitol and glucose during germination and seedling stage.	10.1007/s10059-010-0084-1
24064	comp25655_c0_seq1	ScTRXh1	2R, 4R			Sce_Assembly03_c7390	GCJW01018407.1	Lo7_v2_contig_2876644	Sc2Loc01501576.1	EMT31965	TRIUR3_30198-T1	AK373063.1	Bradi1g55110.1	Os07G0186000	75.53	94	h-type Thioredoxin 1	OsTRXh1	Resistance or Tolerance	Salinity tolerance	Dwarfism with fewer tillers. ABA sensitivity during seed germination and seedling stage. Hydrogen peroxide production under salt stress.	10.1104/pp.111.182808
24968	comp26333_c0_seq1	ScCDPK7	2R, 6R	2R	98.6355	Sce_Assembly03_c4348	GCJW01010314.1	Lo7_v2_contig_60718	Sc6Loc01508496.4	EMT18908	TRIUR3_01836-T1	AK358395.1	Bradi5g19430.1	Os04G0584600	97.17	106	calcium-dependent protein kinase 7	OsCDPK7	Resistance or Tolerance	Salinity tolerance	Drought and salinity tolerance.	10.1046/j.1365-313x.2000.00787.x
25235	comp26538_c0_seq1	Scdsm3	1R, 2R, 3R, 4R, 5R, 6R, 7R			Sce_Assembly03_c6802	GCJW01024418.1	Lo7_v2_contig_2424	Sc7Loc01275686.2			AK357298.1	Bradi3g21470.1	Os03G0230500	76.09	46	drought- and salt-hypersensitive mutant 3	dsm3	Resistance or Tolerance	Salinity tolerance	Drought and salinity tolerance. Fertility. Root growth.	10.1007/s11103-011-9830-9
25512	comp26751_c0_seq1	ScMAPK33	6R			Sce_Assembly03_c4077	GCJW01021899.1	Lo7_v2_contig_1358190		EMT33478	TRIUR3_09881-T1	AK353742.1	Bradi3g03780.2	Os02G0148100	89.53	86	Mitogen-activated protein kinase33	OsMAPK33	Resistance or Tolerance	Salinity tolerance	Salinity tolerance. Sodium uptake.	10.1007/s12038-011-9002-8
29320	comp29564_c0_seq1	ScRan2	1R, 4R, 5R, 6R	1R	133.795	Sce_Assembly03_c7417	GCJW01022734.1	Lo7_v2_contig_64079		EMT17714	TRIUR3_25734-T1	AK252901.1	Bradi2g15730.1	Os05G0574500	97.88	189	Ran GTPase2	OsRan2	Resistance or Tolerance	Salinity tolerance	Salinity and osmotic stress tolerance. ABA sensitivity.	10.1093/jxb/erp341
29447	comp29648_c0_seq1	ScCYP2											Bradi3g01990.1	Os02G0121300	77.78	54	cyclophilin 2	OsCYP2	Resistance or Tolerance	Salinity tolerance	Salinity tolerance.	10.1186/1471-2229-11-34
32140	comp31483_c0_seq1	ScGAPC3	2R, 5R, 6R	7R	70.4869	Sce_Assembly03_c1768	GCJW01022584.1	Lo7_v2_contig_1370411		EMT23312	TRIUR3_31021-T1	AK250578.1	Bradi3g14040.1	Os08G0126300	95.08	61	cytosolic GAPDH protein 3	OsGAPC3	Resistance or Tolerance	Salinity tolerance	Salinity tolerance.	10.1007/s11240-011-9950-6
33431	comp32347_c0_seq1	ScCam1-1											Bradi2g21460.1	Os03G0319300	86.67	75	OsCam1-1	OsCam1-1	Resistance or Tolerance	Salinity tolerance	Salinity tolerance. Regulation of ABA biosynthesis.	10.1007/s12374-011-0154-8
33857	comp32617_c0_seq1	ScSKIPa	6R			Sce_Assembly03_c2081	GCJW01010383.1	Lo7_v2_contig_143476		EMT26240	TRIUR3_18748-T1		Bradi3g58310.2	Os02G0759800	89.23	65	Ski-interacting protein a	OsSKIPa	Resistance or Tolerance	Salinity tolerance	ABA, drought, mannitol and salinity tolerance.	10.1073/pnas.0901940106
34093	comp32756_c0_seq1	ScGMST1	1R, 2R, 3R, 4R, 5R, 6R			Sce_Assembly03_c3682	GCJW01011298.1	Lo7_v2_contig_20862		EMT33708	TRIUR3_00206-T1	AK359736.1	Bradi3g10210.3	Os02G0274900	96.74	92	Golgi localized monosaccharide transporter1	OsGMST1	Resistance or Tolerance	Salinity tolerance	Salinity tolerance.	10.1093/jxb/err178
34756	comp33166_c0_seq1	Scdsm3	4R	4R	62.9385	Sce_Assembly03_c7395	GCJW01025984.1	Lo7_v2_contig_1358950	Sc4Loc00267540.4	EMT18536	TRIUR3_05805-T1		Bradi1g10140.1	Os03G0230500	76	50	drought- and salt-hypersensitive mutant 3	dsm3	Resistance or Tolerance	Salinity tolerance	Drought and salinity tolerance. Fertility. Root growth.	10.1007/s11103-011-9830-9
35767	comp33826_c1_seq2	ScGLY1-11.2	1R, 2R, 3R, 4R, 5R, 6R				GCJW01015536.1		Sc5Loc00072550.2	EMT03386	TRIUR3_21478-T1		Bradi3g10330.2	Os08G0191700	75.4	126	glyoxalase â… -11	OsGLY1-11.2	Resistance or Tolerance	Salinity tolerance	salinity tolerance	10.1111/tpj.12521
38737	comp35502_c0_seq1	ScCOIN	3R			Sce_Assembly03_c5490	GCJW01013760.1	Lo7_v2_contig_1413061	Sc3Loc00249098.1	EMT10100	TRIUR3_16903-T1	AK355584.1	Bradi1g33800.4	Os01G0104100	88.39	112	cold-inducible	OsCOIN	Resistance or Tolerance	Salinity tolerance	Cold, drought and salinity tolerance.	10.1007/s00425-007-0548-5
38890	comp35572_c0_seq1	Scdsg1	3R, 5R			Sce_Assembly03_c9679	GCJW01015289.1	Lo7_v2_contig_64797		EMT00540	TRIUR3_32123-T1	AK365689.1	Bradi4g31030.1	Os09G0434200	90.83	120	Delayed Seed Germination 1	Osdsg1	Resistance or Tolerance	Salinity tolerance	Germination rate. Dwarfism. Drought and salinity tolerance.	10.1007/s11103-010-9687-3
40874	comp36520_c0_seq1	ScSAPK4	3R			Sce_Assembly03_c35039	GCJW01006906.1	Lo7_v2_contig_1368223		EMT27962	TRIUR3_24695-T1		Bradi2g56267.1	Os01G0869900	87.88	66	SNF1-type serine-threonine protein kinase4	SAPK4	Resistance or Tolerance	Salinity tolerance	Salinity tolerance. Ion homeostasis. Oxidative stress tolerance.	10.1186/1471-2229-8-49
42202	comp37066_c0_seq1	ScCam1-1	3R	3R	91.7506	Sce_Assembly03_c37196	GCJW01027400.1	Lo7_v2_contig_1397854		EMT08774	TRIUR3_01436-T1	AK372146.1	Bradi2g21460.1	Os03G0319300	80.9	89	OsCam1-1	OsCam1-1	Resistance or Tolerance	Salinity tolerance	Salinity tolerance. Regulation of ABA biosynthesis.	10.1007/s12374-011-0154-8
42362	comp37122_c1_seq1	ScDHODH1	6R				GCJW01021689.1							Os02G0736400	90.32	124	dihydroorotate dehydrogenase	OsDHODH1	Resistance or Tolerance	Salinity tolerance	Drought and salinity tolerance.	10.1111/j.1744-7909.2009.00853.x
44197	comp37721_c0_seq3	ScMKK1 (MAPKK)	4R, 5R			Sce_Assembly03_c8461	GCJW01014171.1		Sc4Loc01851913.4	EMT27166	TRIUR3_03040-T1		Bradi1g51000.1	Os06G0147800	79.07	86	mitogen-activated protein kinase kinase	OsMKK1 (MAPKK)	Resistance or Tolerance	Salinity tolerance	salinity tolerance by regulating OsMPK4	10.1016/j.plantsci.2014.08.007
45391	comp37966_c1_seq1	ScGAPC3	4R, 6R				GCJW01022584.1		Sc7Loc00344841.1	EMT23312	TRIUR3_34401-T1		Bradi3g14040.2	Os08G0126300	90.21	286	cytosolic GAPDH protein 3	OsGAPC3	Resistance or Tolerance	Salinity tolerance	Salinity tolerance.	10.1007/s11240-011-9950-6
45669	comp38016_c0_seq1	ScGS2											Bradi5g24550.1	Os04G0659100	95.4	87	glutamine synthetase2	GS2	Resistance or Tolerance	Salinity tolerance	Salinity tolerance. Photorespiration capacity.	10.1023/A:1006408712416
46563	comp38155_c0_seq1	ScCYP2	4R, 6R	6R	2.80687	Sce_Assembly03_c10846	GCJW01019095.1	Lo7_v2_contig_1346338	Sc6Loc00158455.1	EMT05961	TRIUR3_06936-T1	AK253120.1	Bradi3g01990.1	Os02G0121300	87.13	171	cyclophilin 2	OsCYP2	Resistance or Tolerance	Salinity tolerance	Salinity tolerance.	10.1186/1471-2229-11-34
46737	comp38295_c0_seq1	ScGLY1-11.2				Sce_Assembly03_c35111	GCJW01015646.1	Lo7_v2_contig_1354619	Sc7Loc01472742.2	EMT08036	TRIUR3_09101-T1	AK353950.1	Bradi3g14960.4	Os08G0191700	93.68	174	glyoxalase â… -11	OsGLY1-11.2	Resistance or Tolerance	Salinity tolerance	salinity tolerance	10.1111/tpj.12521
46844	comp38428_c0_seq1	SciSAP8	6R			Sce_Assembly03_c36956	GCJW01016291.1	Lo7_v2_contig_62089		EMT31119	TRIUR3_23113-T1	AK250311.1	Bradi3g07060.2	Os06G0612800	82.95	88	Oryza sativa indica stress Associated protein 1	OsiSAP8	Resistance or Tolerance	Salinity tolerance	Cold, drought and salinity tolerance during germination and seedling stage. Drought and salinity tolerance during anthesis stage.	10.1007/s11103-007-9284-2
46897	comp38495_c0_seq1	SciSAP8	3R	7R	72.8744	Sce_Assembly03_c5128	GCJW01023278.1	Lo7_v2_contig_1353004		EMT31119	TRIUR3_12432-T1	AK372340.1	Bradi1g36050.2	Os06G0612800	81.4	86	Oryza sativa indica stress Associated protein 1	OsiSAP8	Resistance or Tolerance	Salinity tolerance	Cold, drought and salinity tolerance during germination and seedling stage. Drought and salinity tolerance during anthesis stage.	10.1007/s11103-007-9284-2
46924	comp38529_c0_seq1	ScPLDÎ±1	3R	3R	72.1687	Sce_Assembly03_c420	GCJW01009242.1	Lo7_v2_contig_1365169	Sc3Loc00312432.1	EMT03624	TRIUR3_09823-T1	AK252928.1	Bradi2g04480.1	Os01G0172400	90.43	115	Phospholipase DÎ±1	OsPLDÎ±1	Resistance or Tolerance	Salinity tolerance	Salinity tolerance in suspension-cultured cells.	10.1111/j.1744-7909.2010.01021.x
46990	comp38620_c0_seq1	ScRNS4	1R	1R	60.7183	Sce_Assembly03_c14075	GCJW01027392.1	Lo7_v2_contig_2816	Sc1Loc01416164.2	EMT31573	TRIUR3_34632-T1	AK252681.1		Os09G0537700	78.41	88	S-like Rnase 4	OsRNS4	Resistance or Tolerance	Salinity tolerance	Salinity tolerance. Seedling growth.	10.1016/j.plantsci.2013.10.003
48098	comp40334_c0_seq1	ScCPK4	2R, 4R			Sce_Assembly03_c37668	GCJW01011642.1	Lo7_v2_contig_1381749	Sc2Loc00403947.1	EMT16445		AK355631.1	Bradi1g52567.1	Os02G0126400	76.47	68	Ca2+-dependent protein kinase 4	OsCPK4	Resistance or Tolerance	Salinity tolerance	protection of cellular membrane from salt stress	10.1104/pp.113.230268
48911	comp41793_c0_seq1	ScHsp17.0	1R, 3R, 5R	3R	36.6866	Sce_Assembly03_c20323	GCJW01024248.1	Lo7_v2_contig_234854	Sc3Loc01266493.1	EMT01945	TRIUR3_03549-T1	AK252757.1	Bradi2g02410.1	Os01G0136200	85.11	47	OsHsp17.0	OsHsp17.0	Resistance or Tolerance	Salinity tolerance	Drought and salinity tolerance. Sensitivity to mannitol and salt during germination stage.	10.1016/j.jplph.2011.12.014
50800	comp46896_c0_seq1	ScCPK21	5R			Sce_Assembly03_c13304	GCJW01029287.1	Lo7_v2_contig_267481	Sc5Loc01373357.5	EMT08656	TRIUR3_02637-T1	AK360105.1	Bradi3g41770.1	Os08G0540400	75.56	45	Calcium-dependent protein kinase21	OsCPK21	Resistance or Tolerance	Salinity tolerance	Salinity tolerance. ABA sensitivity during seedling stage.	10.1007/s11103-010-9717-1
51223	comp48429_c0_seq1	ScGS2	2R	2R	113.873	Sce_Assembly03_c3051	GCJW01012537.1	Lo7_v2_contig_62105	Sc2Loc01953996.2	EMT11272	TRIUR3_15255-T1	AK360336.1	Bradi5g24550.1	Os04G0659100	95.45	198	glutamine synthetase2	GS2	Resistance or Tolerance	Salinity tolerance	Salinity tolerance. Photorespiration capacity.	10.1023/A:1006408712416
51364	comp48955_c0_seq1	ScCDPK7	6R	6R	53.6075	Sce_Assembly03_c37331	GCJW01010977.1	Lo7_v2_contig_2877789		EMT26589	TRIUR3_32236-T1	AK366527.1	Bradi3g51970.1	Os04G0584600	87.72	57	calcium-dependent protein kinase 7	OsCDPK7	Resistance or Tolerance	Salinity tolerance	Drought and salinity tolerance.	10.1046/j.1365-313x.2000.00787.x
52572	comp55381_c0_seq1	ScGLY1-11.2		7R	70.4869	Sce_Assembly03_c35111	GCJW01015646.1	Lo7_v2_contig_2872693	Sc7Loc01472742.2	EMT08036	TRIUR3_09101-T1	AK248882.1	Bradi3g14960.4	Os08G0191700	95.65	69	glyoxalase â… -11	OsGLY1-11.2	Resistance or Tolerance	Salinity tolerance	salinity tolerance	10.1111/tpj.12521
53298	comp59880_c0_seq1	Scdsg1	5R			Sce_Assembly03_c9679	GCJW01015289.1	Lo7_v2_contig_64797		EMT00540		AK365689.1	Bradi4g31030.2	Os09G0434200	82.35	85	Delayed Seed Germination 1	Osdsg1	Resistance or Tolerance	Salinity tolerance	Germination rate. Dwarfism. Drought and salinity tolerance.	10.1007/s11103-010-9687-3
53662	comp62354_c0_seq1	ScACA4	5R			Sce_Assembly03_c13310	GCJW01008084.1	Lo7_v2_contig_65460	Sc5Loc01996881.2	EMT08801	TRIUR3_15849-T1		Bradi4g43300.1	Os11G0140400	83.54	158	Ca2+/H+ exchanger 4	OsACA4	Resistance or Tolerance	Salinity tolerance	salinity tolerance	10.1007/s00709-014-0615-2
54382	comp67666_c0_seq1	ScGAPC3				Sce_Assembly03_c102011								Os08G0126300	75.9	83	cytosolic GAPDH protein 3	OsGAPC3	Resistance or Tolerance	Salinity tolerance	Salinity tolerance.	10.1007/s11240-011-9950-6
54617	comp69623_c0_seq1	ScGAPC3											Bradi3g14057.1	Os08G0126300	74.51	51	cytosolic GAPDH protein 3	OsGAPC3	Resistance or Tolerance	Salinity tolerance	Salinity tolerance.	10.1007/s11240-011-9950-6
56699	comp86213_c0_seq1	ScCPK4	6R	6R	18.6603	Sce_Assembly03_c3663	GCJW01011593.1	Lo7_v2_contig_5978	Sc6Loc01917844.4	EMT18041	TRIUR3_01149-T1	AK372866.1	Bradi3g02600.1	Os02G0126400	93.75	96	Ca2+-dependent protein kinase 4	OsCPK4	Resistance or Tolerance	Salinity tolerance	protection of cellular membrane from salt stress	10.1104/pp.113.230268
59201	comp107557_c0_seq1	ScCPK12	2R			Sce_Assembly03_c1327	GCJW01024414.1	Lo7_v2_contig_1356600	Sc2Loc00248610.1	EMT05971	TRIUR3_30810-T1	AK252858.1	Bradi1g26310.4	Os04G0560600	80.21	96	Calcium-dependent protein kinase 12	OsCPK12	Resistance or Tolerance	Salinity tolerance	Salinity tolerance. Magnaporthe grisea resistance. ABA sensitivity.	10.1111/j.1365-313X.2011.04766.x
63051	comp137551_c0_seq1	ScCPK4	2R			Sce_Assembly03_c2255	GCJW01011642.1	Lo7_v2_contig_232681	Sc2Loc01226429.3			AK355631.1	Bradi1g52567.1	Os02G0126400	91.07	56	Ca2+-dependent protein kinase 4	OsCPK4	Resistance or Tolerance	Salinity tolerance	protection of cellular membrane from salt stress	10.1104/pp.113.230268
66529	comp165976_c0_seq1	ScHsp23.7	5R			Sce_Assembly03_c36948	GCJW01010601.1	Lo7_v2_contig_126697	Sc7Loc00087853.1	EMT11692	TRIUR3_21476-T1	AK251839.1	Bradi4g04220.1	Os12G0569700	87.5	48	OsHsp23.7	OsHsp23.7	Resistance or Tolerance	Salinity tolerance	Drought and salinity tolerance. Sensitivity to mannitol and salt during germination stage.	10.1016/j.jplph.2011.12.014
68096	comp182045_c0_seq1	ScGLY1-11.2		7R	70.4869	Sce_Assembly03_c35111	GCJW01015646.1	Lo7_v2_contig_2872693	Sc7Loc01472742.2	EMT08036	TRIUR3_09101-T1	AK248882.1	Bradi3g14960.1	Os08G0191700	85.48	62	glyoxalase â… -11	OsGLY1-11.2	Resistance or Tolerance	Salinity tolerance	salinity tolerance	10.1111/tpj.12521
69103	comp186789_c0_seq1	ScCam1-1											Bradi2g21460.1	Os03G0319300	79.69	64	OsCam1-1	OsCam1-1	Resistance or Tolerance	Salinity tolerance	Salinity tolerance. Regulation of ABA biosynthesis.	10.1007/s12374-011-0154-8
71044	comp208791_c0_seq1	ScSUV3				Sce_Assembly03_c21075	GCJW01010904.1	Lo7_v2_contig_125958		EMT12246	TRIUR3_15504-T1		Bradi1g08847.1	Os03G0746500	84.48	58	suppressor of Var 3	OsSUV3	Resistance or Tolerance	Salinity tolerance	Drought and salinity tolerance.	10.1111/tpj.12277
71582	comp210829_c0_seq1	ScPLDÎ±1		3R	72.1687	Sce_Assembly03_c420	GCJW01009242.1	Lo7_v2_contig_1365169	Sc3Loc00312432.1	EMT03624	TRIUR3_09822-T1	AK252928.1	Bradi2g04480.1	Os01G0172400	93.06	72	Phospholipase DÎ±1	OsPLDÎ±1	Resistance or Tolerance	Salinity tolerance	Salinity tolerance in suspension-cultured cells.	10.1111/j.1744-7909.2010.01021.x
73164	comp218770_c0_seq1	ScCDPK7	6R	6R	53.6075	Sce_Assembly03_c37331	GCJW01010977.1	Lo7_v2_contig_2877789	Sc6Loc01508496.4	EMT26589	TRIUR3_32236-T1	AK366527.1	Bradi3g51970.1	Os04G0584600	98.33	60	calcium-dependent protein kinase 7	OsCDPK7	Resistance or Tolerance	Salinity tolerance	Drought and salinity tolerance.	10.1046/j.1365-313x.2000.00787.x
73457	comp220869_c0_seq1	ScCDPK7	5R	2R	98.6355	Sce_Assembly03_c4348	GCJW01010314.1	Lo7_v2_contig_60718	Sc2Loc01932922.3	EMT18908	TRIUR3_01836-T1	AK362157.1	Bradi5g19430.1	Os04G0584600	96.81	94	calcium-dependent protein kinase 7	OsCDPK7	Resistance or Tolerance	Salinity tolerance	Drought and salinity tolerance.	10.1046/j.1365-313x.2000.00787.x
74274	comp228039_c0_seq1	ScCYP2												Os02G0121300	78.33	60	cyclophilin 2	OsCYP2	Resistance or Tolerance	Salinity tolerance	Salinity tolerance.	10.1186/1471-2229-11-34
74451	comp230316_c0_seq1	ScCPK4	6R	6R	18.6603	Sce_Assembly03_c3663	GCJW01011593.1	Lo7_v2_contig_5978		EMT18041	TRIUR3_01149-T1	AK372866.1	Bradi3g02600.2	Os02G0126400	91.67	84	Ca2+-dependent protein kinase 4	OsCPK4	Resistance or Tolerance	Salinity tolerance	protection of cellular membrane from salt stress	10.1104/pp.113.230268
74750	comp235429_c0_seq1	ScCOIN									TRIUR3_16903-T1		Bradi1g33800.4	Os01G0104100	86.27	51	cold-inducible	OsCOIN	Resistance or Tolerance	Salinity tolerance	Cold, drought and salinity tolerance.	10.1007/s00425-007-0548-5
79696	comp272885_c0_seq1	ScCYP2	4R			Sce_Assembly03_c4450	GCJW01013359.1	Lo7_v2_contig_1354020		EMT18379	TRIUR3_03220-T1	AK249140.1	Bradi1g45800.1	Os02G0121300	79.38	97	cyclophilin 2	OsCYP2	Resistance or Tolerance	Salinity tolerance	Salinity tolerance.	10.1186/1471-2229-11-34
80051	comp276968_c0_seq1	ScDHODH1	1R, 6R	6R	63.4859	Sce_Assembly03_c6121	GCJW01021689.1	Lo7_v2_contig_2873107	Sc6Loc01476006.2	EMT27794	TRIUR3_20722-T1	AK361996.1	Bradi3g59890.1	Os02G0736400	98.96	96	dihydroorotate dehydrogenase	OsDHODH1	Resistance or Tolerance	Salinity tolerance	Drought and salinity tolerance.	10.1111/j.1744-7909.2009.00853.x
81024	comp293994_c0_seq1	SciSAP8	3R	7R	72.8744	Sce_Assembly03_c5128	GCJW01023278.1	Lo7_v2_contig_1353004		EMT31119	TRIUR3_12432-T1	AK251037.1	Bradi3g07060.2	Os06G0612800	88.64	44	Oryza sativa indica stress Associated protein 1	OsiSAP8	Resistance or Tolerance	Salinity tolerance	Cold, drought and salinity tolerance during germination and seedling stage. Drought and salinity tolerance during anthesis stage.	10.1007/s11103-007-9284-2
81679	comp306993_c0_seq1	ScCDPK7	2R	2R	98.6355	Sce_Assembly03_c4348	GCJW01010314.1	Lo7_v2_contig_60718	Sc2Loc01932922.3	EMT18908	TRIUR3_01836-T1	AK362157.1	Bradi5g19430.1	Os04G0584600	98.78	82	calcium-dependent protein kinase 7	OsCDPK7	Resistance or Tolerance	Salinity tolerance	Drought and salinity tolerance.	10.1046/j.1365-313x.2000.00787.x
83154	comp314074_c0_seq1	ScNHX1	1R			Sce_Assembly03_c2213	GCJW01006629.1	Lo7_v2_contig_1377267	Sc1Loc00382052.1	EMT25578			Bradi2g36000.1	Os07G0666900	77.46	71	Na+/H+ antiporter gene1	OsNHX1	Resistance or Tolerance	Salinity tolerance	Salinity tolerance.	10.1093/pcp/pch014
83882	comp317902_c0_seq1	ScSIT2		1R	29.8405		GCJW01024977.1	Lo7_v2_contig_1346506	Sc1Loc00160242.1	EMT19416	TRIUR3_03459-T1		Bradi1g57720.1	Os04G0531400	79.78	89	Salt Intolerance 2	SIT2	Resistance or Tolerance	Salinity tolerance	salinity tolerance	10.1105/tpc.114.125187
92695	comp419333_c0_seq1	ScCIPK23	4R, 5R			Sce_Assembly03_c2062	GCJW01012156.1	Lo7_v2_contig_1396044	Sc4Loc00463149.1	EMT15390	TRIUR3_22600-T1		Bradi1g63080.1	Os07G0150700	77.59	58	CBL (Calcineurin B-Like) Interacting Protein Kinase 23	OsCIPK23	Resistance or Tolerance	Salinity tolerance	Fertility. Salinity tolerance.	10.1016/S1673-8527(08)60073-9
95305	comp443962_c0_seq1	ScPLDÎ±1	3R	3R	72.1687	Sce_Assembly03_c420	GCJW01009242.1	Lo7_v2_contig_1365169	Sc3Loc00312432.1	EMT03624	TRIUR3_09822-T1	AK252928.1	Bradi2g04480.1	Os01G0172400	90.32	62	Phospholipase DÎ±1	OsPLDÎ±1	Resistance or Tolerance	Salinity tolerance	Salinity tolerance in suspension-cultured cells.	10.1111/j.1744-7909.2010.01021.x
99033	comp524172_c0_seq1	Scsik1	4R, 5R	4R	86.6115	Sce_Assembly03_c2068	GCJW01008684.1	Lo7_v2_contig_1356840	Sc4Loc00250656.5	EMT11370	TRIUR3_30841-T1	AK375830.1	Bradi1g46450.1	Os06G0130100	76.12	67	stress-induced protein kinase gene 1	sik1	Resistance or Tolerance	Salinity tolerance	Drought and salinity tolerance.	10.1111/j.1365-313X.2010.04146.x
99069	comp526403_c0_seq1	ScPLDÎ±1		3R	72.1687	Sce_Assembly03_c420	GCJW01009242.1	Lo7_v2_contig_1365169	Sc3Loc00312432.1	EMT03624	TRIUR3_09822-T1	AK252928.1	Bradi2g04480.1	Os01G0172400	84.62	52	Phospholipase DÎ±1	OsPLDÎ±1	Resistance or Tolerance	Salinity tolerance	Salinity tolerance in suspension-cultured cells.	10.1111/j.1744-7909.2010.01021.x
102321	noHitAssembly_c3008_g1_i1	ScGS2											Bradi5g24550.1	Os04G0659100	90.28	72	glutamine synthetase2	GS2	Resistance or Tolerance	Salinity tolerance	Salinity tolerance. Photorespiration capacity.	10.1023/A:1006408712416
102555	noHitAssembly_c3325_g1_i1	ScDHODH1											Bradi3g59890.1	Os02G0736400	87.3	63	dihydroorotate dehydrogenase	OsDHODH1	Resistance or Tolerance	Salinity tolerance	Drought and salinity tolerance.	10.1111/j.1744-7909.2009.00853.x
104114	noHitAssembly_c5433_g1_i1	ScCAF1G				Sce_Assembly03_c13476	GCJW01015660.1	Lo7_v2_contig_1390046	Sc0Loc00440413.1		TRIUR3_33071-T1	AK252542.1	Bradi3g36950.1	Os09G0416800	77.69	121	rice carbon catabolite repressor 4(CCR4)-associated factor 1G	OsCAF1G	Resistance or Tolerance	Salinity tolerance	salinity tolerance	10.1007/s11103-014-0196-7
106077	noHitAssembly_c8211_g1_i1	ScCam1-1	5R			Sce_Assembly03_c36447	GCJW01018421.1	Lo7_v2_contig_69387		EMT28170	TRIUR3_34612-T1	AK251556.1	Bradi2g21460.1	Os03G0319300	100	60	OsCam1-1	OsCam1-1	Resistance or Tolerance	Salinity tolerance	Salinity tolerance. Regulation of ABA biosynthesis.	10.1007/s12374-011-0154-8
107132	noHitAssembly_c9757_g1_i1	ScCIPK15	4R	4R	71.0279	Sce_Assembly03_c5270	GCJW01011951.1	Lo7_v2_contig_1344049		EMT13477	TRIUR3_33581-T1	AK359851.1	Bradi4g25880.1	Os11G0113700	82.5	80	calcineurin B-like protein-interacting protein kinase15	OsCIPK15	Resistance or Tolerance	Salinity tolerance	Salinity tolerance.	10.1104/pp.107.101295
107979	noHitAssembly_c10817_g1_i1	Scrcn1				Sce_Assembly03_c28676	GCJW01028481.1	Lo7_v2_contig_1347713	Sc7Loc00171949.1	EMT08074	TRIUR3_32280-T1	AK251608.1	Bradi1g66120.1	Os03G0281900	84.52	84	reduced culm number 1	rcn1	Resistance or Tolerance	Salinity tolerance	salinity tolerance in part by reducing the Na/K ratio	10.1016/j.plantsci.2014.04.011
109096	noHitAssembly_c12168_g1_i1	ScCPK12	2R			Sce_Assembly03_c8681	GCJW01028895.1	Lo7_v2_contig_2871025		EMT13147	TRIUR3_23124-T1	AK365481.1	Bradi5g18250.1	Os04G0560600	75	100	Calcium-dependent protein kinase 12	OsCPK12	Resistance or Tolerance	Salinity tolerance	Salinity tolerance. Magnaporthe grisea resistance. ABA sensitivity.	10.1111/j.1365-313X.2011.04766.x
109214	noHitAssembly_c12303_g1_i1	ScBADH1	2R	2R	74.9898	Sce_Assembly03_c3436	GCJW01011652.1	Lo7_v2_contig_144976	Sc2Loc00623473.1		TRIUR3_05640-T1	AK365132.1	Bradi5g12617.1	Os04G0464200	85.23	88	betaine aldehyde dehydrogenase 1	OsBADH1	Resistance or Tolerance	Salinity tolerance	increase salinity tolerance, maintain root and shoot length	10.1007/s00122-014-2393-9
109287	noHitAssembly_c12381_g1_i1	ScCam1-1	7R			Sce_Assembly03_c41258	GCJW01019360.1	Lo7_v2_contig_65681	Sc7Loc01999322.1	EMT08774	TRIUR3_07172-T1	AK357660.1	Bradi2g21460.1	Os03G0319300	100	49	OsCam1-1	OsCam1-1	Resistance or Tolerance	Salinity tolerance	Salinity tolerance. Regulation of ABA biosynthesis.	10.1007/s12374-011-0154-8
109296	noHitAssembly_c12394_g1_i1	ScTPP1	6R	6R	52.0201	Sce_Assembly03_c36032	GCJW01011752.1	Lo7_v2_contig_1366037	Sc6Loc00318338.1	EMT11215	TRIUR3_14100-T1	AK251891.1	Bradi3g50810.1	Os02G0661100	87.76	49	trehalose-6-phosphate phosphatase1	OsTPP1	Resistance or Tolerance	Salinity tolerance	Cold and salinity tolerance.	10.1007/s00425-008-0729-x
109853	noHitAssembly_c12990_g1_i1	ScCIPK23	2R			Sce_Assembly03_c4468	GCJW01012036.1	Lo7_v2_contig_1381356		EMT32296	TRIUR3_34447-T1	AK249963.1	Bradi1g58400.1	Os07G0150700	91.3	46	CBL (Calcineurin B-Like) Interacting Protein Kinase 23	OsCIPK23	Resistance or Tolerance	Salinity tolerance	Fertility. Salinity tolerance.	10.1016/S1673-8527(08)60073-9
109921	noHitAssembly_c13062_g1_i1	ScPDCD5	1R	1R	103.991	Sce_Assembly03_c12206	GCJW01023432.1	Lo7_v2_contig_92352	Sc1Loc02154772.2	EMT16937	TRIUR3_07663-T1	AK362528.1	Bradi2g17790.3	Os05G0547850	97.01	67	Programmed cell death 5	OsPDCD5	Resistance or Tolerance	Salinity tolerance	Salinity tolerance	10.1007/s11032-012-9793-9
110010	noHitAssembly_c13163_g1_i1	ScMSRA4.1		1R	69.8914	Sce_Assembly03_c18979	GCJW01022641.1	Lo7_v2_contig_64415		EMT26870	TRIUR3_24373-T1	AK370332.1	Bradi3g33550.1	Os10G0563600	89.13	92	methionine sulfoxide reductaseA4.1	OsMSRA4.1	Resistance or Tolerance	Salinity tolerance	Salinity tolerance.	10.1007/s00425-009-0934-2
110248	noHitAssembly_c13397_g1_i1	ScCam1-1	5R	2R	61.5183	Sce_Assembly03_c36741	GCJW01027400.1	Lo7_v2_contig_60356	Sc2Loc01927334.1	EMT12142	TRIUR3_01436-T1	AK368424.1	Bradi2g10010.1	Os03G0319300	97.14	70	OsCam1-1	OsCam1-1	Resistance or Tolerance	Salinity tolerance	Salinity tolerance. Regulation of ABA biosynthesis.	10.1007/s12374-011-0154-8
110310	noHitAssembly_c13460_g1_i1	ScCYP2											Bradi3g01990.1	Os02G0121300	82.86	70	cyclophilin 2	OsCYP2	Resistance or Tolerance	Salinity tolerance	Salinity tolerance.	10.1186/1471-2229-11-34
110396	noHitAssembly_c13551_g1_i1	ScMSRA4.1											Bradi3g33550.1	Os10G0563600	86.96	69	methionine sulfoxide reductaseA4.1	OsMSRA4.1	Resistance or Tolerance	Salinity tolerance	Salinity tolerance.	10.1007/s00425-009-0934-2
110797	noHitAssembly_c13934_g1_i1	ScGAPC3											Bradi3g14040.2	Os08G0126300	80.36	56	cytosolic GAPDH protein 3	OsGAPC3	Resistance or Tolerance	Salinity tolerance	Salinity tolerance.	10.1007/s11240-011-9950-6
113008	noHitAssembly_c16212_g1_i1	ScHsp23.7	3R				GCJW01010758.1	Lo7_v2_contig_150998		EMT06830	TRIUR3_08857-T1	AK376662.1	Bradi2g54570.1	Os12G0569700	78.18	55	OsHsp23.7	OsHsp23.7	Resistance or Tolerance	Salinity tolerance	Drought and salinity tolerance. Sensitivity to mannitol and salt during germination stage.	10.1016/j.jplph.2011.12.014
113753	noHitAssembly_c17011_g1_i1	ScMAPK33	5R			Sce_Assembly03_c3085	GCJW01012233.1	Lo7_v2_contig_428177	Sc7Loc01807419.2	EMT18927	TRIUR3_17440-T1	AK252980.1	Bradi4g24912.1	Os02G0148100	85.71	49	Mitogen-activated protein kinase33	OsMAPK33	Resistance or Tolerance	Salinity tolerance	Salinity tolerance. Sodium uptake.	10.1007/s12038-011-9002-8
125456	noHitAssembly_c29442_g1_i1	ScSIT1	3R	3R	71.3749	Sce_Assembly03_c89825	GCJW01011079.1	Lo7_v2_contig_126673	Sc3Loc00087482.2	EMT26844	TRIUR3_03430-T1	AK360662.1	Bradi5g16770.1	Os02G0640500	82.35	68	Salt Intolerance 1	SIT1	Resistance or Tolerance	Salinity tolerance	mediates salt sensitivity by affecting ethylene and ROS homeostasis through MPK3/MPK6 activation,	10.1105/tpc.114.125187
128255	noHitAssembly_c32393_g1_i1	ScPLDÎ±1		1R	60.3215		GCJW01029607.1	Lo7_v2_contig_1345802	Sc1Loc00291686.1	EMT24153	TRIUR3_04114-T1	AK362674.1	Bradi2g34290.1	Os01G0172400	82.54	63	Phospholipase DÎ±1	OsPLDÎ±1	Resistance or Tolerance	Salinity tolerance	Salinity tolerance in suspension-cultured cells.	10.1111/j.1744-7909.2010.01021.x
128303	noHitAssembly_c32443_g1_i1	ScSIT2		2R	78.9397	Sce_Assembly03_c46555	GCJW01010157.1	Lo7_v2_contig_1346384			TRIUR3_06663-T1	AK356515.1	Bradi5g16590.1	Os04G0531400	86.27	51	Salt Intolerance 2	SIT2	Resistance or Tolerance	Salinity tolerance	salinity tolerance	10.1105/tpc.114.125187
130758	noHitAssembly_c35078_g1_i1	ScKAT1	3R			Sce_Assembly03_c53535	GCJW01012486.1	Lo7_v2_contig_1360284	Sc3Loc00277888.1	EMT29322	TRIUR3_31047-T1		Bradi2g50260.1	Os01G0756700	76.56	64	-	OsKAT1	Resistance or Tolerance	Salinity tolerance	Salinity tolerance in protoplast. Maintenance of cytosolic cation homeostasis.	10.1104/pp.107.101154
131960	noHitAssembly_c36370_g1_i1	ScOrbHLH001	3R	3R	137.714	Sce_Assembly03_c66810	GCJW01026091.1	Lo7_v2_contig_143714	Sc3Loc00584308.3	EMT26159		AK355118.1	Bradi2g59497.1	Os01G0928000	90.53	95	OrbHLH001	OrbHLH001	Resistance or Tolerance	Salinity tolerance	Salinity tolerance. Regulation of Na and K homeostasis.	10.1016/j.jplph.2012.08.019
140513	noHitAssembly_c45455_g1_i1	ScCIPK23	2R	2R	71.843	Sce_Assembly03_c4468	GCJW01012036.1	Lo7_v2_contig_1397493	Sc2Loc00468820.4	EMT32296	TRIUR3_34447-T1	AK249963.1	Bradi1g58400.1	Os07G0150700	98.18	55	CBL (Calcineurin B-Like) Interacting Protein Kinase 23	OsCIPK23	Resistance or Tolerance	Salinity tolerance	Fertility. Salinity tolerance.	10.1016/S1673-8527(08)60073-9
142826	noHitAssembly_Contig9	ScCAX4	3R, 6R	6R	44.4599	Sce_Assembly03_c12489	GCJW01024727.1	Lo7_v2_contig_1348960	Sc6Loc00183599.1			AK374093.1	Bradi3g03544.1	Os02G0138900	93.18	44	autoinhibited calcium ATPase 4	OsCAX4	Resistance or Tolerance	Salinity tolerance	salinity tolerance	10.1007/s00709-014-0615-2
143501	noHitAssembly_Contig684	Scabf1	3R			Sce_Assembly03_c25324	GCJW01017155.1	Lo7_v2_contig_16088				AK368005.1	Bradi2g56096.1	Os01G0867300	85.06	87	ABA responsive element binding factor 1	Osabf1	Resistance or Tolerance	Salinity tolerance	Drought and salinity tolerance.	10.1007/s11103-009-9592-9
957	comp1133_c0_seq1	ScLOX2 (L-2)		7R	43.2285	Sce_Assembly03_c25751	GCJW01023298.1	Lo7_v2_contig_502464	Sc7Loc01852556.3				Bradi1g09270.1	Os03G0738600	75.93	54	rice Lipoxygenase 2(corresponding L-2)	OsLOX2 (L-2)	Physiological trait	Seed	promoting early seed germination, seed longevity	10.1007/s11248-014-9803-2
3639	comp4548_c0_seq1	ScNMD3				Sce_Assembly03_c8034	GCJW01012361.1	Lo7_v2_contig_4359		EMT05958	TRIUR3_14736-T1	AK373950.1	Bradi3g34097.1	Os10G0573900	92.73	55	nonsense-mediated mRNA decay 3	OsNMD3	Morphological trait	Seed	reduced grain weight	10.1093/jxb/eru150
5407	comp6755_c0_seq1	ScDRO1	5R	5R	60.5956	Sce_Assembly03_c116040	GCJW01018348.1	Lo7_v2_contig_1355780	Sc5Loc00242343.1	EMT28023	TRIUR3_20000-T1		Bradi4g31290.2	Os09G0439800	92.06	63	DEEPER ROOTING 1	DRO1	Physiological trait	Seed	rice yield by enhancing nitrogen uptake and cytokinin fluxes	10.1038/srep05563
6501	comp8109_c0_seq1	ScTUD1	1R, 4R, 7R			Sce_Assembly03_c12578	GCJW01010243.1	Lo7_v2_contig_145031		EMT19529	TRIUR3_30973-T1	AK356993.1	Bradi1g69240.1	Os03G0232600	88	75	Taihu Dwarf1	TUD1	Morphological trait	Seed	Dwarfism. Grain size. Leaf morphology.	10.1371/journal.pgen.1003391
7609	comp9490_c0_seq1	Scgh2		6R	50.0357	Sce_Assembly03_c21733	GCJW01010600.1	Lo7_v2_contig_1349021		EMT22441	TRIUR3_27918-T1	AK248843.1	Bradi3g06480.1	Os02G0187800	90.8	87	GOLDHULLANDINTERNODE2	gh2	Morphological trait	Seed	Lignin content. Seed color. Internode color.	10.1104/pp.105.073007
9530	comp11773_c0_seq1	Scbu1		6R	60.736	Sce_Assembly03_c12017	GCJW01019384.1	Lo7_v2_contig_2876182		EMT32161	TRIUR3_29197-T1	AK252900.1	Bradi3g59290.1	Os06G0226500	84.78	46	BRASSINOSTEROID UPREGULATED1	bu1	Morphological trait	Seed	Leaf angle. Grain size. Brassinosteroid sensitivity.	10.1104/pp.109.140806
10057	comp12367_c0_seq1	ScMRP5	3R, 5R, 6R, 7R	5R	170.1	Sce_Assembly03_c169	GCJW01027934.1	Lo7_v2_contig_1363404	Sc5Loc00300077.1	EMT32037	TRIUR3_20194-T1		Bradi1g75590.1	Os03G0142800	87.05	139	multi-drug resistance-associated protein ABC transporter gene 5	OsMRP5	Morphological trait	Seed	seed weight, seed germination	10.1007/s11248-014-9792-1
15628	comp18395_c0_seq1	ScLOX2 (L-2)	5R	5R	112.121	Sce_Assembly03_c21222	GCJW01023500.1	Lo7_v2_contig_106781	Sc5Loc00020983.4	EMT18292	TRIUR3_01362-T1	AK248346.1	Bradi1g09260.1	Os03G0738600	76	150	rice Lipoxygenase 2(corresponding L-2)	OsLOX2 (L-2)	Physiological trait	Seed	promoting early seed germination, seed longevity	10.1007/s11248-014-9803-2
16541	comp19222_c0_seq1	ScABCC1	1R, 2R			Sce_Assembly03_c35	GCJW01008054.1	Lo7_v2_contig_143949		EMT02901	TRIUR3_05458-T1		Bradi5g22077.1	Os04G0620000	90.27	113	C-type ATP-binding cassette (ABC) transporter 1	OsABCC1	Physiological trait	Seed	Arsenic (As) accumulation in grain	10.1073/pnas.1414968111
19201	comp21596_c0_seq1	Scflo2	3R			Sce_Assembly03_c107	GCJW01008006.1	Lo7_v2_contig_86038		EMT04451	TRIUR3_14327-T1		Bradi1g29090.1	Os04G0645100	79	100	FLOURY ENDOSPERM2	flo2	Morphological trait	Seed	Seed starch and protein content. Grain size.	10.1105/tpc.109.070821
19329	comp21716_c0_seq1	ScGS5	3R	3R	74.534	Sce_Assembly03_c12737	GCJW01012686.1	Lo7_v2_contig_1380354	Sc3Loc00397452.5	EMT16858		AK356064.1	Bradi2g12450.1	Os05G0158500	76.92	52	Grain size 5	GS5	Morphological trait	Seed	Grain size.	10.1038/ng.977
21738	comp23850_c0_seq1	ScDAO	1R, 2R, 3R, 4R, 5R, 6R, 7R	2R	76.1617	Sce_Assembly03_c23132	GCJW01021754.1	Lo7_v2_contig_252358	Sc2Loc01307092.3	EMT32943	TRIUR3_23120-T1	AK355679.1	Bradi5g13320.1	Os04G0475600	80.28	71	dioxygenase for auxin oxidation	DAO	Morphological trait	Seed	Pollen development. Anther dehiscence. Seed development.	10.1016/j.devcel.2013.09.005
24262	comp25799_c1_seq1	ScMET1b	2R				GCJW01008083.1		Sc2Loc00248196.2	EMT23445	TRIUR3_31441-T1		Bradi1g55287.1	Os07G0182900	97.92	96	METHYLTRANSGERASE 1b	MET1b	Morphological trait	Seed	lethal or early embryonic lethality that deficient in maintenance DNA methylation for development of embryos	10.1007/s11103-014-0178-9
25699	comp26881_c0_seq1	Scxiao		2R	87.2834	Sce_Assembly03_c76108	GCJW01008315.1	Lo7_v2_contig_63067				AK371728.1	Bradi5g19017.1	Os04G0576900	96.61	59	xiao	xiao	Morphological trait	Seed	Dwarfism. Grain size. Leaf angle. Fertility. Cell division. Brassinosteroid sensitivity.	10.1111/j.1365-313X.2011.04877.x
26548	comp27533_c0_seq1	ScLOX2 (L-2)	5R	5R	112.121	Sce_Assembly03_c17784	GCJW01023500.1	Lo7_v2_contig_106781	Sc5Loc00020983.4	EMT18292	TRIUR3_01362-T1	AK248346.1	Bradi1g09270.1	Os03G0738600	81.62	136	rice Lipoxygenase 2(corresponding L-2)	OsLOX2 (L-2)	Physiological trait	Seed	promoting early seed germination, seed longevity	10.1007/s11248-014-9803-2
27111	comp27961_c0_seq1	ScLOX2 (L-2)		5R	112.121		GCJW01023500.1	Lo7_v2_contig_106781	Sc5Loc00020983.4	EMT18292	TRIUR3_10146-T1	AK248346.1	Bradi1g09260.1	Os03G0738600	81.63	49	rice Lipoxygenase 2(corresponding L-2)	OsLOX2 (L-2)	Physiological trait	Seed	promoting early seed germination, seed longevity	10.1007/s11248-014-9803-2
28860	comp29271_c0_seq1	ScRACK1A	3R			Sce_Assembly03_c5990	GCJW01016286.1	Lo7_v2_contig_263218	Sc3Loc01347586.2	EMT31237	TRIUR3_09275-T1	AK366964.1	Bradi2g46840.1	Os01G0686800	90.12	172	rice receptor for activated C kinase 1A	OsRACK1A	Physiological trait	Seed	seed germination by controlling endogenous levels of ABA and H2O2	10.1371/journal.pone.0097120
35211	comp33472_c0_seq1	ScLOX2 (L-2)		7R	43.2285	Sce_Assembly03_c39977	GCJW01023298.1	Lo7_v2_contig_502464	Sc7Loc01852556.3	EMT01614	TRIUR3_10146-T1		Bradi1g09260.1	Os03G0738600	74.7	83	rice Lipoxygenase 2(corresponding L-2)	OsLOX2 (L-2)	Physiological trait	Seed	promoting early seed germination, seed longevity	10.1007/s11248-014-9803-2
46761	comp38321_c0_seq1	ScARG	1R, 3R, 4R, 5R, 6R, 7R			Sce_Assembly03_c7831	GCJW01016144.1	Lo7_v2_contig_2874427		EMT05347	TRIUR3_01670-T1	AK365653.1	Bradi5g02160.1	Os04G0106300	95.3	298	OsARG	OsARG	Morphological trait	Seed	Dwarfism. Panicle size. Grain size. Sterility.	10.1111/j.1365-313x.2012.05122.x
47263	comp39038_c0_seq1	ScABC1-2	6R			Sce_Assembly03_c35874	GCJW01028997.1	Lo7_v2_contig_1362694		EMT33740	TRIUR3_01462-T1	AK369432.1	Bradi3g46737.1	Os02G0575500	89.43	123	activity of bc1 complex 1-2	OsABC1-2	Morphological trait	Seed	Dwarfism. Grain size. Chlorophyll content in dark condition.	10.1016/j.gene.2012.02.017
48385	comp40836_c0_seq1	ScABC1-2	3R, 6R			Sce_Assembly03_c2148	GCJW01008728.1	Lo7_v2_contig_666998	Sc6Loc02009552.4	EMT33740	TRIUR3_01462-T1		Bradi3g46737.1	Os02G0575500	92.93	184	activity of bc1 complex 1-2	OsABC1-2	Morphological trait	Seed	Dwarfism. Grain size. Chlorophyll content in dark condition.	10.1016/j.gene.2012.02.017
50606	comp46179_c0_seq1	ScPT2		7R	48.7594	Sce_Assembly03_c8032	GCJW01012763.1	Lo7_v2_contig_263192	Sc7Loc01419310.1	EMT15138	TRIUR3_17226-T1	AK362554.1	Bradi1g75020.1	Os03G0150800	79.71	69	phosphate transporter 2	OsPT2	Physiological trait	Seed	grain weight through selenite uptake	10.1111/nph.12596
50639	comp46297_c0_seq1	ScABC1-2				Sce_Assembly03_c34005	GCJW01028997.1	Lo7_v2_contig_651682		EMT33740	TRIUR3_01462-T1		Bradi3g46737.1	Os02G0575500	93.16	117	activity of bc1 complex 1-2	OsABC1-2	Morphological trait	Seed	Dwarfism. Grain size. Chlorophyll content in dark condition.	10.1016/j.gene.2012.02.017
53426	comp60778_c0_seq1	ScRACK1A				Sce_Assembly03_c16427	GCJW01016064.1	Lo7_v2_contig_4117	Sc0Loc01797332.3	EMT00770	TRIUR3_05496-T1	AK359815.1	Bradi2g17350.1	Os01G0686800	91.3	69	rice receptor for activated C kinase 1A	OsRACK1A	Physiological trait	Seed	seed germination by controlling endogenous levels of ABA and H2O2	10.1371/journal.pone.0097120
57661	comp93799_c0_seq1	Scsrs3	1R, 4R	1R	59.1372	Sce_Assembly03_c33955	GCJW01008749.1	Lo7_v2_contig_1360462	Sc1Loc00279229.2	EMT23830	TRIUR3_26727-T1		Bradi2g35167.3	Os05G0154700	80.65	217	small and round seed 3	srs3	Morphological trait	Seed	Grain length. Grain cell elongation.	10.1093/pcp/pcq092
60288	comp115779_c0_seq1	ScABC1-2	5R			Sce_Assembly03_c1579	GCJW01008728.1	Lo7_v2_contig_666998	Sc6Loc02009552.4	EMT33740	TRIUR3_01462-T1		Bradi3g46737.1	Os02G0575500	84.52	84	activity of bc1 complex 1-2	OsABC1-2	Morphological trait	Seed	Dwarfism. Grain size. Chlorophyll content in dark condition.	10.1016/j.gene.2012.02.017
60751	comp120328_c0_seq1	ScRACK1A				Sce_Assembly03_c5990	GCJW01016064.1	Lo7_v2_contig_4117	Sc0Loc01797332.3	EMT31237	TRIUR3_05496-T1	AK359815.1	Bradi2g17350.1	Os01G0686800	82.42	91	rice receptor for activated C kinase 1A	OsRACK1A	Physiological trait	Seed	seed germination by controlling endogenous levels of ABA and H2O2	10.1371/journal.pone.0097120
60879	comp122124_c0_seq1	ScqGL3	5R	5R	112.121	Sce_Assembly03_c1095	GCJW01008331.1	Lo7_v2_contig_126546	Sc5Loc00085852.3	EMT33719	TRIUR3_32536-T1		Bradi1g13710.1	Os03G0646900	98.86	88	qGL3	qGL3	Morphological trait	Seed	Grain length. 1000-grain weight.	10.1073/pnas.1219776110
64702	comp151909_c0_seq1	ScLOX2 (L-2)		7R	43.2285	Sce_Assembly03_c39977	GCJW01023298.1	Lo7_v2_contig_502464	Sc7Loc01852556.3	EMT01614	TRIUR3_10146-T1	AK248346.1	Bradi1g09270.1	Os03G0738600	79.25	53	rice Lipoxygenase 2(corresponding L-2)	OsLOX2 (L-2)	Physiological trait	Seed	promoting early seed germination, seed longevity	10.1007/s11248-014-9803-2
66105	comp163475_c0_seq1	Scpho1	3R, 5R			Sce_Assembly03_c5810	GCJW01023074.1	Lo7_v2_contig_91858	Sc3Loc00695577.1	EMT25550	TRIUR3_22694-T1		Bradi2g55120.1	Os03G0758100	75.41	61	Plastidial phosphorylase1	pho1	Morphological trait	Seed	Seed starch content. Grain maturation.	10.1105/tpc.107.054007
80478	comp282745_c0_seq1	Scsrs3	1R, 3R	1R	59.1372	Sce_Assembly03_c33955	GCJW01008749.1	Lo7_v2_contig_1360462	Sc1Loc00279229.2	EMT23830	TRIUR3_26727-T1	AK376113.1	Bradi2g35167.3	Os05G0154700	97.67	43	small and round seed 3	srs3	Morphological trait	Seed	Grain length. Grain cell elongation.	10.1093/pcp/pcq092
80856	comp289886_c0_seq1	Scwrky78		1R	46.0879	Sce_Assembly03_c25984	GCJW01013851.1	Lo7_v2_contig_1346610		EMT33135	TRIUR3_02376-T1	AK357671.1	Bradi2g00280.1	Os07G0583700	82.93	41	oswrky78	oswrky78	Morphological trait	Seed	Dwarfism. Grain size. Cell elongation.	10.1007/s00425-011-1423-y
87303	comp341816_c0_seq1	ScGS5											Bradi2g34850.2	Os05G0158500	90.38	52	Grain size 5	GS5	Morphological trait	Seed	Grain size.	10.1038/ng.977
95582	comp447122_c0_seq1	Scflo2	3R, 6R	6R	79.8712	Sce_Assembly03_c337	GCJW01008020.1	Lo7_v2_contig_6738	Sc6Loc02016020.1	EMT20839	TRIUR3_18484-T1		Bradi3g53907.2	Os04G0645100	78.65	89	FLOURY ENDOSPERM2	flo2	Morphological trait	Seed	Seed starch and protein content. Grain size.	10.1105/tpc.109.070821
99759	comp593244_c0_seq1	ScRACK1A											Bradi2g46840.1	Os01G0686800	78	50	rice receptor for activated C kinase 1A	OsRACK1A	Physiological trait	Seed	seed germination by controlling endogenous levels of ABA and H2O2	10.1371/journal.pone.0097120
100481	noHitAssembly_c522_g1_i1	ScGE	2R	2R	69.8524		GCJW01044613.1	Lo7_v2_contig_1344356	Sc2Loc00138110.1			AK374135.1		Os07G0603700	80.95	42	GIANT EMBRYO	GE	Morphological trait	Seed	Embryo/endosperm size	10.1111/tpj.12223
106738	noHitAssembly_c9220_g1_i1	Scd11		2R	75.7711	Sce_Assembly03_c96947	GCJW01012090.1	Lo7_v2_contig_2869793	Sc2Loc01445541.2	EMT24859	TRIUR3_23488-T1	AK371371.1	Bradi5g12990.2	Os04G0469800	91.84	49	dwarf11	d11	Morphological trait	Seed	Dwarfism. Skotomorphogenesis. Grain size. Brassinosteroid biosynthesis.	10.1105/tpc.104.024950
108154	noHitAssembly_c11029_g1_i1	ScRd	3R			Sce_Assembly03_c28204	GCJW01016619.1	Lo7_v2_contig_2869497	Sc3Loc01442443.1	EMT10743	TRIUR3_03992-T1	AK354738.1	Bradi2g44480.1	Os01G0633500	76.19	42	Rd	Rd	Morphological trait	Seed	Pericarp color. Proanthocyanidin biosynthesis.	10.1111/j.1365-313X.2006.02958.x
108920	noHitAssembly_c11971_g1_i1	Scepsps	4R			Sce_Assembly03_c4130	GCJW01029185.1	Lo7_v2_contig_6269		EMT02861	TRIUR3_25169-T1	AK377052.1	Bradi1g51660.1	Os06G0133900	95.4	87	5-enolpyruvoylshikimate-3-phosphate (EPSP) synthase	epsps	Physiological trait	Seed	production of seed	10.1111/nph.12428
109079	noHitAssembly_c12147_g1_i1	Scgh1	5R				GCJW01018471.1	Lo7_v2_contig_1372344	Sc5Loc00355675.1			AK374952.1	Bradi1g03840.1	Os03G0819600	88.51	87	gold hull and internode 1	gh1	Morphological trait	Seed	Flavonoid content. Seed color. Internode color.	10.1007/s00425-012-1598-x
109214	noHitAssembly_c12303_g1_i1	ScBADH1	2R	2R	74.9898	Sce_Assembly03_c3436	GCJW01011652.1	Lo7_v2_contig_144976	Sc2Loc00623473.1		TRIUR3_05640-T1	AK365132.1	Bradi5g12617.1	Os04G0464200	85.23	88	betaine aldehyde dehydrogenase 1	OsBADH1	Physiological trait	Seed	grain weight	10.1007/s00122-014-2393-9
110422	noHitAssembly_c13582_g1_i1	ScGPX1	2R	2R	162.842	Sce_Assembly03_c12862	GCJW01019397.1	Lo7_v2_contig_3798	Sc2Loc01750174.2	EMT30715	TRIUR3_18588-T1	AK249946.1	Bradi5g26725.3	Os04G0556300	78.26	115	Plant glutathione peroxidases 1	OsGPX1	Morphological trait	Seed	number of seed per spikelets	10.1007/s10535-014-0394-9
110969	noHitAssembly_c14059_g1_i1	ScTGW6	1R, 4R, 5R, 6R					Lo7_v2_contig_162452	Sc4Loc00840082.3	EMT31341	TRIUR3_02748-T1		Bradi5g21185.1	Os06G0623700	77.27	88	THOUSAND-GRAIN WEIGHT 6	TGW6	Morphological trait	Seed	Grain size. Grain yield.	10.1038/ng.2612
110970	noHitAssembly_c14059_g1_i2	ScTGW6	1R, 4R, 5R, 6R					Lo7_v2_contig_162452	Sc4Loc00840082.3	EMT31341	TRIUR3_02748-T1		Bradi5g21185.1	Os06G0623700	77.27	88	THOUSAND-GRAIN WEIGHT 6	TGW6	Morphological trait	Seed	Grain size. Grain yield.	10.1038/ng.2612
119261	noHitAssembly_c22859_g1_i1	ScCDPK1	5R			Sce_Assembly03_c121358	GCJW01009393.1	Lo7_v2_contig_60386	Sc5Loc01927639.2		TRIUR3_16799-T1	AK249361.1	Bradi1g76560.1	Os03G0128700	85.33	75	calcium-dependent protein kinase 1	OsCDPK1	Morphological trait	Seed	Drought tolerance. Seedling elongation. Grain size.	10.1007/s11103-012-0006-z
122059	noHitAssembly_c25835_g1_i1	Scsrs3	5R			Sce_Assembly03_c34316	GCJW01008927.1	Lo7_v2_contig_128091		EMT10271	TRIUR3_13379-T1	AK376113.1	Bradi2g12710.1	Os05G0154700	88.89	72	small and round seed 3	srs3	Morphological trait	Seed	Grain length. Grain cell elongation.	10.1093/pcp/pcq092
128100	noHitAssembly_c32230_g1_i1	ScMRP5		5R	170.1		GCJW01027934.1	Lo7_v2_contig_1363404		EMT32037	TRIUR3_20194-T1	AK365415.1	Bradi1g75590.1	Os03G0142800	90.14	71	multi-drug resistance-associated protein ABC transporter gene 5	OsMRP5	Morphological trait	Seed	seed weight, seed germination	10.1007/s11248-014-9792-1
130379	noHitAssembly_c34683_g1_i1	Scsrs1	2R	2R	69.4556	Sce_Assembly03_c291	GCJW01024091.1	Lo7_v2_contig_165222				AK361285.1	Bradi1g20840.1	Os07G0616000	89.29	56	SMALL AND ROUND SEED 1	srs1	Morphological trait	Seed	Grain size. Dense and erect panicle.	10.1266/ggs.85.327
133595	noHitAssembly_c38096_g1_i1	ScLOX2 (L-2)	5R	5R	112.121	Sce_Assembly03_c55436	GCJW01023500.1	Lo7_v2_contig_106781	Sc5Loc00020983.4	EMT18292	TRIUR3_01362-T1	AK248346.1	Bradi1g09270.1	Os03G0738600	77.61	67	rice Lipoxygenase 2(corresponding L-2)	OsLOX2 (L-2)	Physiological trait	Seed	promoting early seed germination, seed longevity	10.1007/s11248-014-9803-2
139008	noHitAssembly_c43852_g1_i1	ScJMJ703	3R, 4R			Sce_Assembly03_c43257	GCJW01008622.1	Lo7_v2_contig_1375815	Sc1Loc00374585.3	EMT12960	TRIUR3_34456-T1	AK358763.1	Bradi2g31107.1	Os05G0196500	79.49	78	Jumonji C domain-containing protein 703	JMJ703	Morphological trait	Seed	Dwarfism. Panicle size. Grain size. Leaf angle.	10.1073/pnas.1217020110
4435	comp5532_c0_seq1	Sccipk31	7R			Sce_Assembly03_c2484	GCJW01011019.1	Lo7_v2_contig_126478	Sc7Loc00085008.2	EMT08773	TRIUR3_07173-T1		Bradi1g64010.1	Os03G0319400	88.82	170	Calcineurin B-like protein-interacting protein kinases 31	oscipk31	Morphological trait	Shoot seedling	Sensitivity to ABA, salt, mannitol and glucose during germination and seedling stage.	10.1007/s10059-010-0084-1
6987	comp8743_c0_seq1	ScNDP kinase	1R, 3R			Sce_Assembly03_c13516	GCJW01023441.1	Lo7_v2_contig_1353881		EMT11366	TRIUR3_24372-T1	AK251922.1	Bradi3g33570.1	Os07G0492000	77.67	103	nucleoside diphosphate kinase	NDP kinase	Morphological trait	Shoot seedling	Coleoptile elongation.	10.1104/pp.122.2.447
7255	comp9065_c0_seq1	Scubp6	3R, 5R			Sce_Assembly03_c1885	GCJW01012995.1	Lo7_v2_contig_1346997		EMT25494	TRIUR3_31937-T1	AK363322.1	Bradi2g40820.2	Os01G0550100	91.18	170	ubiquitin specific protease 6	osubp6	Morphological trait	Shoot seedling	Growth speed during seedling stage.	10.1007/s10059-009-0138-4
7448	comp9284_c0_seq1	Sconi1					GCJW01025562.1	Lo7_v2_contig_2869722	Sc7Loc01444711.3	EMT17854	TRIUR3_22200-T1	AK250844.1	Bradi1g72560.1	Os03G0181500	87.04	54	onion 1	oni1	Morphological trait	Shoot seedling	Shoot organization.	10.1111/j.1365-313X.2011.04530.x
8535	comp10604_c0_seq1	Sckch1	4R			Sce_Assembly03_c446	GCJW01027729.1	Lo7_v2_contig_60332	Sc5Loc01926803.2	EMT14900	TRIUR3_25111-T1		Bradi4g10250.1	Os12G0547500	90.24	82	kinesins with the calponin-homology domain1	kch1	Morphological trait	Shoot seedling	Coleoptile elongation.	10.1093/jxb/erq164
10057	comp12367_c0_seq1	ScMRP5	3R, 5R, 6R, 7R	5R	170.1	Sce_Assembly03_c169	GCJW01027934.1	Lo7_v2_contig_1363404	Sc5Loc00300077.1	EMT32037	TRIUR3_20194-T1		Bradi1g75590.1	Os03G0142800	87.05	139	multi-drug resistance-associated protein ABC transporter gene 5	OsMRP5	Physiological trait	Shoot seedling	seedling emergence	10.1007/s11248-014-9792-1
11853	comp14522_c0_seq1	Sccry1a	2R, 4R, 6R			Sce_Assembly03_c37139	GCJW01009214.1	Lo7_v2_contig_2885328	Sc6Loc01541583.3	EMT05360	TRIUR3_18011-T1	AK361689.1	Bradi3g46590.2	Os02G0573200	88.89	54	cryptochrome 1a	cry1a	Morphological trait	Shoot seedling	Leaf sheath elongation during seedling stage. Gibberellin metabolism.	10.1093/pcp/pcs097
12623	comp15463_c0_seq1	ScCpn60Î±1				Sce_Assembly03_c2476	GCJW01011117.1	Lo7_v2_contig_2873057	Sc7Loc01475697.1	EMT15798	TRIUR3_22048-T1	AK251420.1	Bradi5g02890.2	Os12G0277500	84.62	78	chaperonin subunit 60Î±1	OsCpn60Î±1	Morphological trait	Shoot seedling	Chloroplast development. Seedling growth.	10.1007/s10059-013-2337-2
12689	comp15534_c0_seq1	Scylc1	5R	5R	59.3956	Sce_Assembly03_c8352	GCJW01016056.1	Lo7_v2_contig_1380399	Sc5Loc00397634.2	EMT23103	TRIUR3_13588-T1	AK371837.1	Bradi4g29430.1	Os09G0380200	88.24	51	Young Leaf Chlorosis 1	ylc1	Morphological trait	Shoot seedling	Chlorophyll and lutein content. Chlorosis during young stage.	10.1007/s00425-012-1756-1
19548	comp21921_c0_seq1	Sconi1	1R, 4R				GCJW01025562.1	Lo7_v2_contig_2869722	Sc7Loc01444711.3	EMT17854	TRIUR3_30614-T1	AK250844.1	Bradi1g72560.1	Os03G0181500	92.5	80	onion 1	oni1	Morphological trait	Shoot seedling	Shoot organization.	10.1111/j.1365-313X.2011.04530.x
19783	comp22130_c0_seq1	ScSOL1	4R			Sce_Assembly03_c4884	GCJW01027406.1	Lo7_v2_contig_7007	Sc4Loc02039603.1	EMT02845	TRIUR3_12537-T1		Bradi1g49120.1	Os06G0154200	82.81	64	suppressors of lazy1	SOL1	Morphological trait	Shoot seedling	shoot gravitropism, tiller angle, involvement of strigolactones (SLs) biosynthesis	10.1073/pnas.1411859111
20099	comp22417_c0_seq1	ScAmyI-1	2R				GCJW01015081.1	Lo7_v2_contig_4977		EMT07020	TRIUR3_20831-T1	AK376465.1	Bradi3g58010.1	Os02G0765600	87.27	55	Î±-amylase I-1	AmyI-1	Morphological trait	Shoot seedling	Starch degradation. Seed germination. Seedling growth.	10.1093/pcp/pci091
22535	comp24466_c0_seq1	Sccipk31	2R	2R	61.5183	Sce_Assembly03_c13916	GCJW01024772.1	Lo7_v2_contig_60356		EMT12141	TRIUR3_01437-T1		Bradi1g17250.3	Os03G0319400	88.52	61	Calcineurin B-like protein-interacting protein kinases 31	oscipk31	Morphological trait	Shoot seedling	Sensitivity to ABA, salt, mannitol and glucose during germination and seedling stage.	10.1007/s10059-010-0084-1
24064	comp25655_c0_seq1	ScTRXh1	2R, 4R			Sce_Assembly03_c7390	GCJW01018407.1	Lo7_v2_contig_2876644	Sc2Loc01501576.1	EMT31965	TRIUR3_30198-T1	AK373063.1	Bradi1g55110.1	Os07G0186000	75.53	94	h-type Thioredoxin 1	OsTRXh1	Morphological trait	Shoot seedling	Dwarfism with fewer tillers. ABA sensitivity during seed germination and seedling stage. Hydrogen peroxide production under salt stress.	10.1104/pp.111.182808
25690	comp26877_c0_seq1	ScNPP1				Sce_Assembly03_c1453	GCJW01024429.1	Lo7_v2_contig_64156	Sc5Loc01981447.2	EMT31626	TRIUR3_18827-T1	AK364513.1	Bradi3g41200.1	Os08G0531000	80	80	Nucleotide pyrophosphatase/phosphodiesterase 1	NPP1	Physiological trait	Shoot seedling	control plant growth, reserve carbohydrate accumulation under high CO2 and high temperature	10.1093/pcp/pct139
27677	comp28417_c0_seq1	ScNDP kinase	1R, 3R			Sce_Assembly03_c13516	GCJW01023441.1	Lo7_v2_contig_1353881		EMT11366	TRIUR3_24372-T1	AK251922.1	Bradi3g33570.1	Os07G0492000	77.11	83	nucleoside diphosphate kinase	NDP kinase	Morphological trait	Shoot seedling	Coleoptile elongation.	10.1104/pp.122.2.447
29365	comp29592_c0_seq1	ScAmyI-1	6R			Sce_Assembly03_c113057		Lo7_v2_contig_1347607	Sc6Loc00170937.4	EMT32632	TRIUR3_06442-T1	AK372405.1	Bradi3g58010.1	Os02G0765600	87.1	93	Î±-amylase I-1	AmyI-1	Morphological trait	Shoot seedling	Starch degradation. Seed germination. Seedling growth.	10.1093/pcp/pci091
33355	comp32300_c0_seq1	ScCTR2	4R	4R	0.793717	Sce_Assembly03_c2459	GCJW01008958.1	Lo7_v2_contig_3328		EMT30429	TRIUR3_09886-T1		Bradi4g38400.1	Os02G0527600	75	60	CONSTITUTIVE TRIPLE-RESPONSE2	OsCTR2	Morphological trait	Shoot seedling	Ethylene sensitivity. Flowering time. Tillering.	10.1093/jxb/ert272
33770	comp32566_c0_seq1	ScJAR1	1R, 5R	1R	140.626	Sce_Assembly03_c10564	GCJW01010261.1	Lo7_v2_contig_361220		EMT23814	TRIUR3_31351-T1		Bradi2g14830.1	Os05G0586200	82.76	58	JASMONATE RESISTANT 1	OsJAR1	Morphological trait	Shoot seedling	coleoptile length	10.1111/pce.12201
34513	comp33018_c0_seq1	ScNPP1	1R, 4R			Sce_Assembly03_c39533	GCJW01010794.1	Lo7_v2_contig_59918	Sc4Loc01306381.1	EMT25202	TRIUR3_05388-T1		Bradi3g41200.1	Os08G0531000	84.81	79	Nucleotide pyrophosphatase/phosphodiesterase 1	NPP1	Physiological trait	Shoot seedling	control plant growth, reserve carbohydrate accumulation under high CO2 and high temperature	10.1093/pcp/pct139
34916	comp33276_c0_seq1	ScDCL1	3R	3R	117.556	Sce_Assembly03_c24699	GCJW01008075.1	Lo7_v2_contig_2878583	Sc3Loc01513303.2	EMT29032			Bradi2g58270.1	Os01G0909200	76.36	55	Dicer-like 1	OsDCL1	Morphological trait	Shoot seedling	Pleiotropic developmental defect. Developmental arrest during seedling stage.	10.1104/pp.105.063420
36491	comp34281_c0_seq1	ScNIP3;1	1R			Sce_Assembly03_c25126	GCJW01012288.1	Lo7_v2_contig_2881089	Sc1Loc01525127.1				Bradi3g30540.1	Os10G0513200	88.89	54	Nod26-like intrinsic protein 3-1	OsNIP3;1	Physiological trait	Shoot seedling	maintaining growth under boron-deficient conditions, fresh weight, regulation boron distribution among shoot tissues under boron-deficient and -sufficient conditions	10.1111/tpj.12511
39287	comp35779_c0_seq4	ScNDP kinase												Os07G0492000	74.47	47	nucleoside diphosphate kinase	NDP kinase	Morphological trait	Shoot seedling	Coleoptile elongation.	10.1104/pp.122.2.447
46844	comp38428_c0_seq1	SciSAP8	6R			Sce_Assembly03_c36956	GCJW01016291.1	Lo7_v2_contig_62089		EMT31119	TRIUR3_23113-T1	AK250311.1	Bradi3g07060.2	Os06G0612800	82.95	88	Oryza sativa indica stress Associated protein 1	OsiSAP8	Morphological trait	Shoot seedling	Cold, drought and salinity tolerance during germination and seedling stage. Drought and salinity tolerance during anthesis stage.	10.1007/s11103-007-9284-2
46897	comp38495_c0_seq1	SciSAP8	3R	7R	72.8744	Sce_Assembly03_c5128	GCJW01023278.1	Lo7_v2_contig_1353004		EMT31119	TRIUR3_12432-T1	AK372340.1	Bradi1g36050.2	Os06G0612800	81.4	86	Oryza sativa indica stress Associated protein 1	OsiSAP8	Morphological trait	Shoot seedling	Cold, drought and salinity tolerance during germination and seedling stage. Drought and salinity tolerance during anthesis stage.	10.1007/s11103-007-9284-2
46990	comp38620_c0_seq1	ScRNS4	1R	1R	60.7183	Sce_Assembly03_c14075	GCJW01027392.1	Lo7_v2_contig_2816	Sc1Loc01416164.2	EMT31573	TRIUR3_34632-T1	AK252681.1		Os09G0537700	78.41	88	S-like Rnase 4	OsRNS4	Morphological trait	Shoot seedling	Salinity tolerance. Seedling growth.	10.1016/j.plantsci.2013.10.003
47573	comp39507_c0_seq1	Scylc1	4R, 5R, 6R	5R	59.3956	Sce_Assembly03_c8352	GCJW01016056.1	Lo7_v2_contig_1380399	Sc5Loc00397634.2	EMT23103	TRIUR3_13588-T1	AK354928.1	Bradi4g29430.1	Os09G0380200	93.65	126	Young Leaf Chlorosis 1	ylc1	Morphological trait	Shoot seedling	Chlorophyll and lutein content. Chlorosis during young stage.	10.1007/s00425-012-1756-1
48617	comp41216_c0_seq1	Scysa	5R	5R	112.121	Sce_Assembly03_c4944	GCJW01009658.1	Lo7_v2_contig_1358588		EMT14194	TRIUR3_30447-T1		Bradi4g14080.1	Os03G0597200	84.16	101	young seedling albino	ysa	Morphological trait	Shoot seedling	Albino leaves before the three-leaf stage	10.1104/pp.112.195081
49938	comp44162_c0_seq1	ScVPS22	3R, 5R	5R	103.238	Sce_Assembly03_c36866	GCJW01016523.1	Lo7_v2_contig_1347645	Sc5Loc00171350.1	EMT01940	TRIUR3_06999-T1	AK367187.1	Bradi4g35830.1	Os09G0529700	90.1	101	OsVPS22	OsVPS22	Morphological trait	Shoot seedling	Chalky kernel. Seedling lethality.	10.1007/s11033-012-2422-1
50800	comp46896_c0_seq1	ScCPK21	5R			Sce_Assembly03_c13304	GCJW01029287.1	Lo7_v2_contig_267481	Sc5Loc01373357.5	EMT08656	TRIUR3_02637-T1	AK360105.1	Bradi3g41770.1	Os08G0540400	75.56	45	Calcium-dependent protein kinase21	OsCPK21	Morphological trait	Shoot seedling	Salinity tolerance. ABA sensitivity during seedling stage.	10.1007/s11103-010-9717-1
51506	comp49655_c0_seq1	ScH71	1R, 2R, 3R, 4R, 5R, 6R, 7R			Sce_Assembly03_c35736	GCJW01021914.1	Lo7_v2_contig_1410733		EMT02326	TRIUR3_34593-T1	AK248600.1	Bradi2g11540.1	Os05G0129700	88.71	62	Oryza sativa homeobox 71	OSH71	Morphological trait	Shoot seedling	Shoot organization. Leaf morphology.	10.1006/dbio.2000.9624
54142	comp65858_c0_seq1	Scubp6	2R, 3R			Sce_Assembly03_c1885	GCJW01012995.1	Lo7_v2_contig_1387958		EMT25494	TRIUR3_31937-T1	AK363729.1	Bradi2g40820.1	Os01G0550100	87.8	41	ubiquitin specific protease 6	osubp6	Morphological trait	Shoot seedling	Growth speed during seedling stage.	10.1007/s10059-009-0138-4
60302	comp115870_c0_seq1	ScPYL/RCAR5	1R			Sce_Assembly03_c52235	GCJW01023333.1	Lo7_v2_contig_1478448			TRIUR3_23584-T1		Bradi2g32250.1	Os05G0213500	98.48	66	OsPYL/RCAR5	OsPYL/RCAR5	Morphological trait	Shoot seedling	Sensitivity to ABA during germination and early seedling stage.	10.1093/jxb/err338
69249	comp187679_c0_seq1	Sckch1	2R, 4R, 5R			Sce_Assembly03_c446	GCJW01027729.1	Lo7_v2_contig_2873329	Sc5Loc01926803.2	EMT14900	TRIUR3_25111-T1			Os12G0547500	81.82	55	kinesins with the calponin-homology domain1	kch1	Morphological trait	Shoot seedling	Coleoptile elongation.	10.1093/jxb/erq164
78364	comp262200_c0_seq1	ScNPP1	4R	4R	109.182	Sce_Assembly03_c57039	GCJW01010659.1	Lo7_v2_contig_2521	Sc4Loc01306381.1			AK373683.1	Bradi3g41200.1	Os08G0531000	85.45	55	Nucleotide pyrophosphatase/phosphodiesterase 1	NPP1	Physiological trait	Shoot seedling	control plant growth, reserve carbohydrate accumulation under high CO2 and high temperature	10.1093/pcp/pct139
79625	comp272092_c0_seq1	Scadl1	6R	6R	56.4174	Sce_Assembly03_c7091	GCJW01007986.1	Lo7_v2_contig_1383265		EMT33050			Bradi3g53020.1	Os02G0709400	98.18	55	adaxialized leaf 1	adl1	Morphological trait	Shoot seedling	Leaf rolling. Identity of adaxial and abaxial of leaf. Shoot organization.	10.1016/j.ydbio.2009.07.042
81024	comp293994_c0_seq1	SciSAP8	3R	7R	72.8744	Sce_Assembly03_c5128	GCJW01023278.1	Lo7_v2_contig_1353004		EMT31119	TRIUR3_12432-T1	AK251037.1	Bradi3g07060.2	Os06G0612800	88.64	44	Oryza sativa indica stress Associated protein 1	OsiSAP8	Morphological trait	Shoot seedling	Cold, drought and salinity tolerance during germination and seedling stage. Drought and salinity tolerance during anthesis stage.	10.1007/s11103-007-9284-2
81159	comp298306_c0_seq1	Scysa	5R	5R	112.121	Sce_Assembly03_c4944	GCJW01009658.1	Lo7_v2_contig_1358588		EMT14194	TRIUR3_30447-T1		Bradi4g14080.1	Os03G0597200	79.25	53	young seedling albino	ysa	Morphological trait	Shoot seedling	Albino leaves before the three-leaf stage	10.1104/pp.112.195081
87556	comp344336_c0_seq1	ScY14b	5R	5R	152.882	Sce_Assembly03_c23386	GCJW01031561.1	Lo7_v2_contig_60334	Sc5Loc01926861.2	EMT02952	TRIUR3_07466-T1	AK373618.1	Bradi1g04560.1	Os03G0809900	76.12	67	putative EJC core subunits (OsY14)	OsY14b	Physiological trait	Shoot seedling	shoot formation in early shoot development, lethal growth	10.1104/pp.114.237958
90690	comp404957_c0_seq1	Scspp	3R	7R	72.4712	Sce_Assembly03_c103	GCJW01008152.1	Lo7_v2_contig_66100	Sc7Loc02003779.1	EMT31940	TRIUR3_21016-T1	AK371884.1	Bradi1g35670.2	Os06G0625400	89.02	82	stromal processing peptidase	spp	Morphological trait	Shoot seedling	Chloroplast development during seedling stage. Root development.	10.1093/pcp/pcq012
92305	comp416263_c0_seq1	Scsho1	2R			Sce_Assembly03_c59676	GCJW01025062.1	Lo7_v2_contig_1361557	Sc2Loc00287382.1	EMT06391	TRIUR3_07073-T1		Bradi5g15337.1	Os04G0509300	88.71	62	shoot organization 1	sho1	Morphological trait	Shoot seedling	Shoot apical meristem formation.	10.1073/pnas.0704339104
106406	noHitAssembly_c8720_g1_i1	ScNDP kinase	4R	4R	71.0279	Sce_Assembly03_c9704	GCJW01023206.1	Lo7_v2_contig_1381360	Sc4Loc00402204.1	EMT10255	TRIUR3_21918-T1	AK249385.1	Bradi1g27120.1	Os07G0492000	90.54	74	nucleoside diphosphate kinase	NDP kinase	Morphological trait	Shoot seedling	Coleoptile elongation.	10.1104/pp.122.2.447
106738	noHitAssembly_c9220_g1_i1	ScCL4 (= dwarf11)		2R	75.7711	Sce_Assembly03_c96947	GCJW01012090.1	Lo7_v2_contig_2869793	Sc2Loc01445541.2	EMT24859	TRIUR3_23488-T1	AK371371.1	Bradi5g12990.2	Os04G0469800	91.84	49	clustered spikelets 4	CL4 (= dwarf11)	Morphological trait	Shoot seedling	plant height, elongation of internode and mesocotyls	10.1007/s11434-014-0568-z
107675	noHitAssembly_c10457_g1_i1	ScCpn60Î±1				Sce_Assembly03_c2476	GCJW01011117.1	Lo7_v2_contig_2873057	Sc7Loc01475697.1	EMT15798	TRIUR3_22048-T1	AK251420.1	Bradi5g02890.2	Os12G0277500	86.67	60	chaperonin subunit 60Î±1	OsCpn60Î±1	Morphological trait	Shoot seedling	Chloroplast development. Seedling growth.	10.1007/s10059-013-2337-2
110354	noHitAssembly_c13503_g1_i1	ScCpn60Î±1		7R	9.61246	Sce_Assembly03_c17776	GCJW01010692.1	Lo7_v2_contig_7488	Sc7Loc02070767.1	EMT15819	TRIUR3_06563-T1	AK362432.1	Bradi1g00730.1	Os12G0277500	92.41	79	chaperonin subunit 60Î±1	OsCpn60Î±1	Morphological trait	Shoot seedling	Chloroplast development. Seedling growth.	10.1007/s10059-013-2337-2
118313	noHitAssembly_c21856_g1_i1	ScH15	2R			Sce_Assembly03_c22901	GCJW01014031.1	Lo7_v2_contig_384410	Sc2Loc01756700.1	EMT23454			Bradi1g57607.1	Os07G0129700	98.7	77	Oryza sativa homeobox 15	OSH15	Morphological trait	Shoot seedling	Shoot organization. Leaf morphology.	10.1006/dbio.2000.9624
119261	noHitAssembly_c22859_g1_i1	ScCDPK1	5R			Sce_Assembly03_c121358	GCJW01009393.1	Lo7_v2_contig_60386	Sc5Loc01927639.2		TRIUR3_16799-T1	AK249361.1	Bradi1g76560.1	Os03G0128700	85.33	75	calcium-dependent protein kinase 1	OsCDPK1	Morphological trait	Shoot seedling	Drought tolerance. Seedling elongation. Grain size.	10.1007/s11103-012-0006-z
119675	noHitAssembly_c23289_g1_i1	Sccry1a	2R	2R	74.9898	Sce_Assembly03_c572	GCJW01006780.1	Lo7_v2_contig_373439		EMT20002	TRIUR3_17982-T1	AK367607.1	Bradi3g46590.2	Os02G0573200	82.69	52	cryptochrome 1a	cry1a	Morphological trait	Shoot seedling	Leaf sheath elongation during seedling stage. Gibberellin metabolism.	10.1093/pcp/pcs097
125171	noHitAssembly_c29149_g1_i1	ScNPP1	4R			Sce_Assembly03_c56053	GCJW01009957.1	Lo7_v2_contig_2873289	Sc4Loc01477452.4	EMT02657	TRIUR3_15259-T1	AK374979.1	Bradi3g41200.1	Os08G0531000	92.19	64	Nucleotide pyrophosphatase/phosphodiesterase 1	NPP1	Physiological trait	Shoot seedling	control plant growth, reserve carbohydrate accumulation under high CO2 and high temperature	10.1093/pcp/pct139
128100	noHitAssembly_c32230_g1_i1	ScMRP5		5R	170.1		GCJW01027934.1	Lo7_v2_contig_1363404		EMT32037	TRIUR3_20194-T1	AK365415.1	Bradi1g75590.1	Os03G0142800	90.14	71	multi-drug resistance-associated protein ABC transporter gene 5	OsMRP5	Physiological trait	Shoot seedling	seedling emergence	10.1007/s11248-014-9792-1
141940	noHitAssembly_c46958_g1_i1	Scylc1	5R			Sce_Assembly03_c10962	GCJW01026354.1	Lo7_v2_contig_63916	Sc5Loc01978283.2	EMT09733	TRIUR3_12989-T1	AK357850.1	Bradi3g35900.3	Os09G0380200	75.93	54	Young Leaf Chlorosis 1	ylc1	Morphological trait	Shoot seedling	Chlorophyll and lutein content. Chlorosis during young stage.	10.1007/s00425-012-1756-1
143499	noHitAssembly_Contig682	ScH15	4R	5R	124.627	Sce_Assembly03_c12535	GCJW01021860.1	Lo7_v2_contig_63430	Sc5Loc01971953.2	EMT25342	TRIUR3_30866-T1	AK373181.1	Bradi1g07247.1	Os07G0129700	90.7	43	Oryza sativa homeobox 15	OSH15	Morphological trait	Shoot seedling	Shoot organization. Leaf morphology.	10.1006/dbio.2000.9624
531	comp619_c0_seq1	Sctrxm	1R, 5R			Sce_Assembly03_c11179	GCJW01023201.1	Lo7_v2_contig_1364148	Sc5Loc00305384.1	EMT27162	TRIUR3_30421-T1	AK361821.1	Bradi4g40800.1	Os12G0188700	84.48	58	thioredoxin m	Ostrxm	Physiological trait	Source activity	Chloroplast development. Growth retardation	10.1104/pp.108.123547
1961	comp2345_c0_seq1	ScYGL2	5R	7R	70.4869	Sce_Assembly03_c38168	GCJW01015728.1	Lo7_v2_contig_2873113		EMT11174	TRIUR3_24249-T1	AK361508.1	Bradi1g36640.1	Os06G0603000	85.96	57	YELLOW-GREEN LEAF2	YGL2	Physiological trait	Source activity	Chlorophyll synthesis.	10.1007/s00299-013-1498-y
2884	comp3534_c0_seq1	ScGS2	6R	2R	113.873	Sce_Assembly03_c3051	GCJW01012537.1	Lo7_v2_contig_62105	Sc2Loc01953996.2	EMT11272	TRIUR3_15255-T1	AK360336.1	Bradi5g24550.1	Os04G0659100	87.38	103	glutamine synthetase2	GS2	Physiological trait	Source activity	Salinity tolerance. Photorespiration capacity.	10.1023/A:1006408712416
9190	comp11362_c0_seq1	Scvyl	4R			Sce_Assembly03_c5747	GCJW01016525.1	Lo7_v2_contig_384518			TRIUR3_29636-T1	AK372652.1	Bradi1g60070.2	Os03G0411500	91.67	72	virescent yellow leaf	vyl	Physiological trait	Source activity	Chloroplast development.	10.1104/pp.113.217604
11787	comp14440_c0_seq1	ScSE5	5R, 6R	7R	70.4869	Sce_Assembly03_c9204	GCJW01015728.1	Lo7_v2_contig_2873113	Sc2Loc01521310.1	EMT11174	TRIUR3_24249-T1	AK367840.1	Bradi1g36640.1	Os06G0603000	87.73	163	PHOTOPERIOD SENSITIVITY 5	SE5	Physiological trait	Source activity	Oxidative stress tolerance. Chloroplast content.	10.1007/s11103-012-9945-7
12124	comp14836_c0_seq1	Scchl1	2R, 3R, 5R	5R	153.273	Sce_Assembly03_c950	GCJW01009675.1	Lo7_v2_contig_4477	Sc5Loc01819080.3	EMT09999	TRIUR3_19334-T1	AK355646.1	Bradi1g04300.1	Os03G0811100	96.77	93	Chlorina-1	chl1	Physiological trait	Source activity	Chlorophyll biosynthesis.	10.1007/s11103-006-9024-z
13879	comp16793_c0_seq1	ScAAT7	2R			Sce_Assembly03_c22349	GCJW01013610.1	Lo7_v2_contig_99641	Sc3Loc02178523.1	EMT29701	TRIUR3_26729-T1	AK356581.1	Bradi2g53730.1	Os01G0825800	88.78	98	amino acid transporter7	OsAAT7	Physiological trait	Source activity	Carbon and nitrogen content.	10.1007/s11738-012-0995-x
14962	comp17784_c0_seq1	ScAPX8	3R			Sce_Assembly03_c5339	GCJW01013079.1	Lo7_v2_contig_2878666	Sc3Loc01513687.3		TRIUR3_33614-T1	AK373891.1	Bradi3g45700.1	Os02G0553200	77.22	79	chloroplast ascorbate peroxidase 8	OsAPX8	Physiological trait	Source activity	Photosynthesis and protection underphoto-oxidative stress.	10.1016/j.plantsci.2013.10.001
15258	comp18053_c0_seq1	ScADH1	4R, 5R	5R	59.0019	Sce_Assembly03_c8050	GCJW01024639.1	Lo7_v2_contig_2874718	Sc5Loc01488552.3	EMT00111	TRIUR3_19763-T1	AK355092.1	Bradi4g22620.1	Os11G0210300	83.95	81	ALCOHOL DEHYDROGENASE 1	ADH1	Physiological trait	Source activity	sucrose synthesis, germination and survival rate during submergence	10.1093/aob/mct305
15423	comp18211_c0_seq1	ScASL1	3R			Sce_Assembly03_c12872	GCJW01018424.1	Lo7_v2_contig_143985	Sc3Loc00593002.1		TRIUR3_22278-T1	AK361265.1	Bradi2g46520.1	Os01G0678600	89.47	114	albino seedling lethality1	ASL1	Physiological trait	Source activity	Chloroplast development.	10.1534/g3.113.007856
15637	comp18405_c0_seq1	ScGDCH	6R	6R	59.9486	Sce_Assembly03_c6015	GCJW01022783.1	Lo7_v2_contig_1361684		EMT30735	TRIUR3_12946-T1	AK252076.1	Bradi3g30500.1	Os10G0516100	90.91	165	H subunit of GDC	OsGDCH	Physiological trait	Source activity	Leaf senescence induced by reactive oxygen species.	10.1111/pce.12078
15753	comp18508_c0_seq1	ScDHAR1	1R, 5R			Sce_Assembly03_c9727	GCJW01022286.1	Lo7_v2_contig_63486			TRIUR3_18522-T1	AK359422.1	Bradi2g37480.1	Os05G0116100	83.33	108	DHA reductase 1	OsDHAR1	Physiological trait	Source activity	Photosynthetic capacity. Root development. Culm length. Grain number.	10.1007/s00425-013-1862-8
16367	comp19061_c0_seq1	Scrca	5R										Bradi4g09125.1	Os11G0707000	82.89	76	Rubisco Activase	rca	Physiological trait	Source activity	Rubisco activity.	10.1093/aob/mcl025
20309	comp22592_c0_seq1	Scchl1									TRIUR3_19334-T1		Bradi1g04300.1	Os03G0811100	98	50	Chlorina-1	chl1	Physiological trait	Source activity	Chlorophyll biosynthesis.	10.1007/s11103-006-9024-z
20619	comp22867_c0_seq1	ScTLP27	3R, 4R, 5R, 7R	3R	66.6534		GCJW01018677.1	Lo7_v2_contig_1384025	Sc3Loc00414354.6	EMT18580	TRIUR3_06281-T1	AK248967.1	Bradi1g26880.3	Os01G0102300	86.67	45	Thylakoid lumen protein 27	OsTLP27	Physiological trait	Source activity	Photochemical efficiency. Size and number of grana.	10.1016/j.plantsci.2012.06.006
23378	comp25120_c0_seq1	ScSTN8											Bradi2g22210.1	Os05G0480000	85.71	35	A serine/threo- nine protein kinase 8	OsSTN8	Physiological trait	Source activity	Photosystem II repair during high light HL illumination.	10.1111/tpj.12331
24245	comp25786_c0_seq1	ScPAO		7R	53.9091	Sce_Assembly03_c5334	GCJW01011418.1	Lo7_v2_contig_2872983	Sc7Loc01475034.3	EMT23077		AK365037.1	Bradi1g75270.1	Os03G0146400	77.92	77	Pheophorbide a oxygenase	OsPAO	Physiological trait	Source activity	Lesion mimic. Leaf senescence.	10.1016/j.jplph.2011.05.026
28469	comp29002_c0_seq1	Scchl1	1R, 5R	5R	153.273	Sce_Assembly03_c950	GCJW01009675.1	Lo7_v2_contig_4477	Sc5Loc01819080.3	EMT09999	TRIUR3_19334-T1	AK355646.1	Bradi1g04300.2	Os03G0811100	94.81	154	Chlorina-1	chl1	Physiological trait	Source activity	Chlorophyll biosynthesis.	10.1007/s11103-006-9024-z
28839	comp29254_c0_seq1	Scv2	7R	7R	69.6962	Sce_Assembly03_c11372	GCJW01022416.1	Lo7_v2_contig_1348520	Sc7Loc00179509.1		TRIUR3_12286-T1	AK250896.1	Bradi1g63967.1	Os03G0320900	83.82	68	VIRESCENT 2	v2	Physiological trait	Source activity	Chloroplast development.	10.1111/j.1365-313X.2007.03251.x
29844	comp29919_c0_seq1	ScSLAC1	2R			Sce_Assembly03_c30014	GCJW01011664.1	Lo7_v2_contig_1352400	Sc1Loc00214150.1	EMT33660	TRIUR3_17492-T1	AK371126.1	Bradi5g26000.1	Os04G0674700	77.42	62	SLOW ANION CHANNEL-ASSOCIATED 1	SLAC1	Physiological trait	Source activity	Photosynthetic capacity. Stomatal conductance.	10.1093/jxb/ers216
30268	comp30215_c0_seq1	Scchl9											Bradi1g49770.1	Os03G0563300	95.56	45	Chlorina-9	chl9	Physiological trait	Source activity	Chlorophyll biosynthesis.	10.1007/s11103-006-9024-z
31344	comp30947_c0_seq1	ScAPX8										AK373891.1	Bradi3g45700.1	Os02G0553200	81.58	76	chloroplast ascorbate peroxidase 8	OsAPX8	Physiological trait	Source activity	Photosynthesis and protection underphoto-oxidative stress.	10.1016/j.plantsci.2013.10.001
32523	comp31760_c0_seq1	Scrca	4R	4R	71.0279	Sce_Assembly03_c2398	GCJW01021858.1	Lo7_v2_contig_1348412	Sc4Loc00178531.2	EMT06780	TRIUR3_23731-T1	AK249203.1	Bradi4g09125.1	Os11G0707000	88	125	Rubisco Activase	rca	Physiological trait	Source activity	Rubisco activity.	10.1093/aob/mcl025
33501	comp32391_c0_seq1	Sczn				Sce_Assembly03_c57803	GCJW01021922.1	Lo7_v2_contig_65533	Sc4Loc01997644.1	EMT27770	TRIUR3_01353-T1	AK358147.1	Bradi1g50620.1	Os06G0116400	83.54	79	ZEBRA-NECROSIS	zn	Physiological trait	Source activity	Chloroplast biosynthesis.	10.1111/j.1365-313X.2010.04183.x
33572	comp32434_c0_seq1	Sccrr6	1R, 2R, 3R, 4R, 5R, 6R, 7R	4R	171.209	Sce_Assembly03_c13524	GCJW01018297.1	Lo7_v2_contig_1469501		EMT06357	TRIUR3_09163-T1	AK369782.1	Bradi3g16010.1	Os08G0167500	89.44	142	CHLORORESPIRATORY REDUCTION 6	crr6	Physiological trait	Source activity	Photosynthetic capacity under low temperature condition.	10.1111/j.1365-313X.2011.04747.x
33601	comp32451_c0_seq1	ScYGL138(t)	2R, 3R, 4R, 5R, 7R			Sce_Assembly03_c34982	GCJW01012723.1	Lo7_v2_contig_1371502	Sc4Loc00351125.1	EMT25660	TRIUR3_26147-T1	AK354532.1	Bradi4g25490.1	Os11G0153600	89.81	108	yellow-green leaf 138 (t)	YGL138(t)	Physiological trait	Source activity	Chloroplast development.	10.1186/1939-8433-6-7
35605	comp33715_c0_seq1	Scrca	4R, 5R	4R	71.0279	Sce_Assembly03_c3514	GCJW01021858.1	Lo7_v2_contig_1348412	Sc4Loc00178531.2	EMT06780	TRIUR3_23731-T1	AK249203.1	Bradi4g09125.2	Os11G0707000	85.03	147	Rubisco Activase	rca	Physiological trait	Source activity	Rubisco activity.	10.1093/aob/mcl025
36227	comp34111_c0_seq1	ScYGL138(t)	4R, 5R			Sce_Assembly03_c2785	GCJW01011884.1	Lo7_v2_contig_1364013	Sc4Loc00304413.1	EMT25659	TRIUR3_26146-T1	AK354532.1	Bradi4g25510.1	Os11G0153600	75.81	62	yellow-green leaf 138 (t)	YGL138(t)	Physiological trait	Source activity	Chloroplast development.	10.1186/1939-8433-6-7
37065	comp34601_c0_seq1	ScSTN8	1R, 2R, 3R			Sce_Assembly03_c11129	GCJW01009267.1	Lo7_v2_contig_60125	Sc1Loc01923685.1	EMT27804	TRIUR3_16533-T1	AK356627.1	Bradi2g22210.1	Os05G0480000	93.75	80	A serine/threo- nine protein kinase 8	OsSTN8	Physiological trait	Source activity	Photosystem II repair during high light HL illumination.	10.1111/tpj.12331
37640	comp34906_c0_seq1	Scchl1	1R, 5R, 6R	5R	153.273	Sce_Assembly03_c950	GCJW01009675.1	Lo7_v2_contig_4477	Sc5Loc01819080.3	EMT09999	TRIUR3_19334-T1	AK355646.1	Bradi1g04300.1	Os03G0811100	89.86	69	Chlorina-1	chl1	Physiological trait	Source activity	Chlorophyll biosynthesis.	10.1007/s11103-006-9024-z
37645	comp34910_c0_seq1	ScNOA1?RIF1	4R	4R	188.714	Sce_Assembly03_c5196	GCJW01028823.1	Lo7_v2_contig_2870021	Sc4Loc01448158.5	EMT26623	TRIUR3_01271-T1	AK369325.1	Bradi3g00690.1	Os02G0104700	95.83	48	NITRIC OXIDE ASSOCIATED PROTEIN1/	OsNOA1?RIF1	Physiological trait	Source activity	Photo system II efficiency. Chlorophyll content.	10.1111/j.1469-8137.2010.03264.x
38909	comp35583_c0_seq1	ScRCCR1	3R, 4R, 6R			Sce_Assembly03_c26847	GCJW01022635.1	Lo7_v2_contig_181091	Sc4Loc00597098.3	EMT07930	TRIUR3_29344-T1		Bradi2g51586.1	Os10G0389200	75	124	red chlorophyll catabolite reductase 1	OsRCCR1	Physiological trait	Source activity	Lesion mimic. Leaf senescence.	10.1016/j.jplph.2011.05.026
39732	comp35983_c0_seq1	ScrbcS	2R	1R	60.7183	Sce_Assembly03_c35087	GCJW01026645.1	Lo7_v2_contig_2880367	Sc1Loc01522000.2	EMT21849	TRIUR3_10383-T1	AK248874.1	Bradi4g08500.1	Os12G0274700	79.73	74	Rubisco	rbcS	Physiological trait	Source activity	Rubisco content. Photosynthetic capacity.	10.1093/pcp/pcm118
39969	comp36088_c0_seq1	ScGDCH	6R	6R	59.9486	Sce_Assembly03_c6015	GCJW01022783.1	Lo7_v2_contig_1361684		EMT30735	TRIUR3_12946-T1	AK253119.1	Bradi3g30500.1	Os10G0516100	90.32	62	H subunit of GDC	OsGDCH	Physiological trait	Source activity	Leaf senescence induced by reactive oxygen species.	10.1111/pce.12078
42025	comp37012_c0_seq1	ScAPX7	1R, 3R			Sce_Assembly03_c5339	GCJW01013079.1	Lo7_v2_contig_2878666	Sc3Loc01513687.3		TRIUR3_33614-T1	AK373891.1	Bradi3g45700.1	Os04G0434800	86.31	168	chloroplast ascorbate peroxidase 7	OsAPX7	Physiological trait	Source activity	Photosynthesis and protection underphoto-oxidative stress.	10.1016/j.plantsci.2013.10.001
43070	comp37382_c0_seq1	ScRBCS5	3R			Sce_Assembly03_c36795	GCJW01023436.1	Lo7_v2_contig_289967	Sc5Loc01578529.2	EMT06085	TRIUR3_12281-T1	AK249588.1	Bradi4g08500.1	Os12G0291400	94	50	Rubisco small subunit5	OsRBCS5	Physiological trait	Source activity	Rubisco content.	10.1111/j.1365-3040.2011.02434.x
43570	comp37547_c0_seq1	Scrca	2R	2R	113.873	Sce_Assembly03_c36391	GCJW01013401.1	Lo7_v2_contig_1351697	Sc2Loc00207663.6		TRIUR3_03343-T1	AK357648.1	Bradi5g24590.1	Os04G0658300	77.91	86	Rubisco Activase	rca	Physiological trait	Source activity	Rubisco activity.	10.1093/aob/mcl025
45669	comp38016_c0_seq1	ScGS2											Bradi5g24550.1	Os04G0659100	95.4	87	glutamine synthetase2	GS2	Physiological trait	Source activity	Salinity tolerance. Photorespiration capacity.	10.1023/A:1006408712416
46156	comp38106_c0_seq1	Scrca	4R, 5R	4R	71.0279	Sce_Assembly03_c2398	GCJW01021858.1	Lo7_v2_contig_1348412	Sc4Loc00178531.2	EMT06780	TRIUR3_23731-T1	AK248820.1	Bradi4g09125.2	Os11G0707000	80	80	Rubisco Activase	rca	Physiological trait	Source activity	Rubisco activity.	10.1093/aob/mcl025
46329	comp38136_c0_seq1	ScRBCS5	2R			Sce_Assembly03_c12756	GCJW01019007.1	Lo7_v2_contig_1364566	Sc2Loc00308293.3	EMT21850	TRIUR3_14686-T1	AK250140.1	Bradi3g26391.1	Os12G0291400	95.45	66	Rubisco small subunit5	OsRBCS5	Physiological trait	Source activity	Rubisco content.	10.1111/j.1365-3040.2011.02434.x
46640	comp38180_c0_seq1	ScqNPQ1-2	3R			Sce_Assembly03_c23558	GCJW01017773.1	Lo7_v2_contig_2868492	Sc3Loc01431536.1	EMT20518	TRIUR3_13970-T1	AK248693.1	Bradi2g56260.1	Os01G0869800	89.91	109	Nonphotochemical quenching	qNPQ1-2	Physiological trait	Source activity	Nonphotochemical quenching capacity. Protection from photoinhibition.	10.1073/pnas.1104809108
46728	comp38282_c0_seq1	Sctrxm	1R, 5R			Sce_Assembly03_c11179	GCJW01023201.1	Lo7_v2_contig_1364148	Sc5Loc00305384.1	EMT27162	TRIUR3_30421-T1	AK359251.1	Bradi4g40800.1	Os12G0188700	85.37	123	thioredoxin m	Ostrxm	Physiological trait	Source activity	Chloroplast development. Growth retardation	10.1104/pp.108.123547
46839	comp38421_c0_seq1	Scppc4	5R, 6R			Sce_Assembly03_c309	GCJW01008681.1	Lo7_v2_contig_2594	Sc5Loc01327730.7	EMT08272	TRIUR3_27165-T1	AK365941.1	Bradi4g27910.1	Os01G0208700	75.93	162	Phosphoenolpyruvate carboxylase 4	Osppc4	Physiological trait	Source activity	Ammonium assimilation in leaves.	10.1073/pnas.0913127107
47044	comp38704_c0_seq1	Sccao	6R			Sce_Assembly03_c1125	GCJW01024526.1	Lo7_v2_contig_1358095	Sc6Loc00261113.1	EMT09137	TRIUR3_03276-T1	AK248476.1	Bradi2g61500.1	Os10G0567400	90.91	77	Chlorophyllide a oxygenase	cao	Physiological trait	Source activity	Chlorophyll content.	10.1270/jsbbs.55.361
47263	comp39038_c0_seq1	ScABC1-2	6R			Sce_Assembly03_c35874	GCJW01028997.1	Lo7_v2_contig_1362694		EMT33740	TRIUR3_01462-T1	AK369432.1	Bradi3g46737.1	Os02G0575500	89.43	123	activity of bc1 complex 1-2	OsABC1-2	Physiological trait	Source activity	Dwarfism. Grain size. Chlorophyll content in dark condition.	10.1016/j.gene.2012.02.017
48385	comp40836_c0_seq1	ScABC1-2	3R, 6R			Sce_Assembly03_c2148	GCJW01008728.1	Lo7_v2_contig_666998	Sc6Loc02009552.4	EMT33740	TRIUR3_01462-T1		Bradi3g46737.1	Os02G0575500	92.93	184	activity of bc1 complex 1-2	OsABC1-2	Physiological trait	Source activity	Dwarfism. Grain size. Chlorophyll content in dark condition.	10.1016/j.gene.2012.02.017
48725	comp41418_c0_seq1	ScPGR5		7R	70.4869	Sce_Assembly03_c43971	GCJW01026700.1	Lo7_v2_contig_129296		EMT10445	TRIUR3_35310-T1	AK250418.1	Bradi3g12800.1	Os08G0566600	89.58	96	PROTON GRADIENT REGULATION 5	PGR5	Physiological trait	Source activity	Photosynthetic capacity.	10.1093/pcp/pcs153
48755	comp41484_c0_seq1	ScAAT60	2R	2R	71.843	Sce_Assembly03_c64584	GCJW01013426.1	Lo7_v2_contig_66930	Sc2Loc02011839.4	EMT23821	TRIUR3_26560-T1	AK252326.1	Bradi1g57880.1	Os07G0134000	89.55	67	amino acid transporter60	OsAAT60	Physiological trait	Source activity	Carbon content.	10.1007/s11738-012-0995-x
48940	comp41860_c0_seq1	ScBGL11(t)	4R			Sce_Assembly03_c32020	GCJW01019062.1	Lo7_v2_contig_1365651					Bradi4g14830.1	Os11G0592900	89.86	69	Bright-green leaf 1	BGL11(t)	Physiological trait	Source activity	Chloroplast development.	10.1007/s13258-013-0094-4
49212	comp42426_c0_seq1	Scspr1	3R	3R	107.663	Sce_Assembly03_c5173	GCJW01008306.1	Lo7_v2_contig_262598		EMT06694	TRIUR3_21082-T1		Bradi2g57664.1	Os01G0898300	80.3	66	Short postembryonic roots 1	Osspr1	Physiological trait	Source activity	Root elongation. Fe uptake.	10.1111/j.1469-8137.2010.03513.x
50639	comp46297_c0_seq1	ScABC1-2				Sce_Assembly03_c34005	GCJW01028997.1	Lo7_v2_contig_651682		EMT33740	TRIUR3_01462-T1		Bradi3g46737.1	Os02G0575500	93.16	117	activity of bc1 complex 1-2	OsABC1-2	Physiological trait	Source activity	Dwarfism. Grain size. Chlorophyll content in dark condition.	10.1016/j.gene.2012.02.017
51223	comp48429_c0_seq1	ScGS2	2R	2R	113.873	Sce_Assembly03_c3051	GCJW01012537.1	Lo7_v2_contig_62105	Sc2Loc01953996.2	EMT11272	TRIUR3_15255-T1	AK360336.1	Bradi5g24550.1	Os04G0659100	95.45	198	glutamine synthetase2	GS2	Physiological trait	Source activity	Salinity tolerance. Photorespiration capacity.	10.1023/A:1006408712416
56884	comp87589_c0_seq1	Scygl1	1R, 4R, 6R			Sce_Assembly03_c36300	GCJW01014528.1	Lo7_v2_contig_1373541	Sc1Loc00362504.2	EMT28841			Bradi2g28460.2	Os05G0349700	97.96	49	yellow-green leaf1	ygl1	Physiological trait	Source activity	Chlorophyll biosynthesis.	10.1104/pp.107.100321
60288	comp115779_c0_seq1	ScABC1-2	5R			Sce_Assembly03_c1579	GCJW01008728.1	Lo7_v2_contig_666998	Sc6Loc02009552.4	EMT33740	TRIUR3_01462-T1		Bradi3g46737.1	Os02G0575500	84.52	84	activity of bc1 complex 1-2	OsABC1-2	Physiological trait	Source activity	Dwarfism. Grain size. Chlorophyll content in dark condition.	10.1016/j.gene.2012.02.017
63217	comp139727_c0_seq1	ScDET1	3R, 7R			Sce_Assembly03_c49914	GCJW01012195.1	Lo7_v2_contig_263534	Sc3Loc01350296.1	EMT16306	TRIUR3_27433-T1		Bradi2g13320.1	Os01G0104600	94	50	DE-ETIOLATED1	OsDET1	Physiological trait	Source activity	Chloroplast development. Photosynthetic capacity.	10.1016/j.plantsci.2013.06.003
63775	comp145448_c0_seq1	ScYGL138(t)	4R			Sce_Assembly03_c2785	GCJW01011884.1	Lo7_v2_contig_1364013	Sc4Loc00304413.1	EMT25659	TRIUR3_26146-T1		Bradi4g25510.1	Os11G0153600	85.25	61	yellow-green leaf 138 (t)	YGL138(t)	Physiological trait	Source activity	Chloroplast development.	10.1186/1939-8433-6-7
69452	comp189185_c0_seq1	ScSTN8	3R				GCJW01009267.1	Lo7_v2_contig_60125	Sc1Loc01923685.1		TRIUR3_16533-T1	AK356627.1	Bradi2g22210.1	Os05G0480000	77.78	72	A serine/threo- nine protein kinase 8	OsSTN8	Physiological trait	Source activity	Photosystem II repair during high light HL illumination.	10.1111/tpj.12331
71495	comp210492_c0_seq1	ScPAO	1R, 5R, 6R, 7R	7R	53.9091	Sce_Assembly03_c5334	GCJW01011418.1	Lo7_v2_contig_2872983	Sc7Loc01475034.3	EMT23077		AK365037.1	Bradi1g75270.1	Os03G0146400	92.11	76	Pheophorbide a oxygenase	OsPAO	Physiological trait	Source activity	Lesion mimic. Leaf senescence.	10.1016/j.jplph.2011.05.026
72054	comp212899_c0_seq1	Sccao	6R			Sce_Assembly03_c1125	GCJW01024526.1	Lo7_v2_contig_1358095	Sc6Loc00261113.1	EMT09137	TRIUR3_03276-T1	AK248476.1	Bradi2g61500.1	Os10G0567400	97.06	68	Chlorophyllide a oxygenase	cao	Physiological trait	Source activity	Chlorophyll content.	10.1270/jsbbs.55.361
78087	comp260530_c0_seq1	Scspr1		3R	107.663	Sce_Assembly03_c10667	GCJW01008306.1	Lo7_v2_contig_262598		EMT06694	TRIUR3_21082-T1		Bradi2g57664.1	Os01G0898300	80.95	63	Short postembryonic roots 1	Osspr1	Physiological trait	Source activity	Root elongation. Fe uptake.	10.1111/j.1469-8137.2010.03513.x
78216	comp261345_c0_seq1	Scrca	4R, 6R	4R	71.0279	Sce_Assembly03_c3514	GCJW01021858.1	Lo7_v2_contig_1348412	Sc4Loc00178531.2	EMT06780	TRIUR3_23731-T1	AK249203.1	Bradi4g09125.1	Os11G0707000	95.15	103	Rubisco Activase	rca	Physiological trait	Source activity	Rubisco activity.	10.1093/aob/mcl025
82550	comp311124_c0_seq1	ScGLK1	3R	3R	74.534		GCJW01010585.1	Lo7_v2_contig_1346026			TRIUR3_07027-T1	AK361533.1	Bradi2g08287.1	Os06G0348800	84.21	38	Golden2-like 1	OsGLK1	Physiological trait	Source activity	Chloroplast development.	10.1093/pcp/pcp138
82907	comp312799_c0_seq1	Scygl1	1R			Sce_Assembly03_c5721	GCJW01014528.1	Lo7_v2_contig_1420544		EMT28841	TRIUR3_08904-T1		Bradi2g28460.2	Os05G0349700	96.59	88	yellow-green leaf1	ygl1	Physiological trait	Source activity	Chlorophyll biosynthesis.	10.1104/pp.107.100321
83868	comp317827_c0_seq1	Scppc4		7R	70.4869	Sce_Assembly03_c40274	GCJW01008719.1	Lo7_v2_contig_81166		EMT25785	TRIUR3_15199-T1	AK356835.1	Bradi1g39167.1	Os01G0208700	84.06	69	Phosphoenolpyruvate carboxylase 4	Osppc4	Physiological trait	Source activity	Ammonium assimilation in leaves.	10.1073/pnas.0913127107
85009	comp324406_c0_seq1	Sccao	6R			Sce_Assembly03_c1125	GCJW01024526.1	Lo7_v2_contig_1358095	Sc6Loc00261113.1	EMT09137	TRIUR3_03276-T1	AK248476.1	Bradi2g61500.1	Os10G0567400	89.25	93	Chlorophyllide a oxygenase	cao	Physiological trait	Source activity	Chlorophyll content.	10.1270/jsbbs.55.361
88581	comp357322_c0_seq1	ScAPX8	3R			Sce_Assembly03_c35791	GCJW01013079.1	Lo7_v2_contig_2878666	Sc3Loc01513687.3		TRIUR3_33614-T1	AK373891.1	Bradi3g45700.1	Os02G0553200	93.62	47	chloroplast ascorbate peroxidase 8	OsAPX8	Physiological trait	Source activity	Photosynthesis and protection underphoto-oxidative stress.	10.1016/j.plantsci.2013.10.001
94881	comp439379_c0_seq1	ScYGL138(t)	2R, 3R, 4R			Sce_Assembly03_c35815	GCJW01012723.1	Lo7_v2_contig_1371502	Sc4Loc00351125.1	EMT25660	TRIUR3_26147-T1	AK250459.1	Bradi4g25490.2	Os11G0153600	87.23	47	yellow-green leaf 138 (t)	YGL138(t)	Physiological trait	Source activity	Chloroplast development.	10.1186/1939-8433-6-7
95956	comp451499_c0_seq1	Scrca	4R	4R	71.0279	Sce_Assembly03_c3514	GCJW01021858.1	Lo7_v2_contig_1348412	Sc4Loc00178531.2	EMT06780	TRIUR3_23731-T1	AK249203.1	Bradi4g09125.1	Os11G0707000	91.11	45	Rubisco Activase	rca	Physiological trait	Source activity	Rubisco activity.	10.1093/aob/mcl025
96952	comp466031_c0_seq1	Scygl1	1R			Sce_Assembly03_c36300	GCJW01014528.1	Lo7_v2_contig_1373541	Sc1Loc00362504.2	EMT28841	TRIUR3_08905-T1		Bradi2g28460.2	Os05G0349700	94.29	70	yellow-green leaf1	ygl1	Physiological trait	Source activity	Chlorophyll biosynthesis.	10.1104/pp.107.100321
97007	comp467003_c0_seq1	ScCHR4	2R			Sce_Assembly03_c127	GCJW01007987.1	Lo7_v2_contig_1347754		EMT12002	TRIUR3_22932-T1		Bradi1g26940.1	Os07G0497000	84.44	45	Oryza sativa Chromatin Remodeling 4	OsCHR4	Physiological trait	Source activity	Chloroplast development in adaxial mesophyll	10.1007/s00425-012-1667-1
100593	noHitAssembly_c667_g1_i1	ScLYL1	6R			Sce_Assembly03_c12896	GCJW01012314.1	Lo7_v2_contig_126156		EMT13311		AK373508.1	Bradi3g59430.1	Os02G0744900	91.57	83	light-induced yellow leaf 1	LYL1	Physiological trait	Source activity	Chlorophyll synthesis. Photosynthesis and protection underphoto-oxidative stress.	10.1371/journal.pone.0075299
100854	noHitAssembly_c1029_g1_i1	Scspl28*	3R	3R	76.9152	Sce_Assembly03_c34341	GCJW01012538.1	Lo7_v2_contig_5283		EMT15970	TRIUR3_17184-T1	AK253035.1	Bradi2g18010.1	Os01G0703600	96.72	61	spotted leaf28	spl28*	Physiological trait	Source activity	Spotted leaf. Bacterial blight and blast resistance. Chlorophyll content. Soluble protein content. Photosystem II efficiency. Concentrations of reactive oxygen species, phytoalexin, callose, and autofluorescent phenolic compounds.	10.1111/j.1469-8137.2009.03047.x
101800	noHitAssembly_c2299_g1_i1	ScSGRL				Sce_Assembly03_c16426	GCJW01017219.1	Lo7_v2_contig_1346030		EMT26913	TRIUR3_02430-T1	AK358698.1	Bradi5g27602.1	Os04G0692600	80	65	Stay-Green Rice like	SGRL	Physiological trait	Source activity	Dark induced leaf senescenc. Panicle color.	10.1016/j.jplph.2013.05.016
102321	noHitAssembly_c3008_g1_i1	ScGS2											Bradi5g24550.1	Os04G0659100	90.28	72	glutamine synthetase2	GS2	Physiological trait	Source activity	Salinity tolerance. Photorespiration capacity.	10.1023/A:1006408712416
103935	noHitAssembly_c5201_g1_i1	ScGLO4				Sce_Assembly03_c37923	GCJW01006819.1	Lo7_v2_contig_1377527	Sc2Loc00383354.5	EMT28270	TRIUR3_02269-T1	AK249367.1	Bradi1g58480.1	Os07G0152900	93.33	90	glycolate oxidase	OsGLO4	Physiological trait	Source activity	rubisco activation, photosynthesis rate	10.1111/ppl.12104
104844	noHitAssembly_c6428_g1_i1	Scchl1											Bradi1g04300.1	Os03G0811100	87.5	48	Chlorina-1	chl1	Physiological trait	Source activity	Chlorophyll biosynthesis.	10.1007/s11103-006-9024-z
105240	noHitAssembly_c6995_g1_i1	Scv3	3R, 6R	6R	89.481	Sce_Assembly03_c10425	GCJW01009264.1	Lo7_v2_contig_59966		EMT08664	TRIUR3_04978-T1	AK364153.1	Bradi3g54557.1	Os06G0168600	90.2	51	Virescent3	v3	Physiological trait	Source activity	Chloroplast development during seedling stage.	10.1104/pp.109.136648
105318	noHitAssembly_c7111_g1_i1	ScDET1				Sce_Assembly03_c35115	GCJW01012195.1	Lo7_v2_contig_270144				AK361038.1	Bradi2g13320.1	Os01G0104600	88	50	DE-ETIOLATED1	OsDET1	Physiological trait	Source activity	Chloroplast development. Photosynthetic capacity.	10.1016/j.plantsci.2013.06.003
105494	noHitAssembly_c7364_g1_i1	ScPGR5											Bradi3g12800.1	Os08G0566600	92.31	65	PROTON GRADIENT REGULATION 5	PGR5	Physiological trait	Source activity	Photosynthetic capacity.	10.1093/pcp/pcs153
105598	noHitAssembly_c7520_g1_i1	ScGLO1	5R	5R	132.619	Sce_Assembly03_c42522	GCJW01013308.1	Lo7_v2_contig_1360530			TRIUR3_22574-T1	AK373354.1	Bradi1g06430.1	Os03G0786100	90	60	glycolate oxidase 1	OsGLO1	Physiological trait	Source activity	Photorespiration.	10.1093/jxb/erp056
106219	noHitAssembly_c8440_g1_i1	Scygl1	1R			Sce_Assembly03_c36300	GCJW01014528.1	Lo7_v2_contig_1373541	Sc1Loc00362504.2	EMT28841	TRIUR3_08905-T1		Bradi2g28460.2	Os05G0349700	92.31	52	yellow-green leaf1	ygl1	Physiological trait	Source activity	Chlorophyll biosynthesis.	10.1104/pp.107.100321
106600	noHitAssembly_c9020_g1_i1	ScADH1											Bradi4g22630.2	Os11G0210300	78.85	52	ALCOHOL DEHYDROGENASE 1	ADH1	Physiological trait	Source activity	sucrose synthesis, germination and survival rate during submergence	10.1093/aob/mct305
106913	noHitAssembly_c9461_g1_i1	Scrca	4R	4R	71.0279	Sce_Assembly03_c30503	GCJW01021362.1	Lo7_v2_contig_1348412		EMT06779	TRIUR3_23730-T1	AK252703.1	Bradi4g09120.2	Os11G0707000	85.06	87	Rubisco Activase	rca	Physiological trait	Source activity	Rubisco activity.	10.1093/aob/mcl025
106964	noHitAssembly_c9525_g1_i1	Scchl9											Bradi1g49770.1	Os03G0563300	89.29	84	Chlorina-9	chl9	Physiological trait	Source activity	Chlorophyll biosynthesis.	10.1007/s11103-006-9024-z
107093	noHitAssembly_c9698_g1_i1	ScAPX8				Sce_Assembly03_c1700	GCJW01016371.1	Lo7_v2_contig_1362346	Sc5Loc00293123.2	EMT24758	TRIUR3_14147-T1	AK251412.1	Bradi4g41180.1	Os02G0553200	81.18	85	chloroplast ascorbate peroxidase 8	OsAPX8	Physiological trait	Source activity	Photosynthesis and protection underphoto-oxidative stress.	10.1016/j.plantsci.2013.10.001
107681	noHitAssembly_c10463_g1_i1	ScGLO4	2R	2R	96.1829		GCJW01021989.1	Lo7_v2_contig_517177	Sc2Loc01861305.5	EMT00832	TRIUR3_18225-T1	AK363513.1	Bradi5g22250.1	Os07G0152900	82.35	119	glycolate oxidase	OsGLO4	Physiological trait	Source activity	rubisco activation, photosynthesis rate	10.1111/ppl.12104
108035	noHitAssembly_c10879_g1_i1	ScHox33	5R				GCJW01009082.1	Lo7_v2_contig_5416	Sc5Loc01884673.2	EMT22839	TRIUR3_32748-T1	AK364215.1	Bradi1g13910.1	Os12G0612700	85.9	78	-	OsHox33	Physiological trait	Source activity	Leaf senescence. Chloroplast degradation.	10.1007/s11427-013-4565-2
108371	noHitAssembly_c11304_g1_i1	Scchl9				Sce_Assembly03_c11118	GCJW01014771.1	Lo7_v2_contig_1351453	Sc7Loc00205392.1	EMT16090	TRIUR3_15932-T1	AK353754.1	Bradi1g49770.1	Os03G0563300	97.73	44	Chlorina-9	chl9	Physiological trait	Source activity	Chlorophyll biosynthesis.	10.1007/s11103-006-9024-z
108740	noHitAssembly_c11759_g1_i1	ScGDCH											Bradi3g30500.1	Os10G0516100	74.51	102	H subunit of GDC	OsGDCH	Physiological trait	Source activity	Leaf senescence induced by reactive oxygen species.	10.1111/pce.12078
108771	noHitAssembly_c11797_g1_i1	ScADH1	4R			Sce_Assembly03_c34448	GCJW01021671.1	Lo7_v2_contig_1350036	Sc4Loc00193201.1	EMT01119		AK251236.1	Bradi4g22630.2	Os11G0210300	92.86	56	ALCOHOL DEHYDROGENASE 1	ADH1	Physiological trait	Source activity	sucrose synthesis, germination and survival rate during submergence	10.1093/aob/mct305
108807	noHitAssembly_c11836_g1_i1	ScchlH	2R			Sce_Assembly03_c312	GCJW01008145.1	Lo7_v2_contig_63413		EMT07639	TRIUR3_10936-T1	AK249924.1	Bradi1g19220.1	Os03G0323200	94.44	90	-	OschlH	Physiological trait	Source activity	Chlorophyll development.	10.1093/pcp/pcg064
109129	noHitAssembly_c12207_g1_i1	Scst1	4R			Sce_Assembly03_c15703	GCJW01014576.1	Lo7_v2_contig_1357486		EMT32652	TRIUR3_35293-T1	AK251569.1	Bradi1g44090.1	Os06G0257450	87.76	98	Stripe1	st1	Physiological trait	Source activity	Chloroplast development during seedling stage.	10.1104/pp.109.136648
109469	noHitAssembly_c12584_g1_i2	Scnol1	4R			Sce_Assembly03_c39299	GCJW01016652.1	Lo7_v2_contig_3137		EMT16134	TRIUR3_26677-T1	AK369003.1	Bradi1g13416.1	Os03G0654600	92.68	82	NYC1-LIKE1	nol1	Physiological trait	Source activity	Leaf senescence. Chlorophyll b and light-harvesting complex II degradation.	10.1111/j.1365-313X.2008.03670.x
110364	noHitAssembly_c13513_g1_i1	Scphd1	2R, 4R	4R	71.0279	Sce_Assembly03_c5838	GCJW01016502.1	Lo7_v2_contig_436789	Sc4Loc01812639.2	EMT11078	TRIUR3_34842-T1	AK252739.1	Bradi2g12930.1	Os01G0367100	76.84	95	photoassimilate defective1	phd1	Physiological trait	Source activity	Chlorophyll content. Photosynthetic activity. Biomass and grain production.	10.1371/journal.pgen.1002196
110470	noHitAssembly_c13634_g1_i1	Scchl9				Sce_Assembly03_c11118	GCJW01014771.1	Lo7_v2_contig_1351453	Sc7Loc00205392.1	EMT16090	TRIUR3_15932-T1	AK353754.1	Bradi1g49770.1	Os03G0563300	88.1	84	Chlorina-9	chl9	Physiological trait	Source activity	Chlorophyll biosynthesis.	10.1007/s11103-006-9024-z
110653	noHitAssembly_c13817_g1_i1	ScAPX8	2R	2R	74.2085	Sce_Assembly03_c37463	GCJW01015340.1	Lo7_v2_contig_4792	Sc2Loc01838651.1		TRIUR3_13347-T1	AK366200.1	Bradi5g10490.1	Os02G0553200	88.46	78	chloroplast ascorbate peroxidase 8	OsAPX8	Physiological trait	Source activity	Photosynthesis and protection underphoto-oxidative stress.	10.1016/j.plantsci.2013.10.001
110748	noHitAssembly_c13905_g1_i1	ScLYL1											Bradi3g59430.1	Os02G0744900	83.33	48	light-induced yellow leaf 1	LYL1	Physiological trait	Source activity	Chlorophyll synthesis. Photosynthesis and protection underphoto-oxidative stress.	10.1371/journal.pone.0075299
110961	noHitAssembly_c14051_g1_i1	ScSAG12-1	3R			Sce_Assembly03_c44472	GCJW01015385.1	Lo7_v2_contig_265951	Sc3Loc01366663.1		TRIUR3_02405-T1	AK368558.1	Bradi2g08300.1	Os01G0907600	76.25	80	senescence associated gene 12-1	OsSAG12-1	Physiological trait	Source activity	Leaf senescence. Resistance to Xanthomonas oryzae pv. oryzae.	10.1007/s12038-013-9334-7
111072	noHitAssembly_c14161_g1_i1	ScHox33					GCJW01008967.1	Lo7_v2_contig_1344634	Sc5Loc00140948.4	EMT11763	TRIUR3_26547-T1	AK359910.1	Bradi4g01887.1	Os12G0612700	85.19	54	-	OsHox33	Physiological trait	Source activity	Leaf senescence. Chloroplast degradation.	10.1007/s11427-013-4565-2
111293	noHitAssembly_c14390_g1_i1	ScBGL11(t)					GCJW01019062.1	Lo7_v2_contig_233335	Sc4Loc01233408.2	EMT01871	TRIUR3_25500-T1	AK373535.1	Bradi4g14830.1	Os11G0592900	79.71	69	Bright-green leaf 1	BGL11(t)	Physiological trait	Source activity	Chloroplast development.	10.1007/s13258-013-0094-4
125237	noHitAssembly_c29217_g1_i1	ScSLAC1	2R	2R	146.3		GCJW01024821.1	Lo7_v2_contig_234122	Sc0Loc01239585.2		TRIUR3_17492-T1	AK371126.1		Os04G0674700	91.23	57	SLOW ANION CHANNEL-ASSOCIATED 1	SLAC1	Physiological trait	Source activity	Photosynthetic capacity. Stomatal conductance.	10.1093/jxb/ers216
125561	noHitAssembly_c29550_g1_i1	Scst1	4R			Sce_Assembly03_c15703	GCJW01014576.1	Lo7_v2_contig_1357486		EMT32652	TRIUR3_35293-T1	AK251569.1	Bradi1g44090.1	Os06G0257450	90.38	52	Stripe1	st1	Physiological trait	Source activity	Chloroplast development during seedling stage.	10.1104/pp.109.136648
132247	noHitAssembly_c36668_g1_i1	ScAAT24	3R, 5R, 6R	6R	59.1673		GCJW01029453.1	Lo7_v2_contig_1344054	Sc6Loc00134890.5	EMT18009	TRIUR3_19152-T1	AK363522.1	Bradi3g56567.1	Os02G0722400	87.8	41	amino acid transporter24	OsAAT24	Physiological trait	Source activity	Carbon and nitrogen content.	10.1007/s11738-012-0995-x
137473	noHitAssembly_c42216_g1_i1	ScCga1	6R			Sce_Assembly03_c14540	GCJW01022098.1	Lo7_v2_contig_2877858	Sc6Loc01508928.1	EMT23948	TRIUR3_13697-T1	AK360760.1	Bradi3g08240.2	Os02G0220400	80.43	46	CYTOKININRESPONSIVE GATA TRANSCRIPTION FACTOR1	Cga1	Physiological trait	Source activity	Dwarfism. Tillering. Chlorophyll content. Grain filling rate.	10.1104/pp.113.217265
142367	noHitAssembly_c47417_g1_i1	ScHAP3B	3R	3R	98.5288	Sce_Assembly03_c12587	GCJW01017925.1	Lo7_v2_contig_60961	Sc3Loc01936722.1	EMT21068	TRIUR3_13296-T1	AK376672.1	Bradi2g54200.1	Os05G0463800	86.05	43	-	OsHAP3B	Physiological trait	Source activity	Chloroplast development.	10.1046/j.1365-313X.2003.01897.x
142856	noHitAssembly_Contig39	Scnyc1	3R			Sce_Assembly03_c2438	GCJW01011431.1	Lo7_v2_contig_602749		EMT15486	TRIUR3_24422-T1	AK356173.1	Bradi2g07550.1	Os01G0227100	92.19	64	non-yellow coloring1	nyc1	Physiological trait	Source activity	Chlorophyll degradation during senescence.	10.1105/tpc.106.042911
143096	noHitAssembly_Contig279	ScqNPQ1-2											Bradi2g56260.1	Os01G0869800	88.89	99	Nonphotochemical quenching	qNPQ1-2	Physiological trait	Source activity	Nonphotochemical quenching capacity. Protection from photoinhibition.	10.1073/pnas.1104809108
143112	noHitAssembly_Contig295	ScrbcS											Bradi5g04080.1	Os12G0274700	83.61	61	Rubisco	rbcS	Physiological trait	Source activity	Rubisco content. Photosynthetic capacity.	10.1093/pcp/pcm118
143362	noHitAssembly_Contig545	ScAAT24					GCJW01013488.1	Lo7_v2_contig_216316	Sc6Loc00134890.5	EMT05475	TRIUR3_19152-T1	AK373302.1	Bradi3g56567.1	Os02G0722400	78.16	87	amino acid transporter24	OsAAT24	Physiological trait	Source activity	Carbon and nitrogen content.	10.1007/s11738-012-0995-x
143507	noHitAssembly_Contig690	ScrbcS	5R	5R	176.472			Lo7_v2_contig_1348161				AK248874.1	Bradi5g04080.1	Os12G0274700	84.51	71	Rubisco	rbcS	Physiological trait	Source activity	Rubisco content. Photosynthetic capacity.	10.1093/pcp/pcm118
143543	noHitAssembly_Contig726	ScchlH											Bradi1g19220.1	Os03G0323200	88.37	43	-	OschlH	Physiological trait	Source activity	Chlorophyll development.	10.1093/pcp/pcg064
143556	noHitAssembly_Contig739	Scrca											Bradi4g09120.2	Os11G0707000	82.09	67	Rubisco Activase	rca	Physiological trait	Source activity	Rubisco activity.	10.1093/aob/mcl025
143583	noHitAssembly_Contig766	ScAAT24	3R, 5R, 6R			Sce_Assembly03_c79348	GCJW01013488.1	Lo7_v2_contig_297230	Sc6Loc00134890.5	EMT05475	TRIUR3_19152-T1	AK363522.1		Os02G0722400	94.12	34	amino acid transporter24	OsAAT24	Physiological trait	Source activity	Carbon and nitrogen content.	10.1007/s11738-012-0995-x
143721	noHitAssembly_Contig904	ScrbcS												Os12G0274700	83.61	61	Rubisco	rbcS	Physiological trait	Source activity	Rubisco content. Photosynthetic capacity.	10.1093/pcp/pcm118
143722	noHitAssembly_Contig905	ScrbcS												Os12G0274700	83.61	61	Rubisco	rbcS	Physiological trait	Source activity	Rubisco content. Photosynthetic capacity.	10.1093/pcp/pcm118
