# Supplementary material for: Gene Expression Profiling and Fine Mapping Identifies a Gibberellin 2-Oxidase Gene Co-segregating With the Dominant Dwarfing Gene Ddw1 in Rye (Secale cereale L.)
Source: Front Plant Sci. 2019 Jul 3;10:857. doi: 10.3389/fpls.2019.00857 (PMC6616298; doi:10.3389/fpls.2019.00857)
Supplement: Supplementary file 6 [file Table_6.xlsx]

## Sheet: Ddw1_4B
Gene Expression Profiling and Fine Mapping Identifies a Gibberellin 2-Oxidase Gene Co-segregating With the Dominant Dwarfing Gene Ddw1 in Rye (Secale cereale L.)
Eva-Maria Braun, Natalia Tsvetkova, Björn Rotter, Dörthe Siekmann, Konrad Schwefel, Nicolas Krezdorn, Jörg Plieske, Peter Winter, Gilbert Melz, Anatoly V. Voylokov, and Bernd Hackauf*
Supplementary Table 6: The orthologous Ddw1 segment on wheat chromosome 4B
Gene stable ID	Gene start (bp)	Gene end (bp)	Interpro Short Description	matching MACE ID	Chr WCA	Chr HD map	pos_cM
TraesCS4B02G371300	656899576	656903057	Palm_thioest	comp10907_c0_seq1	5R
TraesCS4B02G371400	656903504	656911031	Armadillo	comp29006_c0_seq1	5R	5R	189.672
TraesCS4B02G371500	657159331	657160442	MATH/TRAF_dom
TraesCS4B02G371600	657165491	657170782	Prot_kinase_dom
TraesCS4B02G371700	657171824	657176698	Sugar/inositol_transpt	comp64971_c0_seq1	3R, 5R
TraesCS4B02G371800	657182353	657184517	PRIB5	comp32421_c0_seq1	5R	5R	188.885
TraesCS4B02G371900	657184891	657188101	GroES-like_sf	noHitAssembly_c13688_g1_i1	5R	5R	188.885
TraesCS4B02G372000	657232525	657233073		comp225542_c0_seq1	1R, 2R, 3R, 4R, 5R, 6R, 7R
TraesCS4B02G372100	657243113	657246017	Leu-rich_rpt	noHitAssembly_c23245_g1_i1	5R
TraesCS4B02G372200	657270914	657273316	Leu-rich_rpt	comp69525_c0_seq1	3R, 5R
TraesCS4B02G372300	657288602	657290831	Aspartic_peptidase_A1	noHitAssembly_c19802_g1_i1	5R	5R	188.491
TraesCS4B02G372400	657295234	657309808	MSP_dom	comp193193_c0_seq1
TraesCS4B02G372500	657459383	657460566
TraesCS4B02G372600	657466910	657474689	SNF2_N	comp23769_c0_seq1	5R	5R	188.491
TraesCS4B02G372700	657515589	657517678	CCT_domain	comp4614_c0_seq1	5R
TraesCS4B02G372800	657604534	657605937	F-box_dom
TraesCS4B02G372900	657641226	657645429	NB-ARC	comp16907_c0_seq2	3R, 6R
TraesCS4B02G373000	657803763	657804353
TraesCS4B02G373100	657807972	657811408	PLAC_motif_containing	comp42006_c0_seq1	5R	5R	188.491
TraesCS4B02G373200	657822221	657825980	PS_Dcarbxylase	comp45507_c0_seq1	5R	5R	188.491
TraesCS4B02G373300	657827827	657828114	B3_DNA-bd
TraesCS4B02G373300	657827827	657828114	DNA-bd_pseudobarrel_sf
TraesCS4B02G373400	657977741	657983272	WD40_repeat	noHitAssembly_c9885_g1_i1	5R
TraesCS4B02G373500	657986736	657987231		comp18758_c0_seq1
TraesCS4B02G373600	657989337	657991890	Formyl_transf_N	noHitAssembly_c9364_g1_i1	5R	5R	188.491
TraesCS4B02G373700	657991716	657993829	DUF828	comp12800_c0_seq1	5R
TraesCS4B02G373800	658001951	658004404	BTB/POZ_dom	comp421021_c0_seq1	5R
TraesCS4B02G374000	658166283	658167487	Znf_TFIIS	noHitAssembly_c11150_g1_i1	5R	5R	188.491
TraesCS4B02G374100	658167816	658169937	Oxoglu/Fe-dep_dioxygenase	comp15895_c0_seq1		5R	188.491
TraesCS4B02G374200	658170193	658172005	Oxoglu/Fe-dep_dioxygenase	comp37258_c0_seq2	5R
TraesCS4B02G374400	658211040	658212993	Znf_GATA	comp36086_c0_seq2	5R
TraesCS4B02G374500	658518046	658521730	Clp_N
TraesCS4B02G374600	658612610	658613404	P-loop_NTPase
TraesCS4B02G374700	658643585	658644379	P-loop_NTPase
TraesCS4B02G374800	658771762	658782331	Helicase_C	comp36782_c0_seq1	5R
TraesCS4B02G374900	659002281	659003836	DUF3615	noHitAssembly_c19572_g1_i1	5R	5R	39.0925
TraesCS4B02G375000	659145664	659153680	P-loop_NTPase	comp421140_c0_seq1	5R, 6R
TraesCS4B02G375100	659154074	659173043	CCR4-Not_Not1_C	comp249838_c0_seq1
TraesCS4B02G375200	659328881	659331319	LolPI	comp211093_c0_seq1	5R
TraesCS4B02G375300	659481853	659485452	Prot_kinase_dom	comp424489_c0_seq1
TraesCS4B02G375400	659497468	659501087	Prot_kinase_dom	comp424489_c0_seq1
TraesCS4B02G375500	659512252	659513851	S_locus_glycoprot_dom
TraesCS4B02G375600	659519951	659522073	LolPI	noHitAssembly_c2761_g1_i1	1R, 3R, 5R, 6R
TraesCS4B02G375700	659534754	659535312
TraesCS4B02G375900	659583916	659590441	Oxysterol-bd	comp48940_c0_seq1	5R
TraesCS4B02G376000	659664756	659666893	Cat_transpt	comp17585_c0_seq1	1R, 5R
TraesCS4B02G376100	659688184	659689650	Oxoglu/Fe-dep_dioxygenase	noHitAssembly_c10497_g1_i1	5R, 7R	7R	60.9871
TraesCS4B02G376200	660089828	660092743	Oxoglu/Fe-dep_dioxygenase	noHitAssembly_c10497_g1_i1	5R, 7R	7R	60.9871
TraesCS4B02G376300	660107651	660110569	PPPDE_dom	comp23351_c0_seq1	2R, 5R	5R	189.672
TraesCS4B02G376400	660114717	660121424	P_typ_ATPase	comp12596_c0_seq1	5R	5R	190.466
TraesCS4B02G376500	660139625	660140620	Prenylated_rab_accept_PRA1	comp23048_c0_seq2
