# Supplementary material for: Gene Expression Profiling and Fine Mapping Identifies a Gibberellin 2-Oxidase Gene Co-segregating With the Dominant Dwarfing Gene Ddw1 in Rye (Secale cereale L.)
Source: Front Plant Sci. 2019 Jul 3;10:857. doi: 10.3389/fpls.2019.00857 (PMC6616298; doi:10.3389/fpls.2019.00857)
Supplement: Supplementary file 7 [file Table_7.xlsx]

## Sheet: L2039NxDH-5R
Gene Expression Profiling and Fine Mapping Identifies a Gibberellin 2-Oxidase Gene Co-segregating With the Dominant Dwarfing Gene Ddw1 in Rye (Secale cereale L.)
Eva-Maria Braun, Natalia Tsvetkova, Björn Rotter, Dörthe Siekmann, Konrad Schwefel, Nicolas Krezdorn, Jörg Plieske, Peter Winter, Gilbert Melz, Anatoly V. Voylokov, and Bernd Hackauf*
Supplementary Table 7: High-density linkage map of chromosome 5R in the RIL population L2039-NxDH
MarkerID	Chromosome	class	MarkerName	Position	W-R-ADL	Remark
1	5R	eSNP	c3661_432	0
2	5R	wSNP	IWB10645-7AL	7.1
3	5R	DArT	wPt-2825	11.38
4	5R	wSNP	IWB11871-5AS	12.5
5	5R	wSNP	IWB27933-5BS	14.8
6	5R	DArT	rPt-401086	14.8
7	5R	wSNP	IWB62415-5DS	14.8
8	5R	DArT	rPt-390157	14.8
9	5R	DArT	rPt-411119	14.8
10	5R	DArT	rPt-508272	14.8
11	5R	wSNP	IWA3530-5AS	14.8
12	5R	wSNP	IWA1965-5BS	18.34
13	5R	eSNP	c17798_335	18.34
14	5R	DArT	rPt-390306	18.89
15	5R	DArT	rPt-508823	18.89
16	5R	wSNP	IWB37892-5DS	19.45
17	5R	DArT	rPt-402454	20.01
18	5R	eSNP	c10336_1356	21.72
19	5R	eSNP	c23112_430	21.72
20	5R	DArT	rPt-400219	21.72
21	5R	eSNP	c25443_430	21.72
22	5R	DArT	rPt-509193	21.72
23	5R	eSNP	c9130_382	21.72
24	5R	eSNP	c12275_1639	21.72
25	5R	eSNP	c4781_1102	21.72
26	5R	eSNP	c1942_565	21.72
27	5R	eSNP	c15349_317	21.72
28	5R	eSNP	c4836_1139	21.72
29	5R	eSNP	c2700_928	21.72
30	5R	eSNP	c4113_662	21.72
31	5R	eSNP	c16750_302	21.72
32	5R	eSNP	c10971_304	21.72
33	5R	eSNP	c2988_1087	21.72
34	5R	eSNP	c4508_795	21.72
35	5R	eSNP	c2677_851	21.72
36	5R	eSNP	c11720_299	21.72
37	5R	eSNP	c7241_943	21.72
38	5R	eSNP	c16750_337	21.72
39	5R	eSNP	c22767_732	21.72
40	5R	eSNP	c8510_490	21.72
41	5R	eSNP	c24596_946	21.72
42	5R	eSNP	c17001_676	21.72
43	5R	DArT	rPt-505729	21.72
44	5R	DArT	tPt-3980	21.72
45	5R	eSNP	c13701_1257	21.72
46	5R	DArT	rPt-389545	21.72
47	5R	eSNP	c13487_469	21.72
48	5R	eSNP	c6353_279	21.72
49	5R	eSNP	c13504_383	21.72
50	5R	eSNP	c3196_773	21.72
51	5R	DArT	rPt-508985	21.72
52	5R	eSNP	c2677_833	21.72
53	5R	DArT	rPt-508180	21.72
54	5R	eSNP	c33483_340	21.72
55	5R	eSNP	c16481_2166	21.72
56	5R	DArT	rPt-400221	21.72
57	5R	eSNP	c8878_2050	21.72
58	5R	eSNP	c32812_185	21.72
59	5R	eSNP	c9305_652	21.72
60	5R	DArT	rPt-508077	21.72
61	5R	eSNP	c13487_1244	21.72
62	5R	eSNP	c12607_267	21.72
63	5R	eSNP	c2133_1991	21.72
64	5R	eSNP	c3932_471	21.72
65	5R	eSNP	c9877_440	21.72
66	5R	eSNP	c17639_299	21.72
67	5R	DArT	rPt-399531	21.72
68	5R	eSNP	c50150_490	21.72
69	5R	eSNP	c14791_1069	21.72
70	5R	STS	TNAC1531-5RL	21.72	5RL
71	5R	eSNP	c2133_882	21.72
72	5R	eSNP	c10336_1496	21.72
73	5R	eSNP	c633_1544	21.72
74	5R	eSNP	c17378_494	21.72
75	5R	wSNP	IWB66093	21.72
76	5R	DArT	rPt-401049	22.84
77	5R	eSNP	c12101_425	23.39
78	5R	wSNP	IWA5184-5BL	23.39
79	5R	eSNP	c21071_183	25.1
80	5R	eSNP	c21071_188	25.1
81	5R	eSNP	c4867_579	26.25
82	5R	eSNP	c16725_323	26.25
83	5R	DArT	rPt-398817	26.8
84	5R	eSNP	c7043_395	27.36
85	5R	eSNP	c33071_482	27.36
86	5R	eSNP	c4189_2909	27.36
87	5R	eSNP	c1710_912	28.48
88	5R	eSNP	c994_2523	29.04
89	5R	eSNP	c6379_310	29.6
90	5R	DArT	wPt-346094	29.6
91	5R	eSNP	c6125_187	29.6
92	5R	eSNP	c8966_1001	29.6
93	5R	wSNP	IWB4438-5DL	29.6
94	5R	eSNP	c8966_871	29.6
95	5R	eSNP	c9961_1127	30.72
96	5R	eSNP	c9961_1124	30.72
97	5R	eSNP	c19160_559	31.27
98	5R	STS	rGA29	38.19
99	5R	eSNP	c19731_334	38.19
100	5R	eSNP	c27787_256	40.49
101	5R	eSNP	c26865_109	41.05
102	5R	DArT	rPt-398706	42.77
103	5R	DArT	rPt-400785	42.77
104	5R	eSNP	c8175_699	42.77
105	5R	eSNP	c581_170	45.07
106	5R	eSNP	c10403_512	45.07
107	5R	eSNP	c10403_476	45.07
108	5R	DArT	rPt-508412	45.07
109	5R	eSNP	c16499_639	46.21
110	5R	eSNP	c36869_187	46.77
111	5R	eSNP	c6292_948	46.77
112	5R	eSNP	c17356_136	46.77
113	5R	wSNP	IWB61293-5AL	46.77
114	5R	eSNP	c4382_473	46.77
115	5R	eSNP	c16499_654	46.77
116	5R	eSNP	c26152_237	46.77
117	5R	eSNP	c4358_1173	46.77
118	5R	DArT	rPt-401500	47.33
119	5R	DArT	rPt-506246	47.88
120	5R	eSNP	c1536_770	49.01
121	5R	DArT	tPt-5060	49.01
122	5R	DArT	rPt-411231	49.01
123	5R	eSNP	c1536_669	49.01
124	5R	DArT	rPt-508895	50.13
125	5R	eSNP	c14822_221	50.13
126	5R	eSNP	c26377_285	50.13
127	5R	DArT	rPt-509679	50.13
128	5R	eSNP	c6032_341	50.13
129	5R	DArT	rPt-390637	50.13
130	5R	wSNP	IWB21641-5BL	50.13
131	5R	eSNP	c11995_1502	50.13
132	5R	eSNP	c8401_316	50.69
133	5R	eSNP	c5629_1211	50.69
134	5R	wSNP	IWB46563-5DL	50.69
135	5R	DArT	rPt-508565	51.24
136	5R	wSNP	IWB56521-5DL	51.24
137	5R	eSNP	c4194_591	51.8
138	5R	DArT	rPt-505276	51.8
139	5R	DArT	rPt-401074	51.8
140	5R	DArT	rPt-508769	52.35
141	5R	eSNP	c5728_949	52.91
142	5R	STS	ScCbf12_1	58.42
143	5R	DArT	rPt-506174	63.93
144	5R	eSNP	c19221_711	64.5
145	5R	eSNP	c3281_245	64.5
146	5R	eSNP	c1059_629	64.5
147	5R	STS	tcos4496-5RL	65.07	5RL
148	5R	DArT	rPt-402033	66.22
149	5R	eSNP	c27376_405	66.22
150	5R	STS	Sc5Loc01498585	66.22
151	5R	DArT	rPt-401849	66.22
152	5R	DArT	rPt-6281	66.22
153	5R	DArT	rPt-402009	66.22
154	5R	eSNP	c10435_883	69.13
155	5R	eSNP	c10435_1732	69.13
156	5R	eSNP	c10435_996	69.13
157	5R	eSNP	c10435_781	69.13
158	5R	eSNP	c10435_763	69.13
159	5R	DArT	rPt-400941	69.69
160	5R	DArT	rPt-389851	69.69
161	5R	eSNP	c235_261	70.81
162	5R	DArT	rPt-507192	70.81
163	5R	eSNP	c13668_312	71.95
164	5R	wSNP	IWB9579-5AL	71.95
165	5R	eSNP	c25640_138	71.95
166	5R	eSNP	c6401_470	71.95
167	5R	DArT	rPt-505467	71.95
168	5R	DArT	rPt-506172	71.95
169	5R	wSNP	IWB54773-5BL	71.95
170	5R	DArT	wPt-3503-5B	71.95
171	5R	wSNP	IWB60951-5BL	71.95
172	5R	DArT	wPt-4049-5B	74.25
173	5R	DArT	rPt-411294	74.25
174	5R	DArT	rPt-389969	74.25
175	5R	DArT	rPt-402532	74.25
176	5R	DArT	wPt-6105-5B	74.8
177	5R	DArT	rPt-508986	74.8
178	5R	DArT	rPt-399606	74.8
179	5R	wSNP	IWA7665-5AL	75.36
180	5R	DArT	rPt-507042	78.27
181	5R	DArT	rPt-400606	78.27
182	5R	DArT	rPt-402461	78.27
183	5R	DArT	rPt-401944	78.27
184	5R	DArT	rPt-401463	78.27
185	5R	eSNP	c22500_246	78.83
186	5R	DArT	rPt-399462	79.95
187	5R	DArT	rPt-508566	79.95
188	5R	STS	Xscm98	79.95
189	5R	DArT	rPt-509052	79.95
190	5R	eSNP	c38254_244	80.51
191	5R	wSNP	IWB56752-5AL	81.06
192	5R	eSNP	c23413_289	81.62
193	5R	DArT	rPt-401710	82.74
194	5R	DArT	rPt-401688	82.74
195	5R	DArT	rPt-506729	82.74
196	5R	DArT	rPt-506860	82.74
197	5R	eSNP	c15097_308	83.86
198	5R	wSNP	IWB63860-5AL	83.86
199	5R	eSNP	c11695_1230	83.86
200	5R	DArT	rPt-402204	84.99
201	5R	DArT	rPt-6661	84.99
202	5R	DArT	rPt-398818	85.54
203	5R	DArT	rPt-505348	85.54
204	5R	DArT	rPt-400085	86.11
205	5R	DArT	rPt-507926	86.67
206	5R	eSNP	c11294_873	87.79
207	5R	DArT	rPt-505220	87.79
208	5R	DArT	rPt-507887	87.79
209	5R	STS	tcos1174	88.35
210	5R	DArT	rPt-400297	88.35
211	5R	wSNP	IWB57828-5BL	88.35
212	5R	eSNP	c11064_767	88.35
213	5R	STS	ScDhn1	88.35
214	5R	wSNP	IWB11522-5BL	88.9
215	5R	DArT	rPt-411180	88.9
216	5R	STS	tcos1173	91.2
217	5R	DArT	rPt-506821	92.34
218	5R	eSNP	c7289_376	94.06
219	5R	STS	gwm271	94.63
220	5R	eSNP	c24166_846	96.35
221	5R	eSNP	c875_840	101.18
222	5R	eSNP	c788_457	101.18
223	5R	eSNP	c13418_448	102.31
224	5R	STS	tcos1166	102.86
225	5R	eSNP	c2331_1397	103.99
226	5R	DArT	rPt-508777	104.55
227	5R	eSNP	c2331_1340	105.11
228	5R	DArT	rPt-505650	105.11
229	5R	DArT	rPt-6124	105.11
230	5R	DArT	rPt-401784	105.11
231	5R	DArT	rPt-390144	105.11
232	5R	eSNP	c2331_1950	105.11
233	5R	DArT	tPt-5290	105.11
234	5R	eSNP	c9841_906	107.41
235	5R	DArT	rPt-400590	107.41
236	5R	eSNP	c9294_1361	107.41
237	5R	DArT	rPt-509051	108.54
238	5R	wSNP	IWA2657-5BL	108.54
239	5R	eSNP	c8377_1427	109.09
240	5R	DArT	rPt-400223	111.39
241	5R	DArT	rPt-402257	111.39
242	5R	DArT	rPt-390527	111.39
243	5R	DArT	rPt-509413	111.39
244	5R	DArT	rPt-508245	111.39
245	5R	DArT	rPt-508110	111.39
246	5R	DArT	rPt-9061	111.39
247	5R	DArT	rPt-401705	111.39
248	5R	DArT	rPt-390278	111.39
249	5R	DArT	rPt-402336	111.39
250	5R	DArT	rPt-401116	111.39
251	5R	DArT	rPt-505561	113.12
252	5R	DArT	rPt-507211	113.12
253	5R	eSNP	c7975_952	114.25
254	5R	eSNP	c6635_692	115.39
255	5R	STS	tcos1475	118.93
256	5R	STS	tcos1308-5RL	118.93	5RL
257	5R	eSNP	c17154_252	119.49
258	5R	eSNP	c9594_351	120.04
259	5R	DArT	rPt-411100	120.6
260	5R	DArT	rPt-6576-5D|5R	120.6
261	5R	DArT	rPt-402350	121.73
262	5R	DArT	rPt-402287	121.73
263	5R	DArT	rPt-402140	121.73
264	5R	wSNP	IWB11256-5DL	124.03
265	5R	eSNP	c5400_710	124.03
266	5R	DArT	wPt-5722	124.03
267	5R	eSNP	c10594_1764	124.03
268	5R	DArT	rPt-398773	124.03
269	5R	DArT	rPt-398827	124.03
270	5R	DArT	rPt-508485	124.03
271	5R	STS	c82593	125.17
272	5R	DArT	rPt-505795	125.17
273	5R	DArT	rPt-507255	125.17
274	5R	eSNP	c11336_530	125.72
275	5R	DArT	rPt-506676	126.28
276	5R	DArT	rPt-411051	126.28
277	5R	wSNP	IWB8537-5BL	126.28
278	5R	eSNP	c1379_1279	127.98
279	5R	eSNP	c8267_965	128.54
280	5R	eSNP	c8267_961	128.54
281	5R	DArT	rPt-7628	129.67
282	5R	DArT	rPt-0899	129.67
283	5R	STS	rGA02_HE	130.23
284	5R	STS	rGA03	130.23
285	5R	wSNP	IWB686-5AL	130.23
286	5R	DArT	rPt-411522	130.23
287	5R	DArT	rPt-411109	130.23
288	5R	DArT	rPt-390585	130.23
289	5R	wSNP	IWB40959-5BL	130.23
290	5R	DArT	rPt-411320	130.23
291	5R	eSNP	c2815_2082	130.23
292	5R	eSNP	c12041_802	130.23
293	5R	eSNP	c2815_2129	130.23
294	5R	eSNP	c1511_488	130.23
295	5R	STS	tcos1358-5RL	133.17	5RL
296	5R	eSNP	c23368_336	135.5
297	5R	eSNP	c63555_205	139.04
298	5R	STS	Xscm174	140.8
299	5R	DArT	rPt-402531	140.8
300	5R	eSNP	c3330_644	143.71
301	5R	DArT	rPt-505740	143.71
302	5R	DArT	rPt-507961	143.71
303	5R	DArT	rPt-399638	143.71
304	5R	DArT	rPt-401822	143.71
305	5R	DArT	rPt-398691	143.71
306	5R	DArT	rPt-401444	144.27
307	5R	eSNP	c8532_2900	144.27
308	5R	STS	tcos1171	147.18
309	5R	STS	rGA35	147.74
310	5R	DArT	rPt-507000	148.86
311	5R	DArT	rPt-509673	148.86
312	5R	DArT	rPt-402367	148.86
313	5R	DArT	rPt-508041	148.86
314	5R	STS	tcos1172	150
315	5R	wSNP	IWB73524-5BL	151.71
316	5R	STS	tcos1305-5RL	151.71	5RL
317	5R	eSNP	c45376_345	151.71
318	5R	eSNP	c2263_568	151.71
319	5R	eSNP	c6241_1085	151.71
320	5R	eSNP	c23346_748	151.71
321	5R	eSNP	c6241_612	151.71
322	5R	eSNP	c13847_770	152.26
323	5R	eSNP	c12893_700	152.26
324	5R	eSNP	c13847_816	152.26
325	5R	eSNP	c12893_820	152.26
326	5R	eSNP	c11063_1053	155.17
327	5R	eSNP	c2384_2052	155.73
328	5R	DArT	rPt-411184	155.73
329	5R	wSNP	IWA821-5AL	156.85
330	5R	STS	tcos3539	157.97
331	5R	STS	TNAC1392	159.1
332	5R	DArT	rPt-400903	159.66
333	5R	eSNP	c11632_272	160.22
334	5R	eSNP	c11632_346	160.22
335	5R	eSNP	c24402_1102	160.22
336	5R	STS	tcos3066-5RL	163.76	5RL
337	5R	STS	TNAC1394-5RL	163.76	5RL
338	5R	STS	tcos1010	163.76
339	5R	eSNP	c17853_112	164.88
340	5R	DArT	rPt-507180	166.02
341	5R	DArT	rPt-389261	166.58
342	5R	eSNP	c4173_71	167.7
343	5R	DArT	rPt-507040	167.7
344	5R	STS	tcos1090	168.84
345	5R	STS	tcos4324	168.84
346	5R	DArT	rPt-7348	169.98
347	5R	DArT	rPt-508768	169.98
348	5R	eSNP	c5950_1023	171.1
349	5R	STS	TNAC1391	174.01
350	5R	STS	Xgwm6	176.31
351	5R	STS	tcos1125	178.02
352	5R	STS	TNAC1390	179.14
353	5R	DArT	rPt-410845	181.44
354	5R	DArT	rPt-399290	181.44
355	5R	eSNP	c15164_697	182
356	5R	STS	tcos3096	184.3
357	5R	STS	TNAC1388	184.3
358	5R	DArT	rPt-507373	184.3
359	5R	DArT	rPt-509266	184.85
360	5R	DArT	rPt-506375	184.85
361	5R	DArT	rPt-505577	184.85
362	5R	DArT	rPt-399397	184.85
363	5R	DArT	rPt-505973	184.85
364	5R	STS	tcos1511	184.85
365	5R	wSNP	IWB34800-5AL	184.85
366	5R	DArT	rPt-389645	184.85
367	5R	STS	tcos2279	184.85
369	5R	STS	TC372539g-5RL	187.11	5RL
370	5R	STS	TC372974g	188.82
371	5R	STS	c11316-5RL	190.52	5RL
372	5R	DArT	rPt-505767	190.52
373	5R	STS	c24095	190.52
374	5R	DArT	rPt-507500	190.52
375	5R	STS	c31727	192.82
376	5R	DArT	rPt-507664	194.53
377	5R	DArT	rPt-508834	194.53
378	5R	eSNP	c17344_507	194.53
379	5R	DArT	rPt-390522	194.53
380	5R	eSNP	c8919_653	195.09
381	5R	STS	c11493_1	195.09
382	5R	eSNP	c1784_1532	195.09
383	5R	STS	c9152	196.21
384	5R	STS	tcos4366-5RL	196.21	5RL
385	5R	STS	c10571-5RL	196.21	5RL
386	5R	STS	MACE3-5RL	196.21	5RL	Ddw1
387	5R	STS	c10571_1	196.21
388	5R	STS	c132523	196.21
389	5R	eSNP	c15958_333	196.21
390	5R	STS	c13676	196.21
391	5R	DArT	rPt-411145	196.21
392	5R	DArT	rPt-506372	196.78
393	5R	STS	c27776	197.34
394	5R	STS	MACE1	197.34
395	5R	STS	c71527	197.34
396	5R	STS	c25606	198.46
397	5R	STS	MACE2	199.02
398	5R	STS	c28517	199.02
399	5R	STS	c30002	199.02
400	5R	STS	c1751	200.15
401	5R	STS	c16271	200.15
402	5R	STS	c36819	201.27
403	5R	DArT	rPt-402674	201.27
404	5R	DArT	rPt-508081	201.27
405	5R	STS	c855-5RL	201.27	5RL
406	5R	DArT	rPt-508692	201.27
407	5R	DArT	rPt-506130	201.27
408	5R	STS	MACE61	201.27
409	5R	DArT	rPt-508266	201.27
410	5R	DArT	rPt-509507	201.27
411	5R	STS	tcos1137-5RL	202.39	5RL
412	5R	STS	MACE8	203.52
413	5R	STS	c26078-5RL	203.52	5RL
414	5R	DArT	rPt-507365	206.5
415	5R	eSNP	c14426_390	211.39
416	5R	eSNP	c14426_352	211.39
417	5R	eSNP	c14426_457	211.39
418	5R	STS	HvBMY1g	213.69
419	5R	eSNP	c12589_998	214.82
420	5R	DArT	tPt-1893	215.94
421	5R	eSNP	c16530_359	215.94
422	5R	eSNP	c1670_2334	215.94
423	5R	STS	Xscm312	215.94
424	5R	eSNP	c16530_637	215.94
425	5R	DArT	tPt-8896	215.94
426	5R	eSNP	c3184_255	215.94
427	5R	STS	tcos257	215.94
